# Supplementary material for: Crystal structure of aqua-trans-bis­(dimethyl sulfoxide-κO)(pyridine-2,6-di­carboxyl­ato-κ3 O 2,N,O 6)nickel(II)
Source: Acta Crystallogr E Crystallogr Commun. 2017 Apr 28;73(Pt 5):777–9. doi: 10.1107/S2056989017006090 (PMC5418805; doi:10.1107/S2056989017006090)
Supplement: Supplementary file 1 [file e-73-00777-sup1.cif]

##############################################################################
#                                                                            #
# This CIF contains the data in a paper accepted for publication in          #
# Acta Crystallographica Section E. It conforms to the requirements of       #
# Notes for Authors for Acta Crystallographica Section E, and has been       #
# peer reviewed under the auspices of the IUCr Commission on Journals.       #
#                                                                            #
# Full details of the Crystallographic Information File format               #
# are given in the paper "The Crystallographic Information File (CIF):       #
# a New Standard Archive File for Crystallography" by S. R. Hall, F. H.      #
# Allen and I. D. Brown [Acta Cryst. (1991), A47, 655-685].                  #
#                                                                            #
# The current version of the core CIF dictionary is obtainable from          #
# ftp://ftp.iucr.org/pub/cif_core.dic.                                       #
#                                                                            #
# Software is freely available for graphical display of the structure(s)     #
# in this CIF. For information consult the CIF software page                 #
# http://www.iucr.org/resources/cif/software.                                #
#                                                                            #
# This file may be used for bona fide research purposes within the           #
# scientific community so long as proper attribution is given to the journal # 
# article from which it was obtained.                                        #
#                                                                            #
##############################################################################
data_I
_audit_creation_method     'SHELXL-2014/7'
_journal_date_recd_electronic     2017-03-29
_journal_date_accepted     2017-04-22
_journal_name_full     'Acta Crystallographica, Section E'
_journal_year     2017
_journal_volume     73
_journal_issue      5
_journal_page_first     777
_journal_page_last     779
_journal_paper_category     GM
_journal_paper_doi     10.1107/S2056989017006090
_journal_coeditor_code     WM5380
_publ_contact_author_name     'Chen Liu'
_publ_contact_author_address
;
Department of Chemistry and Environmental Science, Grenfell Campus,
Memorial University of Newfoundland, Corner Brook, NL, A2H 5G4, Canada
;
_publ_contact_author_email     'cliu@grenfell.mun.ca'
_publ_contact_author_fax     ?
_publ_contact_author_phone     ?
_publ_section_title
;\
Crystal structure of aqua-<i>trans</i>-bis(dimethyl
sulfoxide-\k<i>O</i>)(pyridine-2,6-dicarboxylato-\k^3^<i>O</i>^2^,\
<i>N</i>,<i>O</i>^6^)nickel(II)
;
_publ_section_title_footnote     .
loop_
    _publ_author_name
    _publ_author_footnote
    _publ_author_address
    'Liu, Chen' .
;
Department of Chemistry and Environmental Science, Grenfell Campus, Memorial
University of Newfoundland, Corner Brook, NL, A2H 5G4,
Canada
;
    'Felts, Ashley C.' .
;
Department of Chemistry, University of Florida, Gainesville, FL, 32611-7200,
USA
;
    'Takahashi, Daisuke' .
;
Department of Chemistry, University of Florida, Gainesville, FL, 32611-7200,
USA
;
    'Kinden, Wesley S.' .
;
Department of Chemistry and Environmental Science, Grenfell Campus, Memorial
University of Newfoundland, Corner Brook, NL, A2H 5G4,
Canada
;
    'Abboud, Khalil A.' .
;
Department of Chemistry, University of Florida, Gainesville, FL, 32611-7200,
USA
;
_publ_section_synopsis
;
The title complex is situated on a twofold rotation axis and forms an
alternating layered structure with a a three-dimensional hydrogen-bonding
network.
;
_chemical_name_systematic
;\
Aqua-<i>trans</i>-bis(dimethyl
sulfoxide-\k<i>O</i>)(pyridine-2,6-dicarboxylato-\
\k^3^<i>O</i>^2^,<i>N</i>,<i>O</i>^6^)nickel(II)
;
_chemical_name_common     ?
_chemical_formula_moiety     'C11 H17 N Ni O7 S2'
_chemical_formula_sum     'C11 H17 N Ni O7 S2'
_chemical_formula_iupac     '[Ni (C7 H3 N O4) (C2 H6 O S)2 (H2 O)]'
_chemical_formula_weight     398.08
_chemical_melting_point     ?
_shelx_space_group_comment
;
The symmetry employed for this shelxl refinement is uniquely defined
by the following loop, which should always be used as a source of
symmetry information in preference to the above space-group names.
They are only intended as comments.
;
_space_group_crystal_system     monoclinic
_space_group_name_H-M_alt     'C 2/c'
_space_group_name_Hall     '-C 2yc'
loop_
    _space_group_symop_operation_xyz
    'x, y, z'
    '-x, y, -z+1/2'
    'x+1/2, y+1/2, z'
    '-x+1/2, y+1/2, -z+1/2'
    '-x, -y, -z'
    'x, -y, z-1/2'
    '-x+1/2, -y+1/2, -z'
    'x+1/2, -y+1/2, z-1/2'
_cell_length_a     9.8767(5)
_cell_length_b     11.4597(5)
_cell_length_c     14.3166(7)
_cell_angle_alpha     90
_cell_angle_beta     104.4577(7)
_cell_angle_gamma     90
_cell_volume     1569.09(13)
_cell_formula_units_Z     4
_cell_measurement_reflns_used     9953
_cell_measurement_theta_min     2.0
_cell_measurement_theta_max     28.0
_cell_measurement_temperature     100(2)
_exptl_crystal_description     Block
_exptl_crystal_colour     green
_exptl_crystal_size_max     0.455
_exptl_crystal_size_mid     0.172
_exptl_crystal_size_min     0.106
_exptl_crystal_density_diffrn     1.685
_exptl_crystal_density_meas     .
_exptl_crystal_density_method     ?
_exptl_crystal_F_000     824
_exptl_absorpt_coefficient_mu     1.534
_exptl_absorpt_correction_type     multi-scan
_exptl_absorpt_process_details
;
(<i>SADABS</i>; Bruker, 2014)
;
_shelx_estimated_absorpt_T_min     0.542
_shelx_estimated_absorpt_T_max     0.854
_exptl_absorpt_correction_T_min     0.6784
_exptl_absorpt_correction_T_max     0.9102
_diffrn_ambient_temperature     100(2)
_diffrn_radiation_type     MoK\a
_diffrn_radiation_wavelength     0.71073
_diffrn_measurement_device_type     'Bruker APEXII DUO CCD'
_diffrn_measurement_method     'phi and omega scans'
_diffrn_detector_area_resol_mean     ?
_diffrn_reflns_number     18746
_diffrn_reflns_av_R_equivalents     0.0108
_diffrn_reflns_theta_min     2.774
_diffrn_reflns_theta_max     28.270
_diffrn_reflns_theta_full     25.242
_diffrn_measured_fraction_theta_max     0.999
_diffrn_measured_fraction_theta_full     0.999
_diffrn_reflns_limit_h_min     -13
_diffrn_reflns_limit_h_max     13
_diffrn_reflns_limit_k_min     -15
_diffrn_reflns_limit_k_max     15
_diffrn_reflns_limit_l_min     -19
_diffrn_reflns_limit_l_max     19
_diffrn_standards_number     0
_diffrn_standards_interval_count     ?
_diffrn_standards_interval_time     ?
_diffrn_standards_decay_%     1
_refine_special_details
;
All H atoms were positioned geometrically ( C---H = 0.93/1.00 \%A) and
allowed to ride with <i>U</i>~iso~(H)= 1.2/1.5<i>U</i>~eq~(C).
Methyl ones were allowed to rotate around the corresponding C---C.
The Ni complex is located on a 2-fold rotational axis of symmetry thus half of
 it occupies the asymmetric unit.  The coordinated water molecule lies on the
 symmetry axis which requires one proton to be located while the other is
 related by the symmetry. The water proton was obtained from a Difference
 Fourier map and refined freely.
;
_reflns_number_total     1936
_reflns_number_gt     1907
_reflns_threshold_expression     'I > 2\s(I)'
_refine_ls_structure_factor_coef     Fsqd
_refine_ls_matrix_type     full
_refine_ls_R_factor_all     0.0162
_refine_ls_R_factor_gt     0.0159
_refine_ls_wR_factor_gt     0.0429
_refine_ls_wR_factor_ref     0.0432
_refine_ls_goodness_of_fit_ref     1.055
_refine_ls_restrained_S_all     1.055
_refine_ls_number_reflns     1936
_refine_ls_number_parameters     108
_refine_ls_number_restraints     0
_refine_ls_hydrogen_treatment     mixed
_refine_ls_weighting_scheme     calc
_refine_ls_weighting_details
              'w=1/[\s^2^(Fo^2^)+(0.0225P)^2^+1.5829P] where P=(Fo^2^+2Fc^2^)/3'
_atom_sites_solution_hydrogens     mixed
_atom_sites_solution_primary     direct
_atom_sites_solution_secondary     difmap
_refine_ls_shift/su_max     0.001
_refine_ls_shift/su_mean     0.000
_refine_diff_density_max     0.461
_refine_diff_density_min     -0.242
_refine_ls_extinction_method     none
_refine_ls_extinction_coef     .
loop_
    _atom_type_symbol
    _atom_type_description
    _atom_type_scat_dispersion_real
    _atom_type_scat_dispersion_imag
    _atom_type_scat_source
    'C' 'C' 0.0033 0.0016
                         'International Tables Vol C Tables 4.2.6.8 and 6.1.1.4'
    'H' 'H' 0.0000 0.0000
                         'International Tables Vol C Tables 4.2.6.8 and 6.1.1.4'
    'N' 'N' 0.0061 0.0033
                         'International Tables Vol C Tables 4.2.6.8 and 6.1.1.4'
    'O' 'O' 0.0106 0.0060
                         'International Tables Vol C Tables 4.2.6.8 and 6.1.1.4'
    'S' 'S' 0.1246 0.1234
                         'International Tables Vol C Tables 4.2.6.8 and 6.1.1.4'
    'Ni' 'Ni' 0.3393 1.1124
                         'International Tables Vol C Tables 4.2.6.8 and 6.1.1.4'
_computing_data_collection
;
APEX2 (Bruker, 2014)
;
_computing_cell_refinement
;
SAINT (Bruker, 2014)
;
_computing_data_reduction
;
SAINT (Bruker, 2014)
;
_computing_structure_solution
;
SHELXT (Sheldrick, 2015<i>a</i>)
;
_computing_structure_refinement
;
SHELXL2014 (Sheldrick, 2015<i>b</i>)
;
_computing_molecular_graphics
;
XP in SHELXTL-plus (Sheldrick, 2008)
;
_computing_publication_material
;
publCIF (Westrip, 2010)
;
loop_
    _atom_site_type_symbol
    _atom_site_label
    _atom_site_fract_x
    _atom_site_fract_y
    _atom_site_fract_z
    _atom_site_U_iso_or_equiv
    _atom_site_adp_type
    _atom_site_calc_flag
    _atom_site_occupancy
    _atom_site_disorder_assembly
    _atom_site_disorder_group
    Ni Ni1 0.0000 0.32387(2) 0.2500 0.00867(6) Uani d 1 . .
    S S1 0.08818(3) 0.40008(2) 0.46249(2) 0.01346(7) Uani d 1 . .
    O O1 0.16898(7) 0.28806(6) 0.18844(5) 0.01235(14) Uani d 1 . .
    O O2 0.29613(8) 0.13796(7) 0.15626(6) 0.01647(15) Uani d 1 . .
    O O3 0.0000 0.49874(10) 0.2500 0.0186(2) Uani d 1 . .
    H H3 0.0626(17) 0.5376(15) 0.2789(12) 0.033(4) Uiso d 1 . .
    O O4 0.13764(8) 0.32772(6) 0.38736(5) 0.01257(14) Uani d 1 . .
    N N1 0.0000 0.15272(10) 0.2500 0.0095(2) Uani d 1 . .
    C C1 0.0000 -0.08533(12) 0.2500 0.0151(3) Uani d 1 . .
    H H1A 0.0000 -0.1682 0.2500 0.018 Uiso calc 1 . .
    C C2 0.10055(10) -0.02463(9) 0.21553(7) 0.01328(18) Uani d 1 . .
    H H2A 0.1691 -0.0650 0.1919 0.016 Uiso calc 1 . .
    C C3 0.09697(10) 0.09684(8) 0.21703(7) 0.01026(17) Uani d 1 . .
    C C4 0.19693(10) 0.18040(9) 0.18444(7) 0.01114(18) Uani d 1 . .
    C C5 0.24415(12) 0.46192(10) 0.53687(8) 0.0204(2) Uani d 1 . .
    H H5A 0.2213 0.5058 0.5897 0.031 Uiso calc 1 . .
    H H5B 0.2865 0.5145 0.4982 0.031 Uiso calc 1 . .
    H H5C 0.3102 0.3994 0.5636 0.031 Uiso calc 1 . .
    C C6 0.04879(12) 0.29765(11) 0.54609(8) 0.0213(2) Uani d 1 . .
    H H6A 0.0278 0.3397 0.6004 0.032 Uiso calc 1 . .
    H H6B 0.1294 0.2463 0.5699 0.032 Uiso calc 1 . .
    H H6C -0.0324 0.2508 0.5138 0.032 Uiso calc 1 . .
loop_
    _atom_site_aniso_label
    _atom_site_aniso_U_11
    _atom_site_aniso_U_22
    _atom_site_aniso_U_33
    _atom_site_aniso_U_12
    _atom_site_aniso_U_13
    _atom_site_aniso_U_23
    Ni1 0.00926(9) 0.00735(9) 0.00927(9) 0.000 0.00206(6) 0.000
    S1 0.01554(12) 0.01458(12) 0.00942(12) 0.00621(9) 0.00155(9) -0.00145(8)
    O1 0.0122(3) 0.0109(3) 0.0147(3) -0.0010(3) 0.0048(3) -0.0004(3)
    O2 0.0138(3) 0.0181(4) 0.0196(4) 0.0040(3) 0.0081(3) 0.0023(3)
    O3 0.0178(5) 0.0085(5) 0.0237(6) 0.000 -0.0057(4) 0.000
    O4 0.0131(3) 0.0143(3) 0.0099(3) 0.0037(3) 0.0021(3) -0.0030(2)
    N1 0.0102(5) 0.0094(5) 0.0083(5) 0.000 0.0011(4) 0.000
    C1 0.0189(7) 0.0091(6) 0.0170(7) 0.000 0.0038(5) 0.000
    C2 0.0143(4) 0.0116(4) 0.0136(4) 0.0025(4) 0.0028(3) -0.0008(3)
    C3 0.0103(4) 0.0114(4) 0.0085(4) 0.0005(3) 0.0012(3) 0.0001(3)
    C4 0.0099(4) 0.0140(5) 0.0088(4) -0.0002(3) 0.0009(3) 0.0006(3)
    C5 0.0233(5) 0.0204(5) 0.0137(5) 0.0012(4) -0.0022(4) -0.0044(4)
    C6 0.0227(5) 0.0259(6) 0.0180(5) 0.0069(4) 0.0105(4) 0.0038(4)
_geom_special_details
;
 All esds (except the esd in the dihedral angle between two l.s. planes)
 are estimated using the full covariance matrix.  The cell esds are taken
 into account individually in the estimation of esds in distances, angles
 and torsion angles; correlations between esds in cell parameters are only
 used when they are defined by crystal symmetry.  An approximate (isotropic)
 treatment of cell esds is used for estimating esds involving l.s. planes.
;
loop_
    _geom_bond_atom_site_label_1
    _geom_bond_atom_site_label_2
    _geom_bond_site_symmetry_2
    _geom_bond_distance
    _geom_bond_publ_flag
    Ni1 N1 . 1.9613(12) ?
    Ni1 O3 . 2.0040(11) ?
    Ni1 O4 . 2.0934(7) ?
    Ni1 O4 2 2.0934(7) ?
    Ni1 O1 2 2.1130(7) ?
    Ni1 O1 . 2.1130(7) ?
    S1 O4 . 1.5316(7) ?
    S1 C5 . 1.7860(11) ?
    S1 C6 . 1.7872(12) ?
    O1 C4 . 1.2686(12) ?
    O2 C4 . 1.2476(12) ?
    O3 H3 . 0.790(17) ?
    N1 C3 . 1.3326(11) ?
    N1 C3 2 1.3327(11) ?
    C1 C2 2 1.3994(12) ?
    C1 C2 . 1.3995(12) ?
    C1 H1A . 0.9500 ?
    C2 C3 . 1.3927(14) ?
    C2 H2A . 0.9500 ?
    C3 C4 . 1.5296(13) ?
    C5 H5A . 0.9800 ?
    C5 H5B . 0.9800 ?
    C5 H5C . 0.9800 ?
    C6 H6A . 0.9800 ?
    C6 H6B . 0.9800 ?
    C6 H6C . 0.9800 ?
loop_
    _geom_angle_atom_site_label_1
    _geom_angle_atom_site_label_2
    _geom_angle_atom_site_label_3
    _geom_angle_site_symmetry_1
    _geom_angle_site_symmetry_3
    _geom_angle
    _geom_angle_publ_flag
    N1 Ni1 O3 . . 180.0 ?
    N1 Ni1 O4 . . 91.21(2) ?
    O3 Ni1 O4 . . 88.79(2) ?
    N1 Ni1 O4 . 2 91.21(2) ?
    O3 Ni1 O4 . 2 88.79(2) ?
    O4 Ni1 O4 . 2 177.58(4) ?
    N1 Ni1 O1 . 2 78.80(2) ?
    O3 Ni1 O1 . 2 101.20(2) ?
    O4 Ni1 O1 . 2 90.43(3) ?
    O4 Ni1 O1 2 2 90.04(3) ?
    N1 Ni1 O1 . . 78.80(2) ?
    O3 Ni1 O1 . . 101.20(2) ?
    O4 Ni1 O1 . . 90.04(3) ?
    O4 Ni1 O1 2 . 90.43(3) ?
    O1 Ni1 O1 2 . 157.60(4) ?
    O4 S1 C5 . . 104.76(5) ?
    O4 S1 C6 . . 106.00(5) ?
    C5 S1 C6 . . 99.26(6) ?
    C4 O1 Ni1 . . 114.28(6) ?
    Ni1 O3 H3 . . 124.3(13) ?
    S1 O4 Ni1 . . 115.15(4) ?
    C3 N1 C3 . 2 122.56(12) ?
    C3 N1 Ni1 . . 118.72(6) ?
    C3 N1 Ni1 2 . 118.72(6) ?
    C2 C1 C2 2 . 120.38(13) ?
    C2 C1 H1A 2 . 119.8 ?
    C2 C1 H1A . . 119.8 ?
    C3 C2 C1 . . 117.93(10) ?
    C3 C2 H2A . . 121.0 ?
    C1 C2 H2A . . 121.0 ?
    N1 C3 C2 . . 120.60(9) ?
    N1 C3 C4 . . 112.51(9) ?
    C2 C3 C4 . . 126.88(9) ?
    O2 C4 O1 . . 126.23(9) ?
    O2 C4 C3 . . 118.26(9) ?
    O1 C4 C3 . . 115.51(9) ?
    S1 C5 H5A . . 109.5 ?
    S1 C5 H5B . . 109.5 ?
    H5A C5 H5B . . 109.5 ?
    S1 C5 H5C . . 109.5 ?
    H5A C5 H5C . . 109.5 ?
    H5B C5 H5C . . 109.5 ?
    S1 C6 H6A . . 109.5 ?
    S1 C6 H6B . . 109.5 ?
    H6A C6 H6B . . 109.5 ?
    S1 C6 H6C . . 109.5 ?
    H6A C6 H6C . . 109.5 ?
    H6B C6 H6C . . 109.5 ?
loop_
    _geom_hbond_atom_site_label_D
    _geom_hbond_atom_site_label_H
    _geom_hbond_atom_site_label_A
    _geom_hbond_site_symmetry_A
    _geom_hbond_distance_DH
    _geom_hbond_distance_HA
    _geom_hbond_distance_DA
    _geom_hbond_angle_DHA
    O3 H3 O2 4 0.790(17) 1.867(17) 2.6555(10) 176.3(18)
    C5 H5B O2 4 0.98 2.58 3.3650(14) 137.1
    C6 H6A O2 8_456 0.98 2.62 3.3504(13) 131.7
    C6 H6B O4 7_556 0.98 2.38 3.3302(14) 162.0
_shelx_hkl_file
;
   2   0   0  275.38    3.18
   2   0   0  270.71    3.16
   2   0   0  276.88    3.17
   2   0   0  275.58    3.18
  -2   0   0  274.47    3.22
  -2   0   0  272.13    3.15
  -2   0   0  274.65    3.17
   4   0   0   45.43    0.55
  -4   0   0   45.63    0.55
   4   0   0   45.03    0.56
  -4   0   0   45.14    0.56
   4   0   0   45.51    0.55
  -4   0   0   44.88    0.57
   4   0   0   45.04    0.56
   6   0   0   42.97    0.56
   6   0   0   42.64    0.56
  -6   0   0   42.09    0.58
   6   0   0   43.11    0.56
   6   0   0   43.47    0.56
  -8   0   0   42.60    0.62
   8   0   0   42.45    0.59
   8   0   0   43.55    0.60
   8   0   0   43.92    0.60
  10   0   0  184.76    2.19
  10   0   0  182.76    2.19
 -10   0   0  178.96    2.22
  10   0   0  184.51    2.19
  12   0   0   88.47    1.17
  12   0   0   88.02    1.17
 -12   0   0   84.09    1.20
  12   0   0   87.33    1.17
  -1  -1   0  230.57    2.64
  -1  -1   0  226.84    2.64
  -1  -1   0  236.94    2.64
  -1  -1   0  227.82    2.64
   1  -1   0  227.34    2.60
  -1  -1   0  228.34    2.61
   1  -1   0  227.34    2.60
   1  -1   0  216.23    2.63
  -1   1   0  224.58    2.59
  -1   1   0  221.78    2.62
   1   1   0  223.31    2.61
   1   1   0  227.08    2.65
   1   1   0  227.94    2.61
  -1   1   0  229.46    2.60
   1   1   0  227.36    2.60
  -1   1   0  227.46    2.63
  -1   1   0  231.30    2.60
  -3  -1   0    6.24    0.12
   3  -1   0    6.09    0.10
   3  -1   0    6.02    0.10
   3  -1   0    6.09    0.10
  -3  -1   0    6.04    0.12
   3  -1   0    6.16    0.12
   3  -1   0    6.24    0.11
   3  -1   0    6.13    0.12
  -3   1   0    6.02    0.10
   3   1   0    6.22    0.12
   3   1   0    6.27    0.10
   3   1   0    6.29    0.12
   3   1   0    6.28    0.12
  -3   1   0    6.21    0.12
  -3   1   0    6.29    0.10
  -3   1   0    6.11    0.12
  -3   1   0    6.09    0.12
   3   1   0    6.31    0.12
  -5  -1   0   17.71    0.26
  -5  -1   0   17.80    0.28
   5  -1   0   17.55    0.25
   5  -1   0   17.83    0.25
   5  -1   0   17.43    0.27
   5  -1   0   17.25    0.26
   5   1   0   17.55    0.27
  -5   1   0   17.68    0.27
  -5   1   0   17.00    0.27
   5   1   0   17.29    0.27
   5   1   0   17.74    0.27
   5   1   0   17.29    0.27
  -7  -1   0    0.08    0.06
   7  -1   0    0.04    0.06
   7  -1   0   -0.06    0.05
   7  -1   0    0.09    0.06
   7   1   0    0.07    0.06
   7   1   0    0.10    0.06
   7   1   0    0.08    0.06
  -7   1   0    0.33    0.07
   9  -1   0    4.70    0.18
  -9  -1   0    4.56    0.19
   9  -1   0    4.68    0.17
   9  -1   0    5.08    0.18
  -9   1   0    4.57    0.19
   9   1   0    4.69    0.18
   9   1   0    5.02    0.18
   9   1   0    4.79    0.18
  11  -1   0    5.96    0.22
  11  -1   0    6.28    0.22
  11  -1   0    6.28    0.24
  11  -1   0    6.21    0.23
 -11  -1   0    6.02    0.25
  11   1   0    6.49    0.24
  11   1   0    6.52    0.24
  11   1   0    6.25    0.23
 -11   1   0    6.39    0.25
  11   1   0    6.44    0.23
   0  -2   0   57.53    0.65
   0  -2   0   57.68    0.66
   0  -2   0   56.25    0.65
   0  -2   0   56.32    0.66
   0   2   0   57.70    0.65
   0   2   0   56.97    0.66
   0   2   0   58.15    0.64
   0   2   0   55.38    0.67
   0   2   0   56.57    0.65
  -2  -2   0    9.26    0.15
   2  -2   0    9.26    0.14
  -2  -2   0    9.14    0.15
  -2  -2   0    9.50    0.14
   2  -2   0    9.32    0.14
  -2   2   0    9.27    0.14
   2   2   0    9.19    0.14
  -2   2   0    9.22    0.15
   2   2   0    9.15    0.15
  -2   2   0    8.92    0.15
  -2   2   0    9.39    0.14
   2   2   0    9.26    0.14
   2   2   0    9.24    0.14
  -2   2   0    9.26    0.14
   4  -2   0    8.81    0.16
   4  -2   0    8.81    0.14
   4  -2   0    8.83    0.15
   4  -2   0    8.66    0.16
   4  -2   0    8.87    0.13
  -4  -2   0    8.76    0.17
  -4  -2   0    8.79    0.16
   4  -2   0    8.87    0.13
  -4   2   0    8.83    0.16
   4   2   0    8.68    0.14
  -4   2   0    8.81    0.17
  -4   2   0    8.76    0.15
  -4   2   0    8.81    0.16
   4   2   0    8.76    0.16
   4   2   0    8.84    0.17
   4   2   0    9.02    0.16
  -4   2   0    8.94    0.14
   6  -2   0  232.90    2.66
   6  -2   0  229.20    2.65
   6  -2   0  230.84    2.67
   6  -2   0  236.44    2.65
   6  -2   0  231.30    2.65
  -6  -2   0  236.51    2.69
   6  -2   0  236.62    2.66
  -6  -2   0  233.50    2.66
  -6   2   0  232.25    2.67
  -6   2   0  230.87    2.63
   6   2   0  228.94    2.70
   6   2   0  233.75    2.70
   6   2   0  231.33    2.68
  -6   2   0  230.16    2.68
   8  -2   0    0.36    0.08
   8  -2   0    0.21    0.06
   8  -2   0    0.41    0.08
  -8  -2   0    0.45    0.09
   8   2   0    0.39    0.08
  -8   2   0    0.53    0.09
   8   2   0    0.23    0.08
   8   2   0    0.32    0.08
 -10  -2   0    0.59    0.12
  10  -2   0    0.40    0.10
  10  -2   0    0.35    0.10
  10  -2   0    0.39    0.08
 -10   2   0    0.46    0.11
  10   2   0    0.35    0.10
  10   2   0    0.28    0.09
  10   2   0    0.34    0.09
  12  -2   0    0.43    0.11
  12  -2   0    0.36    0.12
 -12  -2   0    0.64    0.14
  12  -2   0    0.55    0.11
  12  -2   0    0.41    0.12
  12   2   0    0.52    0.12
  12   2   0    0.41    0.12
  12   2   0    0.49    0.12
  12   2   0    0.44    0.12
 -12   2   0    0.45    0.13
  -1  -3   0  531.65    6.14
   1  -3   0  546.00    6.17
  -1  -3   0  534.02    6.18
  -1  -3   0  530.96    6.14
  -1  -3   0  543.67    6.06
  -1   3   0  535.79    6.16
  -1   3   0  535.42    6.01
  -1   3   0  528.01    6.16
   1   3   0  527.59    6.12
   1   3   0  528.92    6.16
  -1   3   0  529.34    6.01
  -1   3   0  507.92    6.20
   3  -3   0    7.53    0.14
  -3  -3   0    7.97    0.15
  -3  -3   0    7.67    0.14
  -3  -3   0    7.53    0.15
   3  -3   0    7.64    0.13
  -3   3   0    7.76    0.14
  -3   3   0    7.60    0.13
  -3   3   0    7.69    0.14
  -3   3   0    7.75    0.15
   3   3   0    7.69    0.14
  -3   3   0    7.36    0.15
   3   3   0    7.66    0.13
   3   3   0    7.70    0.13
   5  -3   0    4.83    0.13
   5  -3   0    5.20    0.10
   5  -3   0    5.16    0.12
  -5  -3   0    5.13    0.15
   5  -3   0    5.08    0.10
   5  -3   0    5.17    0.13
  -5  -3   0    4.93    0.14
   5  -3   0    5.16    0.11
  -5   3   0    5.00    0.14
   5   3   0    5.14    0.13
   5   3   0    5.17    0.14
  -5   3   0    4.97    0.13
   5   3   0    5.07    0.13
   5   3   0    5.16    0.11
  -5   3   0    5.10    0.13
  -5   3   0    5.36    0.12
  -5   3   0    4.96    0.13
   7  -3   0   28.94    0.39
   7  -3   0   27.04    0.38
   7  -3   0   27.65    0.42
   7  -3   0   27.57    0.41
  -7  -3   0   27.61    0.44
   7  -3   0   28.13    0.40
   7   3   0   27.47    0.41
  -7   3   0   26.91    0.41
   7   3   0   27.68    0.41
  -7   3   0   27.76    0.43
   7   3   0   27.79    0.43
   9  -3   0   12.39    0.24
   9  -3   0   12.64    0.27
  -9  -3   0   12.31    0.30
   9  -3   0   12.61    0.28
  -9   3   0   13.02    0.29
   9   3   0   12.25    0.27
   9   3   0   12.54    0.27
   9   3   0   12.71    0.29
  11  -3   0   11.82    0.30
  11  -3   0   11.63    0.30
  11  -3   0   12.16    0.27
 -11  -3   0   11.69    0.33
  11  -3   0   11.76    0.28
 -11   3   0   11.98    0.32
  11   3   0   11.77    0.30
  11   3   0   12.18    0.32
  11   3   0   11.52    0.30
  11   3   0   11.79    0.32
   0  -4   0  176.12    2.01
   0  -4   0  176.29    2.03
   0  -4   0  177.78    2.02
   0   4   0  174.44    2.00
   0   4   0  170.87    2.08
   0   4   0  173.75    2.00
   0   4   0  175.93    2.07
  -2  -4   0   25.07    0.32
  -2  -4   0   24.41    0.34
  -2  -4   0   25.03    0.34
  -2   4   0   24.11    0.35
   2   4   0   24.77    0.31
  -2   4   0   24.82    0.31
   2   4   0   24.66    0.34
  -2   4   0   24.65    0.34
   2   4   0   24.64    0.33
  -2   4   0   24.19    0.34
  -2   4   0   24.11    0.31
   2   4   0   24.94    0.31
   4  -4   0    4.01    0.11
  -4  -4   0    4.27    0.13
   4  -4   0    4.30    0.11
  -4  -4   0    4.24    0.13
  -4   4   0    4.15    0.11
  -4   4   0    4.03    0.12
   4   4   0    4.35    0.11
   4   4   0    4.15    0.11
  -4   4   0    4.44    0.11
  -4   4   0    4.25    0.13
   4   4   0    4.40    0.13
  -4   4   0    4.28    0.11
   4   4   0    4.24    0.11
   6  -4   0    9.51    0.20
  -6  -4   0    9.42    0.22
   6  -4   0    9.73    0.19
  -6  -4   0    9.40    0.21
   6  -4   0    9.81    0.18
   6  -4   0    9.29    0.19
   6   4   0    9.51    0.22
   6   4   0    9.60    0.17
  -6   4   0    9.53    0.18
  -6   4   0    9.71    0.21
  -6   4   0    9.50    0.19
  -6   4   0    9.31    0.20
   6   4   0    9.44    0.19
   6   4   0    9.34    0.19
   8  -4   0    0.44    0.09
   8  -4   0    0.35    0.06
   8  -4   0    0.26    0.08
  -8  -4   0    0.61    0.10
   8   4   0    0.40    0.09
  -8   4   0    0.49    0.09
  -8   4   0    0.52    0.09
   8   4   0    0.47    0.08
   8   4   0    0.57    0.09
  10  -4   0   48.28    0.69
  10  -4   0   47.84    0.65
 -10  -4   0   48.29    0.73
  10  -4   0   47.65    0.70
  10   4   0   46.99    0.69
  10   4   0   47.54    0.69
  10   4   0   47.85    0.72
  10   4   0   47.63    0.72
 -10   4   0   48.20    0.72
  12  -4   0    5.81    0.25
  12  -4   0    5.34    0.22
 -12  -4   0    5.77    0.28
  12  -4   0    5.35    0.24
  12   4   0    5.63    0.24
  12   4   0    5.33    0.26
  12   4   0    5.65    0.24
   1  -5   0  123.33    1.39
   1  -5   0  122.89    1.39
   1  -5   0  123.59    1.43
  -1  -5   0  125.41    1.40
  -1  -5   0  122.85    1.44
  -1  -5   0  124.26    1.42
  -1  -5   0  122.15    1.42
  -1   5   0  120.56    1.43
   1   5   0  121.60    1.39
  -1   5   0  123.82    1.38
  -1   5   0  122.00    1.43
  -1   5   0  118.40    1.45
  -1   5   0  120.64    1.39
   1   5   0  122.07    1.43
   1   5   0  122.65    1.41
  -3  -5   0   83.23    0.99
   3  -5   0   83.49    0.97
  -3  -5   0   82.04    1.01
   3  -5   0   83.74    0.97
  -3  -5   0   81.62    1.01
  -3   5   0   82.14    1.02
  -3   5   0   83.19    1.00
   3   5   0   84.56    0.98
   3   5   0   84.65    1.01
  -3   5   0   81.88    0.97
  -3   5   0   81.73    1.00
   3   5   0   84.45    1.00
  -3   5   0   83.00    0.97
   3   5   0   84.12    0.97
   5  -5   0  200.86    2.29
  -5  -5   0  198.70    2.32
  -5  -5   0  196.31    2.33
   5  -5   0  196.03    2.29
  -5   5   0  199.19    2.29
   5   5   0  197.91    2.29
   5   5   0  202.76    2.33
  -5   5   0  199.00    2.32
   5   5   0  201.32    2.28
  -5   5   0  197.53    2.29
  -5   5   0  198.84    2.32
  -5   5   0  201.69    2.30
   5   5   0  201.99    2.29
   7  -5   0  223.82    2.56
   7  -5   0  229.47    2.60
   7  -5   0  222.56    2.61
   7  -5   0  223.05    2.62
   7  -5   0  228.24    2.61
  -7  -5   0  225.72    2.66
  -7   5   0  230.06    2.60
  -7   5   0  223.03    2.62
   7   5   0  227.38    2.62
  -7   5   0  226.11    2.64
   7   5   0  227.19    2.59
   7   5   0  225.75    2.66
   7   5   0  225.26    2.61
   9  -5   0    1.56    0.12
   9  -5   0    1.40    0.11
  -9  -5   0    1.17    0.13
   9  -5   0    1.45    0.12
   9   5   0    1.23    0.12
   9   5   0    1.33    0.12
   9   5   0    1.35    0.13
  -9   5   0    1.47    0.13
   9   5   0    1.29    0.11
  11  -5   0    0.61    0.12
  11  -5   0    0.51    0.12
  11  -5   0    0.53    0.10
 -11  -5   0    0.71    0.14
 -11   5   0    0.76    0.14
  11   5   0    0.60    0.13
  11   5   0    0.62    0.13
  11   5   0    0.50    0.11
  11   5   0    0.44    0.11
   0  -6   0  172.41    1.98
   0  -6   0  174.13    2.01
   0  -6   0  176.85    1.98
   0   6   0  172.54    2.01
   0   6   0  170.54    1.96
   0   6   0  173.00    2.01
  -2  -6   0   20.71    0.33
  -2  -6   0   21.42    0.29
  -2  -6   0   20.78    0.32
   2  -6   0   21.18    0.32
  -2   6   0   20.41    0.32
  -2   6   0   20.66    0.32
  -2   6   0   20.36    0.34
  -2   6   0   20.79    0.27
   2   6   0   20.65    0.28
   2   6   0   20.84    0.32
   2   6   0   20.99    0.30
  -2   6   0   20.51    0.27
   2   6   0   19.81    0.27
   4  -6   0  189.91    2.19
   4  -6   0  190.53    2.19
  -4  -6   0  190.63    2.24
  -4  -6   0  191.14    2.24
  -4  -6   0  191.22    2.21
   4   6   0  194.72    2.20
   4   6   0  193.68    2.22
  -4   6   0  190.15    2.19
   4   6   0  196.07    2.24
  -4   6   0  189.98    2.26
   4   6   0  195.21    2.21
  -4   6   0  189.05    2.19
  -4   6   0  187.88    2.23
  -4   6   0  191.89    2.22
   4   6   0  194.81    2.24
  -6  -6   0  243.03    2.84
   6  -6   0  241.60    2.78
   6  -6   0  238.00    2.79
  -6  -6   0  245.11    2.83
   6  -6   0  244.69    2.79
  -6   6   0  241.35    2.78
   6   6   0  242.47    2.78
  -6   6   0  237.70    2.78
  -6   6   0  240.82    2.82
   6   6   0  247.87    2.84
   6   6   0  243.86    2.79
   6   6   0  244.30    2.84
  -6   6   0  242.98    2.79
   6   6   0  242.24    2.79
   8  -6   0   59.45    0.80
  -8  -6   0   59.68    0.84
   8  -6   0   59.94    0.79
   8   6   0   59.61    0.84
  -8   6   0   59.89    0.80
   8   6   0   59.25    0.84
  -8   6   0   59.91    0.82
   8   6   0   60.16    0.79
   8   6   0   60.61    0.80
  10  -6   0    5.57    0.22
 -10  -6   0    5.42    0.24
  10  -6   0    5.57    0.22
  10  -6   0    5.70    0.17
  10   6   0    5.38    0.21
 -10   6   0    6.24    0.24
  10   6   0    5.70    0.21
   1  -7   0    2.04    0.09
  -1  -7   0    2.30    0.12
  -1  -7   0    2.09    0.10
   1  -7   0    2.15    0.12
   1  -7   0    2.10    0.08
  -1  -7   0    2.43    0.11
  -1  -7   0    2.02    0.08
  -1   7   0    2.05    0.07
  -1   7   0    2.09    0.07
  -1   7   0    1.96    0.12
  -1   7   0    1.94    0.11
   1   7   0    2.13    0.07
   1   7   0    2.14    0.12
   3  -7   0    3.68    0.10
  -3  -7   0    3.57    0.14
  -3  -7   0    4.09    0.13
   3  -7   0    3.74    0.14
   3  -7   0    3.86    0.10
  -3  -7   0    3.73    0.15
  -3   7   0    3.60    0.14
  -3   7   0    3.79    0.10
   3   7   0    3.71    0.11
   3   7   0    3.79    0.13
  -3   7   0    3.62    0.14
   3   7   0    3.62    0.14
   3   7   0    3.64    0.10
  -3   7   0    3.74    0.10
   5  -7   0   24.37    0.36
   5  -7   0   25.23    0.36
  -5  -7   0   24.87    0.38
  -5  -7   0   24.88    0.42
  -5  -7   0   25.70    0.41
   5   7   0   25.55    0.42
  -5   7   0   25.12    0.39
   5   7   0   25.45    0.37
   5   7   0   25.38    0.42
  -5   7   0   24.77    0.37
   5   7   0   25.29    0.36
   5   7   0   25.50    0.39
  -5   7   0   24.74    0.36
  -5   7   0   24.50    0.40
  -7  -7   0    0.58    0.11
   7  -7   0    0.49    0.08
   7  -7   0    0.35    0.08
   7  -7   0    0.40    0.08
   7   7   0    0.42    0.08
  -7   7   0    0.50    0.09
   7   7   0    0.46    0.08
  -7   7   0    0.38    0.10
  -7   7   0    0.50    0.09
   7   7   0    0.52    0.08
   9  -7   0    8.69    0.24
   9  -7   0    8.68    0.24
   9  -7   0    8.66    0.18
  -9  -7   0    8.98    0.28
   9   7   0    8.19    0.23
  -9   7   0    8.99    0.27
   9   7   0    8.26    0.24
  11  -7   0    0.44    0.08
 -11  -7   0    0.54    0.14
  11  -7   0    0.37    0.12
  11  -7   0    0.37    0.12
 -11   7   0    0.48    0.13
  11   7   0    0.28    0.11
  11   7   0    0.25    0.11
   0  -8   0   48.77    0.62
   0  -8   0   49.10    0.63
   0  -8   0   48.21    0.66
   0   8   0   48.67    0.58
   0   8   0   47.46    0.66
  -2  -8   0   18.97    0.32
   2  -8   0   19.76    0.34
  -2  -8   0   19.26    0.34
  -2  -8   0   19.75    0.30
   2  -8   0   19.90    0.28
   2  -8   0   19.80    0.28
   2  -8   0   20.36    0.27
  -2   8   0   19.76    0.34
   2   8   0   19.52    0.34
   2   8   0   19.55    0.28
  -2   8   0   20.08    0.27
  -2   8   0   19.38    0.34
  -2   8   0   20.22    0.27
  -4  -8   0   24.26    0.37
  -4  -8   0   23.93    0.41
  -4  -8   0   23.44    0.40
   4  -8   0   24.04    0.40
   4  -8   0   24.46    0.34
   4  -8   0   23.91    0.34
  -4   8   0   23.59    0.40
  -4   8   0   23.91    0.34
   4   8   0   23.98    0.34
  -4   8   0   24.30    0.34
   4   8   0   24.08    0.35
  -4   8   0   24.03    0.39
   4   8   0   24.43    0.39
  -6  -8   0   69.43    0.93
   6  -8   0   68.19    0.86
   6  -8   0   68.42    0.86
  -6  -8   0   67.27    0.93
  -6   8   0   68.83    0.86
  -6   8   0   68.84    0.90
   6   8   0   69.42    0.85
   6   8   0   69.29    0.89
  -6   8   0   68.21    0.86
  -6   8   0   67.76    0.91
   6   8   0   67.89    0.87
   8  -8   0   22.61    0.38
  -8  -8   0   22.84    0.45
   8  -8   0   22.93    0.39
  -8   8   0   22.13    0.39
   8   8   0   23.31    0.42
  -8   8   0   23.19    0.43
   8   8   0   22.48    0.39
  10  -8   0    0.50    0.11
 -10  -8   0    0.75    0.15
  10  -8   0    0.52    0.11
 -10   8   0    0.56    0.13
  10   8   0    0.44    0.11
  -1  -9   0    0.22    0.07
   1  -9   0    0.32    0.09
  -1  -9   0    0.39    0.09
  -1  -9   0    0.33    0.06
   1  -9   0    0.25    0.06
  -1   9   0    0.46    0.09
   1   9   0    0.44    0.09
  -1   9   0    0.45    0.09
   1   9   0    0.43    0.05
  -1   9   0    0.54    0.05
   3  -9   0   24.52    0.33
   3  -9   0   23.49    0.41
   3  -9   0   23.85    0.33
   3  -9   0   24.18    0.33
  -3  -9   0   24.15    0.37
   3  -9   0   24.18    0.33
  -3  -9   0   23.86    0.40
  -3  -9   0   23.85    0.42
  -3   9   0   24.14    0.33
  -3   9   0   23.57    0.41
  -3   9   0   23.68    0.40
   3   9   0   23.51    0.34
   3   9   0   23.83    0.41
  -3   9   0   24.06    0.33
  -5  -9   0   17.32    0.35
   5  -9   0   17.88    0.28
  -5  -9   0   17.81    0.36
   5  -9   0   17.60    0.35
  -5  -9   0   17.61    0.32
   5  -9   0   17.93    0.29
  -5   9   0   17.58    0.29
   5   9   0   17.96    0.30
  -5   9   0   18.11    0.29
  -5   9   0   17.49    0.34
  -5   9   0   17.52    0.34
   5   9   0   17.70    0.34
   7  -9   0   69.08    0.88
   7  -9   0   68.31    0.92
   7  -9   0   68.64    0.88
  -7  -9   0   67.12    0.96
   7   9   0   69.46    0.91
   7   9   0   68.78    0.89
  -7   9   0   68.06    0.92
  -7   9   0   68.38    0.88
  -7   9   0   68.04    0.94
  -9  -9   0   21.56    0.46
   9  -9   0   21.45    0.42
   9  -9   0   21.07    0.39
   9   9   0   21.15    0.39
  -9   9   0   21.96    0.44
   0 -10   0   91.74    1.13
   0 -10   0   91.33    1.18
   0  10   0   91.40    1.18
   2 -10   0   41.94    0.55
  -2 -10   0   41.71    0.60
   2 -10   0   40.54    0.62
  -2 -10   0   41.88    0.56
  -2 -10   0   41.46    0.62
  -2  10   0   40.35    0.61
   2  10   0   41.22    0.62
  -2  10   0   40.84    0.62
  -4 -10   0   23.60    0.39
  -4 -10   0   24.17    0.42
  -4 -10   0   23.73    0.44
   4 -10   0   24.40    0.43
  -4  10   0   23.11    0.42
  -4  10   0   23.79    0.43
   4  10   0   23.51    0.42
  -6 -10   0   17.66    0.40
  -6 -10   0   16.67    0.32
   6 -10   0   16.52    0.36
  -6 -10   0   16.31    0.37
  -6  10   0   16.31    0.35
  -6  10   0   16.41    0.35
   6  10   0   16.67    0.35
   8 -10   0    3.47    0.22
  -8 -10   0    3.31    0.24
  -8  10   0    3.51    0.22
  -1 -11   0   89.68    1.09
  -1 -11   0   88.27    1.13
  -1 -11   0   88.60    1.17
   1 -11   0   90.23    1.17
   1 -11   0   89.23    1.11
   1  11   0   89.70    1.18
  -1  11   0   90.40    1.18
  -3 -11   0   67.53    0.94
  -3 -11   0   68.33    0.88
  -3 -11   0   67.20    0.92
   3 -11   0   67.38    0.93
   3 -11   0   67.67    0.84
  -3  11   0   67.85    0.93
  -3  11   0   66.47    0.93
   3  11   0   67.86    0.94
  -5 -11   0    2.21    0.19
   5 -11   0    2.37    0.19
  -5 -11   0    2.20    0.18
  -5 -11   0    2.03    0.16
   5  11   0    2.25    0.18
  -5  11   0    2.35    0.19
  -5  11   0    2.27    0.19
   7 -11   0   34.24    0.57
   7 -11   0   33.98    0.59
  -7 -11   0   33.67    0.61
  -7  11   0   33.44    0.57
  -7  11   0   33.31    0.58
   7  11   0   34.29    0.56
   0 -12   0   37.58    0.61
   0 -12   0   36.88    0.56
   0 -12   0   37.47    0.51
   0  12   0   37.00    0.61
  -2 -12   0   64.24    0.92
  -2 -12   0   64.81    0.89
   2 -12   0   64.34    0.92
   2 -12   0   63.69    0.83
  -2 -12   0   64.67    0.84
   2  12   0   64.98    0.92
  -2  12   0   64.17    0.92
   4 -12   0    4.85    0.16
  -4 -12   0    5.15    0.23
  -4 -12   0    5.41    0.25
   4 -12   0    5.22    0.24
  -4 -12   0    4.95    0.20
   4  12   0    5.33    0.23
  -4  12   0    5.26    0.24
  -4  12   0    5.10    0.24
   6 -12   0   18.08    0.41
  -6 -12   0   18.07    0.43
  -6 -12   0   17.73    0.36
  -6  12   0   17.49    0.40
  -6  12   0   17.30    0.40
   6  12   0   18.27    0.40
  -1 -13   0    7.23    0.24
  -1 -13   0    7.14    0.28
   1 -13   0    6.99    0.22
  -1 -13   0    6.96    0.21
   1 -13   0    7.21    0.28
  -1  13   0    7.06    0.27
   1  13   0    7.28    0.27
   3 -13   0   10.20    0.32
  -3 -13   0   10.75    0.33
   3 -13   0   10.50    0.24
  -3 -13   0   10.48    0.27
  -3 -13   0   10.63    0.30
   3  13   0   10.78    0.32
  -3  13   0   10.92    0.32
  -5 -13   0   -0.15    0.11
  -5 -13   0   -0.03    0.10
  -5 -13   0   -0.36    0.13
   5 -13   0    0.10    0.13
   5 -13   0    0.02    0.07
  -5  13   0    0.06    0.12
   5  13   0   -0.05    0.11
  -5  13   0   -0.08    0.12
   0 -14   0   70.58    1.04
   0 -14   0   72.89    0.93
   0 -14   0   73.24    0.98
   0  14   0   71.93    1.05
   2 -14   0   23.07    0.41
   2 -14   0   23.15    0.49
  -2 -14   0   23.15    0.45
  -2 -14   0   22.65    0.41
  -2 -14   0   22.17    0.49
   2  14   0   22.92    0.49
  -2  14   0   22.03    0.48
   4 -14   0    0.11    0.14
  -4 -14   0    0.04    0.12
  -4 -14   0    0.23    0.15
  -4 -14   0    0.27    0.11
   4 -14   0    0.20    0.09
  -4  14   0    0.16    0.13
   4  14   0    0.16    0.13
  -1 -15   0    8.50    0.25
   1 -15   0    8.55    0.27
  -1 -15   0    8.46    0.34
   1 -15   0    8.64    0.33
  -1 -15   0    8.46    0.29
   1 -15   0    8.55    0.24
   1  15   0    8.85    0.33
  -1  15   0    8.43    0.33
  12   0  -1    0.03    0.10
  12   0  -1    0.01    0.11
  12   0  -1   -0.23    0.09
 -12   0   1    0.02    0.13
  10   0  -1    0.13    0.09
  10   0  -1    0.02    0.09
  10   0  -1    0.00    0.08
 -10   0   1    0.23    0.09
  -8   0   1    0.11    0.07
   8   0  -1   -0.05    0.06
   8   0  -1   -0.08    0.07
   8   0  -1    0.02    0.07
   6   0  -1    0.04    0.05
   6   0  -1   -0.09    0.05
  -6   0   1    0.10    0.05
   6   0  -1    0.11    0.03
  -6   0   1   -0.03    0.05
   6   0  -1    0.03    0.05
   6   0  -1   -0.03    0.04
  -4   0   1    0.06    0.04
   4   0  -1    0.12    0.04
   4   0  -1    0.00    0.04
  -4   0   1    0.03    0.04
  -4   0   1    0.05    0.04
   4   0  -1    0.02    0.03
   4   0  -1    0.01    0.04
  -4   0   1    0.06    0.05
   2   0  -1    0.13    0.03
   2   0  -1    0.18    0.03
  -2   0   1    0.21    0.03
  -2   0   1    0.16    0.03
   2   0  -1    0.24    0.04
  -2   0   1    0.13    0.03
   2   0  -1    0.15    0.03
  -2   0   1    0.11    0.03
   0   0   1    0.37    0.02
   0   0   1    0.33    0.02
   0   0  -1    0.26    0.02
   0   0   1    0.39    0.02
   0   0  -1    0.36    0.02
   0   0  -1    0.36    0.03
   0   0  -1    0.48    0.02
   2   0   1    0.09    0.03
   2   0   1    0.09    0.03
   2   0   1    0.08    0.03
  -2   0  -1    0.06    0.03
  -2   0  -1    0.01    0.04
  -2   0  -1    0.12    0.03
  -4   0  -1    0.26    0.04
   4   0   1    0.04    0.04
   4   0   1    0.06    0.04
  -4   0  -1    0.06    0.05
   4   0   1    0.06    0.05
   6   0   1    0.02    0.05
   6   0   1    0.05    0.05
  -6   0  -1    0.07    0.06
   6   0   1    0.09    0.06
   6   0   1   -0.02    0.04
   8   0   1    0.05    0.07
   8   0   1    0.03    0.07
  -8   0  -1    0.02    0.08
   8   0   1    0.14    0.08
 -10   0  -1    0.32    0.11
  10   0   1   -0.03    0.08
  10   0   1    0.09    0.09
  10   0   1   -0.08    0.09
  10   0   1    0.04    0.09
  12   0   1    0.01    0.11
  12   0   1   -0.12    0.11
  12   0   1   -0.04    0.10
 -12   0  -1   -0.01    0.12
 -11  -1   1   25.13    0.47
  11  -1  -1   25.77    0.45
  11  -1  -1   25.88    0.46
  11  -1  -1   25.35    0.44
  11   1  -1   25.50    0.45
 -11   1   1   26.26    0.47
  11   1  -1   26.69    0.47
  11   1  -1   25.66    0.46
   9  -1  -1   25.97    0.43
  -9  -1   1   25.86    0.44
   9  -1  -1   26.14    0.41
   9  -1  -1   25.90    0.42
  -9   1   1   25.84    0.43
   9   1  -1   26.63    0.43
   9   1  -1   26.40    0.43
   9   1  -1   26.90    0.43
  -7  -1   1   36.07    0.52
   7  -1  -1   37.82    0.51
   7  -1  -1   36.37    0.51
  -7  -1   1   36.98    0.51
   7  -1  -1   36.35    0.49
   7   1  -1   37.08    0.51
  -7   1   1   36.04    0.51
   7   1  -1   37.02    0.51
   7   1  -1   37.45    0.45
  -7   1   1   35.57    0.51
   7   1  -1   36.86    0.51
  -5  -1   1  132.44    1.51
  -5  -1   1  131.20    1.53
   5  -1  -1  130.31    1.50
   5  -1  -1  134.74    1.52
   5  -1  -1  130.55    1.52
   5  -1  -1  131.68    1.50
   5  -1  -1  128.55    1.52
   5  -1  -1  131.80    1.50
  -5  -1   1  131.47    1.52
   5   1  -1  129.08    1.52
   5   1  -1  131.71    1.52
   5   1  -1  131.90    1.49
  -5   1   1  128.00    1.52
   5   1  -1  131.74    1.52
  -5   1   1  128.14    1.52
  -5   1   1  130.66    1.52
   5   1  -1  131.16    1.53
   3  -1  -1  268.60    3.11
   3  -1  -1  261.45    3.14
  -3  -1   1  269.58    3.15
   3  -1  -1  263.55    3.03
  -3  -1   1  263.72    3.10
   3  -1  -1  265.96    3.09
  -3  -1   1  268.06    3.07
   3  -1  -1  262.45    3.03
   3  -1  -1  262.41    3.09
   3   1  -1  262.06    3.11
   3   1  -1  270.20    3.08
  -3   1   1  258.42    3.10
  -3   1   1  265.88    3.11
   3   1  -1  270.68    3.10
   3   1  -1  260.45    3.06
  -3   1   1  261.23    3.08
   3   1  -1  267.75    3.08
  -1  -1  -1  322.30    3.60
   1  -1   1  297.14    3.41
  -1  -1  -1  299.44    3.49
   1  -1   1  300.02    3.42
   1  -1   1  300.42    3.42
  -1  -1  -1  309.25    3.50
   1  -1   1  301.67    3.41
  -1  -1  -1  293.43    3.63
  -1   1  -1  298.21    3.49
  -1   1  -1  295.23    3.42
  -1   1  -1  300.34    3.39
   1   1   1  301.33    3.49
  -1   1  -1  293.57    3.50
   1   1   1  304.88    3.43
   1   1   1  294.81    3.46
   1   1   1  298.70    3.45
   3  -1   1  140.95    1.65
  -3  -1  -1  147.21    1.69
  -3  -1  -1  144.52    1.73
   3  -1   1  143.94    1.66
   3  -1   1  144.81    1.65
   3  -1   1  142.99    1.67
  -3  -1  -1  143.26    1.64
   3  -1   1  144.09    1.67
   3   1   1  141.88    1.65
  -3   1  -1  140.64    1.67
   3   1   1  146.35    1.64
   3   1   1  143.04    1.69
  -3   1  -1  142.03    1.65
   3   1   1  143.02    1.68
   5  -1   1   26.98    0.36
   5  -1   1   26.18    0.36
   5  -1   1   26.54    0.37
  -5  -1  -1   26.54    0.36
   5  -1   1   26.47    0.37
  -5  -1  -1   26.77    0.39
  -5   1  -1   26.70    0.34
   5   1   1   27.03    0.38
   5   1   1   26.55    0.37
   5   1   1   26.97    0.37
  -5   1  -1   26.39    0.39
   7  -1   1  198.99    2.31
   7  -1   1  199.75    2.32
  -7  -1  -1  201.14    2.36
   7  -1   1  199.70    2.33
   7   1   1  201.22    2.32
   7   1   1  198.21    2.33
  -7   1  -1  197.55    2.35
   7   1   1  202.49    2.33
  -9  -1  -1   19.54    0.38
   9  -1   1   20.12    0.36
   9  -1   1   19.84    0.36
   9  -1   1   19.28    0.34
   9  -1   1   18.97    0.34
   9   1   1   19.85    0.36
   9   1   1   20.33    0.36
   9   1   1   19.71    0.36
  -9   1  -1   19.61    0.38
   9   1   1   19.72    0.36
 -11  -1  -1   66.80    0.97
  11  -1   1   67.65    0.92
  11  -1   1   66.76    0.92
  11  -1   1   66.02    0.93
  11   1   1   66.69    0.93
  11   1   1   67.00    0.92
 -11   1  -1   66.18    0.96
  11   1   1   66.15    0.93
  12  -2  -1   35.46    0.58
  12  -2  -1   34.17    0.55
  12  -2  -1   34.46    0.58
 -12  -2   1   33.15    0.60
  12   2  -1   34.69    0.57
  12   2  -1   34.44    0.59
  12   2  -1   33.80    0.59
  12   2  -1   34.31    0.57
  10  -2  -1    1.86    0.14
 -10  -2   1    2.08    0.17
  10  -2  -1    1.66    0.13
  10  -2  -1    1.80    0.13
  10   2  -1    1.80    0.13
  10   2  -1    2.05    0.16
 -10   2   1    1.78    0.16
  10   2  -1    1.61    0.13
  -8  -2   1   13.38    0.28
   8  -2  -1   13.03    0.27
   8  -2  -1   13.56    0.26
   8  -2  -1   13.02    0.24
   8   2  -1   13.03    0.26
  -8   2   1   13.54    0.27
   8   2  -1   13.38    0.26
  -8   2   1   13.27    0.27
   8   2  -1   12.93    0.27
   6  -2  -1   21.23    0.29
   6  -2  -1   20.84    0.29
  -6  -2   1   21.13    0.31
   6  -2  -1   21.54    0.31
   6  -2  -1   20.71    0.29
  -6  -2   1   21.63    0.33
   6  -2  -1   20.92    0.32
   6  -2  -1   20.97    0.32
   6   2  -1   21.27    0.33
   6   2  -1   21.20    0.32
   6   2  -1   21.36    0.29
  -6   2   1   20.77    0.32
  -6   2   1   21.20    0.32
   6   2  -1   21.01    0.32
  -6   2   1   20.42    0.32
   4  -2  -1  192.69    2.22
  -4  -2   1  194.57    2.22
   4  -2  -1  195.43    2.22
   4  -2  -1  195.74    2.29
  -4  -2   1  195.23    2.36
   4  -2  -1  194.58    2.27
   4  -2  -1  192.54    2.26
  -4  -2   1  197.88    2.28
   4  -2  -1  191.39    2.21
  -4   2   1  193.02    2.29
  -4   2   1  189.91    2.21
   4   2  -1  196.59    2.27
  -4   2   1  193.01    2.22
   4   2  -1  195.47    2.23
   4   2  -1  197.20    2.28
   4   2  -1  195.63    2.27
  -4   2   1  200.62    2.26
  -2   2   1  923.01   10.56
  -2   2   1  926.46   10.57
  -2   2   1  951.58   10.61
   0  -2  -1   39.05    0.46
   0  -2   1   39.50    0.46
   0  -2  -1   39.09    0.46
   0  -2  -1   39.41    0.46
   0  -2   1   39.77    0.47
   0  -2   1   39.59    0.46
   0   2  -1   38.61    0.47
   0   2   1   39.13    0.45
   0   2  -1   39.14    0.47
   0   2   1   39.04    0.47
   0   2   1   38.53    0.46
   0   2  -1   38.83    0.48
   0   2  -1   39.13    0.45
   0   2   1   39.34    0.45
  -2  -2  -1    0.41    0.05
   2  -2   1    0.23    0.03
  -2  -2  -1    0.22    0.04
   2  -2   1    0.29    0.04
   2   2   1    0.31    0.04
   2   2   1    0.24    0.03
  -2   2  -1    0.28    0.04
   2   2   1    0.25    0.04
   2   2   1    0.20    0.04
   4  -2   1   87.26    1.03
   4  -2   1   89.19    1.02
   4  -2   1   89.45    1.03
  -4  -2  -1   93.08    1.04
   4  -2   1   90.02    1.05
   4  -2   1   90.06    1.03
  -4  -2  -1   88.55    1.07
  -4  -2  -1   89.92    1.06
   4  -2   1   87.97    1.05
   4   2   1   88.76    1.05
   4   2   1   88.91    1.07
   4   2   1   89.99    1.05
  -4   2  -1   89.22    1.05
   4   2   1   88.76    1.02
  -4   2  -1   91.27    1.02
  -4   2  -1   88.61    1.07
  -4   2  -1   87.95    1.05
   6  -2   1  131.00    1.55
   6  -2   1  129.37    1.54
   6  -2   1  133.56    1.52
  -6  -2  -1  132.13    1.54
  -6  -2  -1  131.62    1.57
   6  -2   1  127.22    1.52
  -6   2  -1  130.56    1.57
   6   2   1  132.64    1.55
   6   2   1  131.85    1.54
   6   2   1  129.31    1.56
  -6   2  -1  130.85    1.52
   8  -2   1  143.43    1.72
   8  -2   1  144.82    1.75
   8  -2   1  145.93    1.74
  -8  -2  -1  146.51    1.78
   8   2   1  147.22    1.76
   8   2   1  145.38    1.76
   8   2   1  147.63    1.75
  -8   2  -1  145.87    1.78
   8   2   1  146.56    1.75
  10  -2   1   13.62    0.30
  10  -2   1   12.52    0.28
  10  -2   1   13.30    0.30
  10  -2   1   12.85    0.28
 -10  -2  -1   12.84    0.33
  10   2   1   12.86    0.31
  10   2   1   13.21    0.30
  10   2   1   12.69    0.31
  10   2   1   12.85    0.30
 -10   2  -1   13.07    0.32
  12  -2   1   24.88    0.48
  12  -2   1   24.43    0.45
 -12  -2  -1   24.37    0.51
  12  -2   1   24.34    0.46
 -12   2  -1   24.41    0.50
  12   2   1   24.99    0.49
  12   2   1   24.29    0.47
  12   2   1   24.94    0.47
 -11  -3   1    4.87    0.23
  11  -3  -1    4.81    0.21
  11  -3  -1    4.72    0.19
  11  -3  -1    4.75    0.22
  11   3  -1    4.54    0.21
  11   3  -1    5.05    0.23
  11   3  -1    4.35    0.21
 -11   3   1    5.62    0.22
   9  -3  -1   20.08    0.36
   9  -3  -1   21.05    0.37
   9  -3  -1   20.68    0.33
  -9  -3   1   20.28    0.38
  -9   3   1   20.31    0.37
   9   3  -1   20.48    0.38
   9   3  -1   20.59    0.36
  -9   3   1   20.80    0.37
   9   3  -1   20.41    0.36
   7  -3  -1   67.24    0.86
   7  -3  -1   67.52    0.82
   7  -3  -1   67.32    0.85
   7  -3  -1   68.74    0.84
   7  -3  -1   69.47    0.82
  -7  -3   1   68.28    0.88
   7  -3  -1   66.96    0.81
   7   3  -1   67.64    0.88
  -7   3   1   66.33    0.85
  -7   3   1   68.79    0.86
   7   3  -1   67.36    0.85
   7   3  -1   67.11    0.85
   7   3  -1   69.09    0.82
  -7   3   1   65.29    0.85
   5  -3  -1   59.76    0.74
   5  -3  -1   59.02    0.74
   5  -3  -1   59.63    0.74
  -5  -3   1   59.18    0.75
   5  -3  -1   60.98    0.73
  -5  -3   1   60.10    0.75
  -5   3   1   60.73    0.73
  -5   3   1   59.54    0.74
   5   3  -1   61.07    0.73
   5   3  -1   60.70    0.76
  -5   3   1   59.10    0.74
   5   3  -1   59.73    0.73
   5   3  -1   60.46    0.73
  -5   3   1   59.04    0.74
  -3  -3   1  110.05    1.26
  -3  -3   1  109.31    1.28
  -3  -3   1  109.45    1.28
   3   3  -1  110.04    1.25
   3   3  -1  109.49    1.26
   3   3  -1  111.28    1.27
  -3   3   1  109.48    1.27
  -3   3   1  109.22    1.26
  -3   3   1  111.32    1.27
  -3   3   1  108.53    1.26
   3   3  -1  109.63    1.28
  -1  -3   1   32.10    0.40
  -1  -3   1   32.42    0.40
  -1  -3   1   31.68    0.40
   1  -3  -1   31.73    0.40
  -1  -3   1   32.42    0.37
  -1   3   1   31.26    0.38
   1   3  -1   31.50    0.39
  -1   3   1   31.52    0.38
   1   3  -1   31.33    0.41
   1   3  -1   32.26    0.37
  -1   3   1   31.31    0.39
   1   3  -1   31.75    0.40
  -1   3   1   31.48    0.40
  -1  -3  -1  127.40    1.47
   1  -3   1  129.36    1.44
  -1  -3  -1  130.09    1.48
  -1  -3  -1  127.26    1.47
  -1  -3  -1  127.82    1.49
   1  -3   1  127.68    1.45
   1  -3   1  127.04    1.48
   1  -3   1  129.78    1.45
   1   3   1  127.10    1.53
   1   3   1  129.53    1.47
  -1   3  -1  125.81    1.49
   1   3   1  129.40    1.51
  -1   3  -1  129.34    1.45
  -1   3  -1  130.78    1.44
  -1   3  -1  127.70    1.47
  -1   3  -1  130.90    1.51
   1   3   1  128.03    1.50
   3  -3   1    9.73    0.16
  -3  -3  -1    9.82    0.18
   3  -3   1   10.14    0.16
  -3  -3  -1    9.81    0.18
   3   3   1    9.89    0.18
   3   3   1    9.65    0.15
   3   3   1    9.63    0.18
   3   3   1    9.68    0.16
  -3   3  -1    9.40    0.16
   3   3   1    9.62    0.16
  -3   3  -1    9.47    0.18
  -3   3  -1    9.45    0.18
  -3   3  -1    9.94    0.16
  -3   3  -1    9.66    0.16
  -5  -3  -1  137.81    1.62
   5  -3   1  138.07    1.58
   5  -3   1  138.02    1.57
  -5  -3  -1  136.44    1.63
   5  -3   1  136.54    1.60
   5  -3   1  138.72    1.57
   5  -3   1  133.69    1.56
   5  -3   1  135.96    1.59
  -5  -3  -1  139.45    1.58
  -5   3  -1  140.15    1.57
  -5   3  -1  137.42    1.60
   5   3   1  137.03    1.60
  -5   3  -1  138.44    1.60
  -5   3  -1  136.59    1.62
   5   3   1  136.48    1.57
   5   3   1  136.24    1.62
   5   3   1  136.42    1.60
   7  -3   1    3.38    0.14
   7  -3   1    3.19    0.11
   7  -3   1    3.39    0.14
  -7  -3  -1    3.35    0.16
   7   3   1    3.25    0.15
   7   3   1    3.34    0.14
  -7   3  -1    3.27    0.12
   7   3   1    3.55    0.14
  -7   3  -1    3.08    0.15
   7   3   1    3.13    0.15
   9  -3   1   21.52    0.38
   9  -3   1   20.89    0.37
   9  -3   1   20.51    0.34
   9  -3   1   20.71    0.35
  -9  -3  -1   21.37    0.41
   9   3   1   20.61    0.39
   9   3   1   20.93    0.37
  -9   3  -1   20.83    0.40
   9   3   1   20.82    0.37
   9   3   1   21.18    0.39
  11  -3   1    2.24    0.16
  11  -3   1    2.00    0.17
 -11  -3  -1    2.55    0.22
  11  -3   1    2.18    0.16
  11   3   1    1.83    0.15
 -11   3  -1    2.29    0.21
  11   3   1    2.05    0.15
  11   3   1    1.96    0.15
 -12  -4   1    9.38    0.31
  12  -4  -1    8.59    0.24
  12  -4  -1    8.63    0.25
  12  -4  -1    8.50    0.28
  12  -4  -1    8.88    0.29
  12   4  -1    8.44    0.30
  12   4  -1    8.75    0.30
  12   4  -1    8.92    0.28
  12   4  -1    8.53    0.27
  10  -4  -1   14.12    0.31
  10  -4  -1   14.30    0.27
 -10  -4   1   14.34    0.34
  10  -4  -1   14.19    0.32
 -10   4   1   14.09    0.32
  10   4  -1   14.09    0.30
  10   4  -1   13.92    0.33
  10   4  -1   13.84    0.30
   8  -4  -1  163.04    1.93
   8  -4  -1  161.86    1.93
   8  -4  -1  166.75    1.92
   8  -4  -1  162.20    1.88
  -8  -4   1  161.96    1.96
  -8   4   1  162.75    1.94
  -8   4   1  161.17    1.93
   8   4  -1  160.51    1.92
   8   4  -1  163.55    1.92
   8   4  -1  164.23    1.96
   6  -4  -1   90.75    1.10
   6  -4  -1   90.72    1.10
  -6  -4   1   90.50    1.12
   6  -4  -1   91.76    1.09
  -6  -4   1   92.52    1.12
   6  -4  -1   91.13    1.11
   6   4  -1   91.70    1.13
  -6   4   1   90.37    1.11
  -6   4   1   92.46    1.09
   6   4  -1   92.56    1.09
  -6   4   1   90.22    1.10
  -6   4   1   90.16    1.10
   6   4  -1   90.74    1.09
   6   4  -1   90.10    1.10
  -4  -4   1    2.33    0.11
  -4  -4   1    2.20    0.09
  -4  -4   1    2.09    0.10
   4  -4  -1    2.15    0.09
   4  -4  -1    2.40    0.09
  -4   4   1    2.25    0.10
  -4   4   1    2.06    0.09
   4   4  -1    2.14    0.08
  -4   4   1    2.17    0.09
   4   4  -1    2.12    0.09
   4   4  -1    2.19    0.08
  -4   4   1    2.16    0.09
   4   4  -1    2.07    0.10
  -2  -4   1   40.50    0.49
   2  -4  -1   40.68    0.51
  -2  -4   1   40.33    0.51
  -2  -4   1   40.16    0.51
  -2   4   1   40.04    0.48
   2   4  -1   39.67    0.51
  -2   4   1   39.85    0.51
   2   4  -1   40.01    0.51
  -2   4   1   39.41    0.48
   2   4  -1   40.52    0.47
   2   4  -1   39.99    0.51
  -2   4   1   40.03    0.50
   2   4  -1   40.59    0.48
   0  -4   1  101.24    1.16
   0  -4   1  101.60    1.16
   0  -4  -1  102.30    1.18
   0  -4  -1  100.85    1.16
   0  -4   1  102.18    1.19
   0  -4  -1  102.76    1.16
   0   4  -1   98.86    1.20
   0   4  -1  101.64    1.18
   0   4  -1   99.66    1.18
   0   4   1  100.63    1.18
   0   4   1  102.10    1.16
   0   4   1  102.17    1.15
  -2  -4  -1   71.12    0.83
   2  -4   1   71.01    0.82
  -2  -4  -1   70.33    0.86
  -2  -4  -1   69.28    0.85
   2  -4   1   71.34    0.82
  -2   4  -1   70.56    0.82
   2   4   1   71.19    0.83
   2   4   1   72.27    0.83
   2   4   1   71.83    0.85
  -2   4  -1   69.91    0.85
  -2   4  -1   71.52    0.86
  -2   4  -1   70.78    0.82
   2   4   1   70.09    0.85
  -2   4  -1   70.25    0.87
  -4  -4  -1   25.85    0.38
   4  -4   1   26.19    0.35
   4  -4   1   25.96    0.35
  -4  -4  -1   26.21    0.38
   4   4   1   26.08    0.35
   4   4   1   26.72    0.38
  -4   4  -1   26.31    0.35
   4   4   1   26.31    0.38
  -4   4  -1   26.24    0.38
  -4   4  -1   25.98    0.35
   4   4   1   25.90    0.35
  -4   4  -1   26.14    0.38
  -4   4  -1   25.91    0.35
   4   4   1   25.92    0.36
   6  -4   1   65.92    0.80
  -6  -4  -1   65.87    0.84
   6  -4   1   67.38    0.78
  -6  -4  -1   66.66    0.80
   6  -4   1   64.80    0.81
   6  -4   1   64.08    0.78
  -6  -4  -1   65.31    0.86
   6  -4   1   66.39    0.79
   6  -4   1   64.38    0.82
  -6   4  -1   64.37    0.82
  -6   4  -1   66.52    0.79
   6   4   1   64.00    0.82
   6   4   1   65.40    0.85
   6   4   1   64.79    0.82
   6   4   1   65.72    0.85
   6   4   1   65.80    0.79
  -6   4  -1   65.64    0.85
  -6   4  -1   65.43    0.83
   8  -4   1    7.12    0.20
  -8  -4  -1    7.04    0.23
   8  -4   1    7.22    0.17
   8  -4   1    7.08    0.20
   8  -4   1    7.01    0.17
   8   4   1    7.41    0.20
   8   4   1    7.02    0.20
   8   4   1    7.37    0.22
   8   4   1    6.91    0.22
  -8   4  -1    7.19    0.22
 -10  -4  -1    2.88    0.21
  10  -4   1    2.90    0.18
  10  -4   1    2.89    0.16
  10  -4   1    2.26    0.18
 -10   4  -1    2.62    0.20
  10   4   1    2.77    0.18
  10   4   1    2.54    0.19
  10   4   1    2.71    0.18
  12  -4   1   40.74    0.65
  12  -4   1   40.51    0.62
  12  -4   1   40.08    0.66
 -12  -4  -1   40.66    0.71
  12   4   1   39.69    0.65
  12   4   1   40.00    0.65
  12   4   1   40.35    0.69
 -12   4  -1   41.66    0.69
  11  -5  -1    5.54    0.19
  11  -5  -1    5.61    0.24
  11  -5  -1    5.86    0.24
 -11  -5   1    6.18    0.26
  11   5  -1    5.52    0.22
 -11   5   1    6.19    0.26
  11   5  -1    5.54    0.22
  11   5  -1    5.66    0.25
  11   5  -1    5.13    0.25
   9  -5  -1   44.49    0.63
   9  -5  -1   43.85    0.57
  -9  -5   1   43.15    0.66
   9  -5  -1   44.27    0.64
   9   5  -1   43.62    0.67
  -9   5   1   43.78    0.64
  -9   5   1   43.90    0.64
   9   5  -1   44.58    0.62
   9   5  -1   43.70    0.62
   7  -5  -1   78.12    0.97
   7  -5  -1   77.19    0.98
  -7  -5   1   78.18    1.01
   7  -5  -1   77.94    0.96
   7  -5  -1   76.83    0.98
  -7   5   1   77.87    0.99
  -7   5   1   77.90    0.98
  -7   5   1   78.18    0.97
   7   5  -1   77.30    1.01
  -7   5   1   80.01    0.97
   7   5  -1   77.55    0.96
   7   5  -1   78.68    0.96
   7   5  -1   77.14    0.97
   5  -5  -1    0.66    0.07
   5  -5  -1    0.52    0.06
  -5  -5   1    0.41    0.07
  -5  -5   1    0.70    0.08
   5  -5  -1    0.39    0.06
  -5  -5   1    0.57    0.06
   5   5  -1    0.56    0.06
  -5   5   1    0.57    0.07
   5   5  -1    0.56    0.07
  -5   5   1    0.51    0.07
   5   5  -1    0.54    0.06
   5   5  -1    0.58    0.06
  -5   5   1    0.49    0.06
  -5   5   1    0.66    0.07
  -3  -5   1  212.46    2.58
  -3  -5   1  216.67    2.48
  -3  -5   1  217.07    2.53
  -3   5   1  213.45    2.50
   3   5  -1  217.64    2.53
   3   5  -1  220.50    2.50
  -3   5   1  217.57    2.51
   3   5  -1  215.02    2.50
  -3   5   1  214.89    2.45
   3   5  -1  213.94    2.48
  -3   5   1  218.54    2.45
   1  -5  -1   83.09    0.95
  -1  -5   1   82.31    0.99
  -1  -5   1   83.32    0.98
   1  -5  -1   81.76    0.95
  -1  -5   1   83.61    0.97
   1  -5  -1   82.38    0.99
   1   5  -1   81.54    0.94
   1   5  -1   83.11    0.96
   1   5  -1   82.13    1.00
  -1   5   1   80.78    0.99
  -1   5   1   81.68    0.98
  -1   5   1   82.35    0.95
   1   5  -1   81.61    0.99
  -1   5   1   82.07    0.94
  -1  -5  -1  264.50    3.00
  -1  -5  -1  265.06    3.01
   1  -5   1  265.25    2.93
  -1  -5  -1  261.60    3.05
   1  -5   1  259.70    2.96
   1  -5   1  261.44    3.04
   1  -5   1  265.15    3.02
  -1  -5  -1  261.09    3.05
  -1   5  -1  259.85    3.04
  -1   5  -1  263.24    3.05
   1   5   1  260.72    3.08
  -1   5  -1  257.39    3.11
  -1   5  -1  256.51    2.94
   1   5   1  261.36    3.02
   1   5   1  253.96    3.06
   1   5   1  262.97    3.04
  -3  -5  -1   15.70    0.24
   3  -5   1   15.46    0.22
  -3  -5  -1   14.93    0.26
  -3  -5  -1   15.94    0.26
   3  -5   1   15.69    0.23
   3   5   1   16.23    0.24
   3   5   1   15.75    0.25
  -3   5  -1   15.66    0.25
  -3   5  -1   15.35    0.26
   3   5   1   15.97    0.26
  -3   5  -1   15.41    0.22
   3   5   1   16.07    0.23
  -3   5  -1   15.75    0.28
  -3   5  -1   15.78    0.23
  -5  -5  -1   47.01    0.65
   5  -5   1   46.68    0.60
   5  -5   1   46.01    0.60
  -5  -5  -1   47.72    0.64
   5   5   1   47.45    0.61
  -5   5  -1   46.85    0.64
   5   5   1   47.22    0.60
   5   5   1   47.44    0.64
   5   5   1   47.74    0.64
  -5   5  -1   46.98    0.64
  -5   5  -1   46.20    0.60
  -5   5  -1   47.66    0.60
   5   5   1   47.72    0.60
   7  -5   1   42.70    0.59
   7  -5   1   43.21    0.54
   7  -5   1   42.79    0.54
  -7  -5  -1   43.62    0.64
   7  -5   1   43.11    0.60
  -7   5  -1   43.67    0.63
   7   5   1   43.80    0.59
  -7   5  -1   43.93    0.60
   7   5   1   42.72    0.60
   7   5   1   43.80    0.63
   7   5   1   43.08    0.63
   9  -5   1   19.05    0.36
   9  -5   1   20.55    0.36
   9  -5   1   20.17    0.32
  -9  -5  -1   20.06    0.41
   9   5   1   19.62    0.40
  -9   5  -1   20.42    0.40
   9   5   1   19.51    0.36
   9   5   1   19.43    0.36
  11  -5   1   20.77    0.42
 -11  -5  -1   21.26    0.46
  11  -5   1   21.05    0.41
  11  -5   1   20.49    0.37
 -11   5  -1   21.16    0.45
  11   5   1   20.86    0.41
  11   5   1   21.11    0.41
  10  -6  -1   49.62    0.71
  10  -6  -1   49.00    0.72
 -10  -6   1   49.91    0.76
  10  -6  -1   49.45    0.64
  10   6  -1   48.93    0.70
  10   6  -1   48.80    0.71
 -10   6   1   49.64    0.73
   8  -6  -1   21.55    0.37
   8  -6  -1   22.19    0.37
  -8  -6   1   21.51    0.40
  -8   6   1   21.18    0.37
  -8   6   1   21.40    0.36
   8   6  -1   21.51    0.40
  -8   6   1   21.14    0.38
   8   6  -1   20.79    0.35
   8   6  -1   21.35    0.36
   6  -6  -1   81.82    1.01
  -6  -6   1   80.82    1.04
  -6  -6   1   82.27    1.04
   6  -6  -1   81.30    1.00
   6  -6  -1   81.97    1.01
  -6   6   1   81.89    1.01
   6   6  -1   81.11    0.99
   6   6  -1   83.04    1.01
   6   6  -1   83.12    1.05
   6   6  -1   80.05    0.99
  -6   6   1   80.81    1.00
  -6   6   1   80.66    1.00
  -6   6   1   81.67    1.03
  -4  -6   1   12.14    0.21
  -4  -6   1   12.28    0.24
   4  -6  -1   12.15    0.20
  -4  -6   1   11.97    0.24
   4  -6  -1   12.06    0.21
   4   6  -1   12.35    0.20
   4   6  -1   11.78    0.23
  -4   6   1   12.14    0.21
  -4   6   1   12.01    0.20
  -4   6   1   11.97    0.23
   4   6  -1   12.75    0.23
  -4   6   1   12.04    0.23
   4   6  -1   12.34    0.19
   2  -6  -1    6.21    0.15
  -2  -6   1    6.05    0.16
  -2  -6   1    6.11    0.13
  -2  -6   1    5.97    0.15
  -2   6   1    6.06    0.12
  -2   6   1    5.93    0.16
   2   6  -1    5.82    0.11
   2   6  -1    5.88    0.15
  -2   6   1    5.91    0.15
  -2   6   1    6.08    0.12
   2   6  -1    5.95    0.14
   0  -6  -1  174.44    1.94
   0  -6   1  169.39    1.98
   0  -6   1  170.15    1.94
   0  -6  -1  169.61    1.97
   0  -6  -1  168.57    1.94
   0  -6   1  170.81    1.94
   0   6  -1  167.97    1.98
   0   6   1  169.99    1.92
   0   6  -1  168.24    2.00
   0   6   1  167.53    1.98
   0   6   1  171.03    1.91
   0   6  -1  169.71    1.97
   2  -6   1   16.30    0.22
  -2  -6  -1   16.07    0.27
   2  -6   1   16.42    0.22
  -2  -6  -1   16.24    0.24
   2  -6   1   16.32    0.22
   2  -6   1   16.07    0.21
   2  -6   1   16.55    0.28
  -2  -6  -1   16.16    0.28
  -2   6  -1   15.91    0.27
   2   6   1   15.84    0.24
   2   6   1   16.39    0.27
   2   6   1   15.90    0.25
  -2   6  -1   16.03    0.29
  -2   6  -1   16.09    0.22
  -2   6  -1   15.98    0.27
  -2   6  -1   16.22    0.22
   2   6   1   15.55    0.23
  -4  -6  -1   20.40    0.34
  -4  -6  -1   19.82    0.30
   4  -6   1   19.83    0.29
   4  -6   1   19.94    0.29
  -4  -6  -1   20.06    0.33
  -4   6  -1   19.85    0.29
   4   6   1   20.18    0.31
  -4   6  -1   19.84    0.29
   4   6   1   20.44    0.29
  -4   6  -1   19.97    0.35
   4   6   1   20.29    0.33
   4   6   1   19.66    0.30
  -4   6  -1   19.63    0.33
  -4   6  -1   20.64    0.32
  -6  -6  -1    4.11    0.17
   6  -6   1    3.81    0.14
   6  -6   1    4.07    0.14
  -6  -6  -1    3.75    0.18
  -6   6  -1    4.10    0.15
   6   6   1    3.93    0.14
  -6   6  -1    4.27    0.14
   6   6   1    3.87    0.13
  -6   6  -1    4.03    0.17
  -6   6  -1    3.97    0.17
   6   6   1    4.09    0.17
   6   6   1    4.01    0.14
   6   6   1    3.89    0.17
  -8  -6  -1    0.08    0.10
   8  -6   1    0.02    0.08
   8  -6   1    0.03    0.08
   8  -6   1    0.03    0.05
   8   6   1   -0.02    0.08
  -8   6  -1    0.16    0.09
   8   6   1    0.01    0.08
   8   6   1    0.10    0.09
  10  -6   1    0.07    0.07
  10  -6   1   -0.06    0.10
 -10  -6  -1    0.33    0.12
  10  -6   1   -0.01    0.10
 -10   6  -1    0.00    0.11
  10   6   1   -0.02    0.09
  10   6   1   -0.08    0.10
 -11  -7   1    5.33    0.26
  11  -7  -1    5.20    0.17
  11  -7  -1    5.21    0.24
  11  -7  -1    4.93    0.23
  11   7  -1    4.83    0.22
  11   7  -1    4.49    0.22
   9  -7  -1  131.94    1.59
  -9  -7   1  129.57    1.65
   9  -7  -1  129.87    1.60
   9   7  -1  128.86    1.59
   9   7  -1  128.87    1.58
  -9   7   1  131.63    1.62
  -9   7   1  130.75    1.60
   7  -7  -1  125.40    1.54
   7  -7  -1  128.31    1.54
  -7  -7   1  128.11    1.59
   7  -7  -1  126.18    1.53
  -7   7   1  129.34    1.55
   7   7  -1  129.19    1.53
   7   7  -1  127.66    1.52
   7   7  -1  130.06    1.54
  -7   7   1  127.20    1.53
  -7   7   1  127.00    1.53
  -7   7   1  126.69    1.56
   5  -7  -1  173.41    2.01
  -5  -7   1  170.84    2.02
  -5  -7   1  172.54    2.06
   5  -7  -1  173.91    2.01
  -5  -7   1  174.20    2.06
   5   7  -1  173.84    2.06
  -5   7   1  172.43    2.04
  -5   7   1  172.38    2.04
  -5   7   1  171.39    2.01
   5   7  -1  173.22    2.04
   5   7  -1  176.57    1.99
  -5   7   1  171.42    2.00
   5   7  -1  175.44    2.00
   3  -7  -1    0.76    0.08
  -3  -7   1    0.78    0.08
  -3  -7   1    0.92    0.07
  -3  -7   1    0.85    0.09
   3   7  -1    0.83    0.06
   3   7  -1    0.81    0.07
  -3   7   1    0.84    0.08
   3   7  -1    0.82    0.06
  -3   7   1    0.76    0.06
  -3   7   1    0.77    0.08
   3   7  -1    0.79    0.08
  -3   7   1    0.77    0.06
   3   7  -1    0.82    0.07
  -1  -7   1   56.59    0.70
  -1  -7   1   55.24    0.72
  -1  -7   1   55.24    0.70
   1  -7  -1   56.09    0.67
   1  -7  -1   55.57    0.72
   1  -7  -1   55.45    0.67
  -1   7   1   54.32    0.66
  -1   7   1   55.26    0.65
   1   7  -1   54.62    0.72
  -1   7   1   55.04    0.72
  -1   7   1   54.98    0.72
  -1  -7  -1   58.59    0.70
  -1  -7  -1   57.08    0.72
   1  -7   1   57.57    0.70
  -1  -7  -1   56.92    0.75
   1  -7   1   57.37    0.75
  -1  -7  -1   58.91    0.72
   1  -7   1   58.16    0.70
   1   7   1   57.47    0.75
   1   7   1   57.05    0.69
  -1   7  -1   57.10    0.67
  -1   7  -1   56.24    0.77
  -1   7  -1   57.88    0.75
   1   7   1   58.23    0.68
  -1   7  -1   57.18    0.75
   3  -7   1  162.95    1.85
  -3  -7  -1  162.04    1.92
   3  -7   1  164.13    1.85
  -3  -7  -1  161.46    1.88
  -3  -7  -1  161.30    1.91
   3  -7   1  161.97    1.92
   3   7   1  160.93    1.86
  -3   7  -1  161.91    1.84
   3   7   1  163.69    1.90
   3   7   1  162.08    1.87
  -3   7  -1  158.39    1.84
  -3   7  -1  161.53    1.91
  -3   7  -1  159.87    1.91
   3   7   1  162.50    1.91
  -3   7  -1  162.16    1.94
   5  -7   1  254.78    2.92
  -5  -7  -1  256.20    2.99
  -5  -7  -1  261.98    2.99
   5  -7   1  252.76    2.91
  -5   7  -1  254.83    2.95
   5   7   1  257.62    2.93
  -5   7  -1  256.49    2.92
  -5   7  -1  255.73    2.92
  -5   7  -1  253.19    3.00
  -5   7  -1  253.87    2.98
   5   7   1  257.80    2.95
   5   7   1  255.74    2.92
   7  -7   1   58.71    0.77
  -7  -7  -1   59.17    0.83
   7  -7   1   58.75    0.76
   7   7   1   58.92    0.76
  -7   7  -1   58.09    0.81
   7   7   1   57.93    0.77
   9  -7   1    5.20    0.15
   9  -7   1    5.15    0.20
  -9  -7  -1    5.34    0.24
   9  -7   1    5.02    0.19
   9   7   1    4.77    0.20
  -9   7  -1    5.24    0.23
   9   7   1    4.68    0.20
 -11  -7  -1    5.13    0.27
  11  -7   1    4.88    0.19
  11  -7   1    4.84    0.23
  11  -7   1    4.93    0.22
  11   7   1    4.64    0.23
  11   7   1    4.56    0.23
 -11   7  -1    4.80    0.26
  10  -8  -1   18.98    0.37
  10  -8  -1   18.80    0.38
 -10  -8   1   18.91    0.43
 -10   8   1   19.36    0.40
  10   8  -1   18.26    0.37
   8  -8  -1  114.88    1.40
  -8  -8   1  113.62    1.46
   8  -8  -1  114.51    1.39
  -8   8   1  114.55    1.44
   8   8  -1  112.72    1.39
  -8   8   1  113.11    1.39
  -8   8   1  112.54    1.40
  -6  -8   1    0.80    0.10
   6  -8  -1    0.84    0.09
   6  -8  -1    0.69    0.08
  -6  -8   1    1.01    0.12
  -6  -8   1    0.77    0.08
   6   8  -1    0.85    0.10
  -6   8   1    0.87    0.09
  -6   8   1    1.05    0.11
  -6   8   1    0.80    0.10
   6   8  -1    0.88    0.11
  -6   8   1    0.99    0.09
   6   8  -1    0.91    0.09
   4  -8  -1   59.26    0.72
   4  -8  -1   58.54    0.72
  -4  -8   1   57.21    0.79
  -4  -8   1   57.13    0.78
   4  -8  -1   56.58    0.77
  -4  -8   1   58.28    0.74
   4   8  -1   58.03    0.72
  -4   8   1   57.21    0.72
  -4   8   1   57.90    0.72
   4   8  -1   58.10    0.72
  -4   8   1   57.40    0.77
   4   8  -1   58.28    0.78
  -4   8   1   58.02    0.78
   2  -8  -1    1.73    0.08
  -2  -8   1    1.60    0.12
   2  -8  -1    1.97    0.13
  -2  -8   1    1.92    0.10
  -2  -8   1    1.82    0.12
   2  -8  -1    1.84    0.08
   2   8  -1    2.00    0.07
  -2   8   1    1.91    0.08
   2   8  -1    1.93    0.13
  -2   8   1    1.68    0.08
  -2   8   1    2.07    0.13
  -2   8   1    1.92    0.13
   0  -8   1    0.49    0.06
   0  -8  -1    0.59    0.06
   0  -8   1    0.61    0.08
   0  -8  -1    0.53    0.08
   0  -8  -1    0.41    0.08
   0  -8   1    0.76    0.09
   0   8  -1    0.63    0.08
   0   8   1    0.82    0.06
   0   8   1    0.60    0.08
   0   8  -1    0.60    0.08
   0   8   1    0.71    0.06
   2  -8   1  135.98    1.56
   2  -8   1  138.16    1.54
  -2  -8  -1  134.63    1.63
  -2  -8  -1  135.45    1.58
  -2  -8  -1  133.20    1.61
   2  -8   1  136.07    1.56
   2  -8   1  135.92    1.54
   2  -8   1  135.34    1.63
  -2   8  -1  133.54    1.63
  -2   8  -1  134.32    1.63
  -2   8  -1  136.44    1.54
   2   8   1  136.00    1.55
   2   8   1  135.21    1.63
  -2   8  -1  135.24    1.67
   2   8   1  131.34    1.57
  -2   8  -1  136.48    1.54
   4  -8   1   52.61    0.73
  -4  -8  -1   52.90    0.72
   4  -8   1   53.07    0.66
  -4  -8  -1   52.51    0.73
   4  -8   1   53.02    0.65
  -4  -8  -1   53.03    0.69
  -4   8  -1   52.24    0.75
   4   8   1   52.56    0.68
  -4   8  -1   52.19    0.72
   4   8   1   53.46    0.66
   4   8   1   52.57    0.71
  -4   8  -1   52.10    0.65
  -4   8  -1   52.91    0.66
  -4   8  -1   51.70    0.71
   6  -8   1    0.20    0.07
  -6  -8  -1    0.34    0.11
   6  -8   1    0.30    0.07
  -6  -8  -1    0.28    0.10
  -6   8  -1    0.34    0.09
   6   8   1    0.24    0.08
  -6   8  -1    0.29    0.10
   6   8   1    0.25    0.08
   6   8   1    0.42    0.08
  -8  -8  -1    1.13    0.15
   8  -8   1    1.09    0.11
   8  -8   1    1.23    0.11
  -8   8  -1    1.50    0.14
   8   8   1    1.16    0.11
   8   8   1    1.19    0.11
 -10  -8  -1    0.50    0.14
  10  -8   1    0.61    0.08
  10  -8   1    0.42    0.11
  10  -8   1    0.66    0.12
 -10   8  -1    0.54    0.14
  10   8   1    0.49    0.12
   9  -9  -1    1.15    0.12
   9  -9  -1    1.34    0.13
  -9  -9   1    1.16    0.16
  -9   9   1    1.22    0.14
  -9   9   1    1.10    0.13
   7  -9  -1    2.47    0.15
  -7  -9   1    2.38    0.19
   7  -9  -1    2.36    0.14
   7  -9  -1    2.46    0.16
   7  -9  -1    2.40    0.18
   7   9  -1    2.39    0.16
  -7   9   1    2.24    0.17
  -7   9   1    2.28    0.15
  -7   9   1    2.34    0.15
   7   9  -1    2.30    0.14
  -7   9   1    2.17    0.17
   5  -9  -1    6.19    0.21
  -5  -9   1    6.42    0.22
  -5  -9   1    6.18    0.18
   5  -9  -1    6.66    0.17
  -5  -9   1    6.30    0.22
   5  -9  -1    6.30    0.16
   5   9  -1    6.52    0.21
  -5   9   1    6.42    0.17
  -5   9   1    6.27    0.21
  -5   9   1    6.50    0.21
  -5   9   1    6.28    0.17
   5   9  -1    6.23    0.16
  -3  -9   1    3.86    0.18
   3  -9  -1    3.95    0.10
   3  -9  -1    3.79    0.17
   3  -9  -1    3.82    0.11
  -3  -9   1    4.01    0.17
  -3  -9   1    3.95    0.14
  -3   9   1    3.91    0.12
  -3   9   1    3.84    0.17
  -3   9   1    3.90    0.17
   3   9  -1    4.03    0.12
   3   9  -1    3.77    0.17
  -3   9   1    3.86    0.12
  -1  -9   1   83.74    1.08
  -1  -9   1   82.88    1.04
   1  -9  -1   84.83    1.07
   1  -9  -1   83.19    1.02
   1   9  -1   84.40    1.08
  -1   9   1   82.66    1.08
  -1   9   1   83.85    0.99
  -1   9   1   86.41    0.98
  -1  -9  -1   26.05    0.40
   1  -9   1   26.44    0.38
  -1  -9  -1   26.35    0.37
  -1  -9  -1   25.78    0.43
   1  -9   1   26.04    0.43
   1   9   1   25.48    0.43
  -1   9  -1   25.93    0.43
   1   9   1   26.75    0.35
  -1   9  -1   25.98    0.43
   3  -9   1   64.63    0.87
  -3  -9  -1   64.09    0.85
  -3  -9  -1   65.34    0.88
   3  -9   1   66.06    0.78
  -3  -9  -1   64.97    0.82
   3   9   1   64.55    0.86
  -3   9  -1   64.45    0.86
   3   9   1   61.88    0.80
  -3   9  -1   63.82    0.86
  -5  -9  -1    0.34    0.08
  -5  -9  -1    0.18    0.11
  -5  -9  -1    0.32    0.10
   5  -9   1    0.22    0.10
   5  -9   1    0.23    0.07
  -5   9  -1    0.23    0.09
  -5   9  -1    0.29    0.08
   5   9   1    0.29    0.07
   5   9   1    0.24    0.08
  -5   9  -1    0.37    0.10
   7  -9   1    0.05    0.08
  -7  -9  -1    0.13    0.11
   7   9   1    0.03    0.08
  -7   9  -1    0.12    0.10
  -9  -9  -1   32.34    0.60
   9  -9   1   32.83    0.52
   9   9   1   32.32    0.53
  -9   9  -1   32.47    0.58
  -8 -10   1   42.50    0.70
   8 -10  -1   42.68    0.67
  -8  10   1   42.15    0.66
  -6 -10   1   24.34    0.46
  -6 -10   1   24.66    0.41
   6 -10  -1   24.34    0.44
  -6 -10   1   24.97    0.47
  -6  10   1   24.05    0.44
   6  10  -1   24.74    0.44
  -6  10   1   24.37    0.44
   4 -10  -1   31.62    0.51
  -4 -10   1   31.41    0.52
  -4 -10   1   31.22    0.47
  -4 -10   1   31.71    0.51
   4  10  -1   32.07    0.52
  -4  10   1   31.51    0.51
  -4  10   1   31.22    0.52
  -2 -10   1  112.89    1.39
   2 -10  -1  113.84    1.33
  -2 -10   1  111.95    1.42
   2 -10  -1  112.67    1.41
  -2 -10   1  113.42    1.35
  -2  10   1  111.34    1.42
  -2  10   1  111.63    1.40
   2  10  -1  111.87    1.42
   0 -10   1   36.03    0.56
   0 -10   1   36.63    0.52
   0 -10  -1   36.05    0.51
   0 -10  -1   36.84    0.48
   0 -10  -1   35.98    0.56
   0  10   1   36.20    0.56
   0  10  -1   36.32    0.57
  -2 -10  -1   15.29    0.27
   2 -10   1   14.96    0.33
  -2 -10  -1   15.38    0.30
   2 -10   1   14.86    0.26
  -2 -10  -1   15.02    0.33
   2  10   1   15.42    0.32
  -2  10  -1   14.66    0.32
  -2  10  -1   15.60    0.33
   2  10   1   15.21    0.31
  -4 -10  -1   95.74    1.18
  -4 -10  -1   95.52    1.23
   4 -10   1   97.09    1.13
   4 -10   1   95.73    1.24
  -4 -10  -1   95.18    1.25
  -4  10  -1   94.99    1.23
   4  10   1   92.55    1.18
   4  10   1   96.48    1.23
  -4  10  -1   95.15    1.23
   6 -10   1   51.64    0.77
  -6 -10  -1   51.72    0.78
  -6  10  -1   50.86    0.76
   6  10   1   51.78    0.74
   6  10   1   52.13    0.77
  -6  10  -1   51.46    0.74
  -8 -10  -1   46.59    0.75
  -8  10  -1   46.37    0.73
   7 -11  -1   15.73    0.36
   7 -11  -1   15.35    0.36
  -7 -11   1   15.46    0.39
  -7  11   1   15.43    0.36
  -7  11   1   15.43    0.36
   7  11  -1   16.18    0.36
  -5 -11   1    8.18    0.26
   5 -11  -1    7.83    0.26
  -5 -11   1    7.69    0.22
  -5 -11   1    8.02    0.27
  -5  11   1    7.80    0.26
   5  11  -1    7.88    0.25
  -5  11   1    7.88    0.26
  -3 -11   1    0.14    0.09
   3 -11  -1    0.11    0.07
   3 -11  -1    0.46    0.11
  -3 -11   1    0.34    0.12
  -3 -11   1    0.36    0.09
  -3  11   1    0.28    0.11
   3  11  -1    0.26    0.10
  -3  11   1    0.55    0.11
   1 -11  -1    1.40    0.14
  -1 -11   1    1.19    0.09
  -1 -11   1    1.28    0.14
  -1 -11   1    1.19    0.11
   1 -11  -1    1.37    0.13
  -1  11   1    1.41    0.13
   1  11  -1    1.56    0.14
  -1 -11  -1   16.45    0.28
  -1 -11  -1   16.29    0.35
   1 -11   1   16.58    0.35
  -1 -11  -1   16.55    0.32
   1 -11   1   16.31    0.30
   1  11   1   16.31    0.35
  -1  11  -1   16.40    0.35
  -3 -11  -1   46.18    0.64
  -3 -11  -1   45.51    0.68
   3 -11   1   45.15    0.70
   3 -11   1   46.53    0.60
  -3 -11  -1   45.95    0.70
   3  11   1   47.17    0.70
  -3  11  -1   45.46    0.69
  -3  11  -1   44.96    0.69
   5 -11   1   28.26    0.51
  -5 -11  -1   28.44    0.51
  -5 -11  -1   27.77    0.52
  -5 -11  -1   29.08    0.47
  -5  11  -1   28.17    0.50
  -5  11  -1   28.48    0.51
   5  11   1   29.10    0.50
  -7 -11  -1    1.04    0.16
   7 -11   1    1.04    0.15
  -7  11  -1    1.28    0.15
   8 -12  -1    0.39    0.14
  -8 -12   1    0.22    0.15
  -8  12   1    0.50    0.14
  -6 -12   1    8.46    0.26
  -6 -12   1    8.43    0.31
   6 -12  -1    8.32    0.29
  -6  12   1    8.62    0.29
   6  12  -1    8.98    0.29
  -6  12   1    8.80    0.29
  -4 -12   1   38.56    0.64
   4 -12  -1   39.18    0.52
  -4 -12   1   38.58    0.62
  -4 -12   1   38.21    0.58
   4 -12  -1   39.26    0.63
   4  12  -1   39.28    0.64
  -4  12   1   37.86    0.63
  -4  12   1   37.97    0.62
  -2 -12   1  123.48    1.49
  -2 -12   1  123.37    1.58
   2 -12  -1  122.56    1.57
  -2 -12   1  120.80    1.53
   2 -12  -1  124.32    1.48
   2  12  -1  123.80    1.58
  -2  12   1  123.24    1.58
   0 -12  -1   34.32    0.47
   0 -12  -1   33.87    0.57
   0 -12   1   33.59    0.57
   0 -12   1   33.49    0.52
   0 -12  -1   33.24    0.52
   0  12  -1   33.62    0.57
   0  12   1   33.87    0.58
  -2 -12  -1    0.63    0.13
  -2 -12  -1    0.82    0.12
   2 -12   1    0.65    0.09
  -2 -12  -1    0.85    0.10
   2 -12   1    0.69    0.13
   2  12   1    0.62    0.12
  -2  12  -1    0.66    0.13
  -2  12  -1    0.75    0.13
  -4 -12  -1    0.01    0.09
   4 -12   1    0.23    0.07
   4 -12   1    0.30    0.12
  -4 -12  -1    0.16    0.11
  -4 -12  -1    0.11    0.13
  -4  12  -1    0.16    0.12
   4  12   1    0.19    0.11
  -4  12  -1    0.15    0.11
  -6 -12  -1    4.92    0.27
   6 -12   1    5.43    0.26
   6  12   1    5.34    0.24
  -6  12  -1    5.63    0.26
  -6  12  -1    4.87    0.24
  -5 -13   1   10.13    0.32
   5 -13  -1   10.83    0.32
  -5 -13   1   10.42    0.34
   5 -13  -1   10.81    0.22
  -5 -13   1   10.51    0.28
   5  13  -1   10.91    0.32
  -5  13   1   10.41    0.32
  -5  13   1   10.21    0.33
  -3 -13   1   56.96    0.85
  -3 -13   1   58.72    0.88
   3 -13  -1   60.06    0.77
   3 -13  -1   59.30    0.87
  -3 -13   1   57.73    0.80
  -3  13   1   58.47    0.88
   3  13  -1   59.06    0.88
  -1 -13   1  107.31    1.31
   1 -13  -1  108.43    1.28
   1 -13  -1  105.65    1.33
   1 -13  -1  107.35    1.41
  -1 -13   1  105.92    1.36
  -1 -13   1  104.44    1.41
   1  13  -1  107.40    1.42
  -1  13   1  105.13    1.41
  -1 -13  -1    5.35    0.19
   1 -13   1    5.43    0.26
  -1 -13  -1    5.67    0.26
   1 -13   1    4.90    0.20
  -1 -13  -1    5.52    0.22
   1  13   1    5.03    0.25
  -1  13  -1    5.39    0.25
   3 -13   1    0.39    0.09
   3 -13   1    0.40    0.14
  -3 -13  -1    0.50    0.12
  -3 -13  -1    0.49    0.10
  -3 -13  -1    0.62    0.15
  -3  13  -1    0.40    0.13
   3  13   1    0.69    0.13
  -3  13  -1    0.54    0.13
   5 -13   1   18.57    0.31
  -5 -13  -1   18.30    0.44
   5 -13   1   18.64    0.43
  -5 -13  -1   18.63    0.42
  -5 -13  -1   18.57    0.38
  -5  13  -1   18.52    0.42
  -5  13  -1   17.94    0.42
   5  13   1   18.97    0.42
  -4 -14   1    1.50    0.16
  -4 -14   1    1.41    0.18
   4 -14  -1    1.65    0.17
  -4 -14   1    1.55    0.14
   4 -14  -1    1.63    0.15
   4  14  -1    1.58    0.17
  -4  14   1    1.55    0.17
  -2 -14   1   13.32    0.34
   2 -14  -1   13.46    0.37
  -2 -14   1   12.79    0.38
   2 -14  -1   13.38    0.30
  -2 -14   1   13.31    0.30
   2  14  -1   13.11    0.37
  -2  14   1   13.03    0.37
   0 -14  -1    7.61    0.22
   0 -14   1    7.16    0.25
   0 -14   1    7.24    0.30
   0 -14  -1    7.61    0.25
   0 -14   1    7.62    0.22
   0 -14  -1    7.76    0.31
   0  14   1    7.65    0.30
   0  14  -1    7.42    0.29
   2 -14   1    2.41    0.18
  -2 -14  -1    2.61    0.21
   2 -14   1    2.20    0.20
  -2 -14  -1    2.39    0.20
  -2 -14  -1    2.41    0.18
   2  14   1    2.68    0.23
  -2  14  -1    2.68    0.23
   4 -14   1   -0.06    0.08
  -4 -14  -1    0.07    0.11
   4 -14   1   -0.06    0.14
  -4 -14  -1   -0.09    0.14
  -4 -14  -1    0.06    0.12
   4  14   1    0.08    0.12
  -4  14  -1   -0.05    0.12
  -4  14  -1    0.03    0.14
  -1 -15   1   20.72    0.48
   1 -15  -1   20.96    0.36
  -1 -15   1   20.67    0.39
  -1 -15   1   20.28    0.43
   1 -15  -1   20.35    0.48
   1 -15  -1   20.03    0.41
   1  15  -1   20.78    0.48
  -1  15   1   20.40    0.48
   1 -15   1    8.90    0.28
  -1 -15  -1    9.24    0.26
  -1 -15  -1    9.25    0.30
   1 -15   1    9.14    0.24
  -1 -15  -1    8.53    0.34
   1 -15   1    9.18    0.34
   1  15   1    9.10    0.34
  -1  15  -1    8.89    0.33
  12   0  -2    6.07    0.25
  12   0  -2    6.15    0.24
  12   0  -2    5.61    0.23
  10   0  -2  131.94    1.61
  10   0  -2  131.41    1.62
  10   0  -2  132.11    1.61
 -10   0   2  131.34    1.63
   8   0  -2   38.51    0.54
   8   0  -2   38.53    0.54
  -8   0   2   36.70    0.54
   8   0  -2   37.89    0.53
  -8   0   2   38.66    0.54
   6   0  -2  464.53    5.31
   6   0  -2  456.08    5.22
   6   0  -2  454.96    5.34
   6   0  -2  461.50    5.23
   6   0  -2  458.70    5.24
  -6   0   2  453.98    5.29
  -6   0   2  420.91    5.37
  -6   0   2  454.09    5.20
   4   0  -2  237.41    2.79
  -4   0   2  233.59    2.74
   4   0  -2  233.86    2.75
   4   0  -2  232.22    2.77
   4   0  -2  239.01    2.70
  -4   0   2  246.43    2.80
  -4   0   2  225.38    2.77
   4   0  -2  236.15    2.76
  -4   0   2  229.89    2.76
   2   0  -2  336.89    4.01
  -2   0   2  344.16    3.93
   2   0  -2  343.47    3.96
   2   0  -2  351.48    3.94
   2   0  -2  345.21    4.04
   2   0  -2  344.03    3.96
  -2   0   2  339.88    3.95
  -2   0   2  336.95    3.94
  -2   0   2  342.92    3.91
   0   0   2  442.57    5.11
   0   0  -2  443.49    5.12
   0   0  -2  447.56    5.20
   0   0  -2  457.03    5.12
   0   0  -2  446.17    5.08
   0   0  -2  449.14    5.11
   0   0   2  445.29    5.09
   2   0   2  110.01    1.29
  -2   0  -2  113.18    1.31
  -2   0  -2  115.37    1.29
   2   0   2  112.30    1.28
   2   0   2  113.20    1.29
  -2   0  -2  112.42    1.30
   2   0   2  111.86    1.33
  -4   0  -2  179.08    2.16
   4   0   2  184.50    2.10
   4   0   2  183.49    2.12
  -4   0  -2  187.75    2.09
  -4   0  -2  183.85    2.11
   4   0   2  183.16    2.10
   4   0   2  184.38    2.14
   4   0   2  184.73    2.16
   6   0   2  589.10    6.90
  -6   0  -2  583.95    7.07
   6   0   2  595.55    6.85
   6   0   2  591.00    6.89
   6   0   2  601.31    6.95
   8   0   2  134.51    1.62
   8   0   2  136.46    1.62
   8   0   2  133.30    1.62
  -8   0  -2  133.17    1.66
   8   0   2  132.91    1.61
  10   0   2   67.99    0.93
 -10   0  -2   70.92    0.99
  10   0   2   69.11    0.93
  10   0   2   68.93    0.94
  12   0   2   20.88    0.43
  12   0   2   21.85    0.44
 -12   0  -2   21.56    0.48
  12   0   2   21.19    0.44
  11  -1  -2    0.22    0.10
  11  -1  -2    0.19    0.09
 -11  -1   2    0.29    0.10
  11  -1  -2    0.23    0.10
  11   1  -2    0.17    0.10
  11   1  -2    0.27    0.10
 -11   1   2    0.22    0.10
  11   1  -2    0.17    0.10
   9  -1  -2   20.86    0.36
  -9  -1   2   19.57    0.36
   9  -1  -2   21.18    0.35
   9   1  -2   20.88    0.36
   9   1  -2   21.22    0.37
  -9   1   2   21.46    0.37
   9   1  -2   20.70    0.37
  -9   1   2   21.24    0.36
   7  -1  -2   43.66    0.54
   7  -1  -2   42.06    0.57
   7  -1  -2   41.94    0.55
   7  -1  -2   42.34    0.57
  -7  -1   2   42.14    0.57
  -7  -1   2   41.39    0.57
  -7   1   2   41.34    0.56
   7   1  -2   42.58    0.57
  -7   1   2   42.05    0.57
   7   1  -2   41.68    0.57
   7   1  -2   43.10    0.53
   7   1  -2   43.13    0.58
  -7   1   2   42.20    0.57
   5  -1  -2  221.01    2.49
   5  -1  -2  217.99    2.59
  -5  -1   2  219.88    2.57
  -5  -1   2  221.44    2.53
   5  -1  -2  226.00    2.62
  -5  -1   2  222.26    2.53
   5  -1  -2  223.12    2.57
   5  -1  -2  216.76    2.56
   5  -1  -2  217.67    2.54
  -5  -1   2  220.15    2.53
  -5   1   2  220.16    2.53
   5   1  -2  222.61    2.61
  -5   1   2  215.02    2.53
   5   1  -2  225.00    2.51
   5   1  -2  217.97    2.50
   5   1  -2  221.13    2.51
  -5   1   2  212.11    2.53
   5   1  -2  219.29    2.55
  -3  -1   2  229.22    2.66
   3  -1  -2  223.77    2.67
   3  -1  -2  228.95    2.60
   3  -1  -2  221.60    2.69
  -3  -1   2  228.44    2.65
  -3  -1   2  227.99    2.66
   3  -1  -2  226.10    2.63
  -3  -1   2  227.63    2.66
   3   1  -2  227.72    2.70
   3   1  -2  230.05    2.71
  -3   1   2  225.28    2.62
   3   1  -2  232.26    2.66
  -3   1   2  227.94    2.63
  -3   1   2  225.66    2.63
   3   1  -2  230.00    2.67
  -1  -1   2    3.92    0.07
   1  -1  -2    4.04    0.07
   1  -1  -2    4.01    0.07
  -1  -1   2    4.06    0.06
  -1  -1   2    4.03    0.07
  -1  -1   2    3.95    0.08
   1   1  -2    3.83    0.08
  -1   1   2    3.97    0.08
  -1   1   2    3.82    0.08
   1   1  -2    3.80    0.09
   1   1  -2    4.08    0.07
   1   1  -2    3.88    0.08
  -1   1   2    3.96    0.07
  -1  -1  -2  446.01    5.15
  -1  -1  -2  441.59    5.13
   1  -1   2  436.42    5.09
   1  -1   2  441.72    5.07
   1  -1   2  443.73    5.09
   1  -1   2  440.11    5.05
  -1  -1  -2  446.75    5.06
  -1  -1  -2  445.30    5.17
  -1   1  -2  445.30    5.06
   1   1   2  441.68    5.14
  -1   1  -2  442.16    5.16
  -1   1  -2  447.68    5.08
  -1   1  -2  442.25    5.18
   1   1   2  437.52    5.11
   1   1   2  460.94    5.06
   1   1   2  452.10    5.11
   3  -1   2    0.51    0.05
  -3  -1  -2    0.62    0.06
   3  -1   2    0.47    0.04
   3  -1   2    0.68    0.06
  -3  -1  -2    0.46    0.05
  -3  -1  -2    0.47    0.06
   3  -1   2    0.51    0.05
   3   1   2    0.40    0.05
  -3   1  -2    0.42    0.05
   3   1   2    0.46    0.05
   3   1   2    0.43    0.05
  -3   1  -2    0.52    0.05
  -5  -1  -2  272.81    3.15
   5  -1   2  277.28    3.16
  -5  -1  -2  273.63    3.30
   5  -1   2  272.93    3.13
   5  -1   2  276.96    3.17
   5  -1   2  267.88    3.18
  -5  -1  -2  278.59    3.15
   5  -1   2  272.37    3.19
  -5   1  -2  271.64    3.13
   5   1   2  271.58    3.20
   5   1   2  278.20    3.26
   5   1   2  275.46    3.25
   5   1   2  264.04    3.25
  -5   1  -2  268.58    3.25
  -7  -1  -2  112.97    1.38
   7  -1   2  111.41    1.34
   7  -1   2  111.71    1.35
   7  -1   2  109.74    1.33
   7  -1   2  109.54    1.33
   7   1   2  110.59    1.35
   7   1   2  109.22    1.35
   7   1   2  113.48    1.35
  -7   1  -2  109.20    1.38
   7   1   2  113.68    1.35
  -9  -1  -2    9.93    0.28
   9  -1   2    9.75    0.25
   9  -1   2    9.64    0.24
   9  -1   2   10.13    0.25
   9   1   2    9.66    0.25
  -9   1  -2    9.46    0.27
   9   1   2   10.00    0.25
   9   1   2    9.76    0.25
 -11  -1  -2   17.51    0.41
  11  -1   2   17.05    0.36
  11  -1   2   16.75    0.36
  11  -1   2   16.24    0.37
  11   1   2   16.19    0.37
  11   1   2   16.67    0.37
 -11   1  -2   16.89    0.41
  11   1   2   17.36    0.37
  12  -2  -2   12.84    0.30
  12  -2  -2   12.26    0.33
  12  -2  -2   12.61    0.32
  12   2  -2   13.00    0.32
  12   2  -2   12.70    0.33
  12   2  -2   12.53    0.32
 -10  -2   2   27.05    0.47
  10  -2  -2   27.78    0.46
  10  -2  -2   27.87    0.47
  10  -2  -2   27.45    0.43
  10   2  -2   27.48    0.45
  10   2  -2   27.49    0.47
 -10   2   2   27.68    0.46
 -10   2   2   28.56    0.46
  10   2  -2   27.63    0.46
   8  -2  -2    1.70    0.13
   8  -2  -2    1.35    0.10
  -8  -2   2    1.62    0.12
   8  -2  -2    1.80    0.11
  -8   2   2    1.72    0.12
   8   2  -2    1.34    0.10
  -8   2   2    1.37    0.10
   8   2  -2    1.70    0.14
   8   2  -2    1.65    0.12
  -6  -2   2    3.73    0.12
   6  -2  -2    3.76    0.11
   6  -2  -2    3.58    0.10
   6  -2  -2    3.90    0.13
   6  -2  -2    3.71    0.10
  -6  -2   2    3.95    0.13
   6  -2  -2    3.46    0.12
   6  -2  -2    3.55    0.12
  -6  -2   2    3.60    0.11
   6   2  -2    3.80    0.10
   6   2  -2    3.68    0.13
  -6   2   2    3.66    0.12
  -6   2   2    3.48    0.13
   6   2  -2    3.55    0.12
   6   2  -2    3.66    0.12
  -6   2   2    3.76    0.11
   4  -2  -2   65.50    0.80
  -4  -2   2   65.73    0.78
  -4  -2   2   66.26    0.79
   4  -2  -2   65.91    0.79
  -4  -2   2   65.64    0.79
   4  -2  -2   64.89    0.79
  -4   2   2   64.66    0.78
   4   2  -2   65.89    0.78
  -4   2   2   67.16    0.79
   4   2  -2   66.15    0.78
   4   2  -2   66.43    0.80
  -4   2   2   65.06    0.79
  -4   2   2   64.70    0.78
   4   2  -2   65.81    0.78
  -2  -2   2   93.96    1.08
  -2  -2   2   93.85    1.09
  -2  -2   2   95.99    1.07
   2  -2  -2   92.74    1.09
  -2  -2   2   93.08    1.08
  -2  -2   2   95.36    1.07
   2   2  -2   94.56    1.07
   2   2  -2   95.35    1.08
   2   2  -2   93.77    1.11
   2   2  -2   94.24    1.09
  -2   2   2   93.61    1.08
  -2   2   2   94.49    1.09
  -2   2   2   94.44    1.07
  -2   2   2   92.62    1.08
   0  -2  -2   75.18    0.87
   0  -2   2   75.64    0.88
   0  -2  -2   76.37    0.87
   0  -2   2   77.75    0.87
   0  -2  -2   75.66    0.85
   0  -2  -2   72.43    0.86
   0  -2   2   77.10    0.86
   0   2  -2   73.51    0.88
   0   2   2   74.86    0.87
   0   2  -2   75.81    0.86
   0   2  -2   76.15    0.87
   0   2   2   73.61    0.87
   0   2   2   76.07    0.87
   0   2  -2   74.03    0.87
   0   2   2   75.41    0.86
   2  -2   2   41.72    0.48
   2  -2   2   40.67    0.48
  -2  -2  -2   40.45    0.50
  -2  -2  -2   40.94    0.51
  -2  -2  -2   39.98    0.50
   2  -2   2   40.94    0.49
   2  -2   2   41.40    0.48
   2   2   2   41.49    0.48
  -2   2  -2   39.86    0.51
  -2   2  -2   40.31    0.48
  -2   2  -2   40.16    0.51
   2   2   2   40.25    0.49
   2   2   2   40.88    0.49
   2   2   2   39.82    0.50
   4  -2   2   35.16    0.44
   4  -2   2   35.29    0.44
  -4  -2  -2   35.19    0.46
   4  -2   2   35.12    0.46
  -4  -2  -2   35.84    0.46
   4  -2   2   34.46    0.45
  -4  -2  -2   35.02    0.48
  -4   2  -2   34.93    0.46
   4   2   2   35.51    0.46
  -4   2  -2   35.02    0.48
   4   2   2   35.62    0.46
   4   2   2   34.96    0.47
   4   2   2   34.61    0.47
   6  -2   2   60.15    0.75
  -6  -2  -2   60.00    0.80
  -6  -2  -2   60.93    0.79
   6  -2   2   61.25    0.75
   6  -2   2   59.76    0.75
   6  -2   2   60.90    0.77
   6  -2   2   61.04    0.76
   6   2   2   60.48    0.78
   6   2   2   59.99    0.78
  -6   2  -2   60.05    0.80
   6   2   2   60.05    0.77
   6   2   2   60.77    0.77
  -6   2  -2   60.68    0.75
   8  -2   2    8.00    0.21
  -8  -2  -2    8.01    0.24
   8  -2   2    8.55    0.22
   8  -2   2    8.24    0.20
   8   2   2    8.33    0.22
   8   2   2    8.19    0.23
   8   2   2    8.57    0.22
  -8   2  -2    8.14    0.24
  10  -2   2    0.11    0.08
  10  -2   2    0.23    0.10
 -10  -2  -2    0.01    0.10
  10  -2   2    0.20    0.10
  10   2   2    0.08    0.09
 -10   2  -2   -0.10    0.10
  10   2   2    0.03    0.09
  10   2   2    0.11    0.09
  12  -2   2   21.97    0.44
  12  -2   2   22.20    0.45
 -12  -2  -2   21.65    0.49
  12  -2   2   21.92    0.43
  12   2   2   21.84    0.45
  12   2   2   21.71    0.44
  12   2   2   22.29    0.46
 -12   2  -2   21.92    0.48
  11  -3  -2   28.36    0.45
 -11  -3   2   27.41    0.50
  11  -3  -2   28.26    0.49
  11  -3  -2   29.15    0.49
  11   3  -2   28.01    0.48
  11   3  -2   28.20    0.51
  11   3  -2   28.72    0.48
   9  -3  -2   19.21    0.31
  -9  -3   2   19.45    0.36
   9  -3  -2   19.30    0.35
   9  -3  -2   18.93    0.35
  -9   3   2   19.16    0.34
  -9   3   2   19.01    0.35
   9   3  -2   19.10    0.36
   9   3  -2   19.21    0.34
   9   3  -2   19.36    0.34
   7  -3  -2   35.08    0.50
   7  -3  -2   36.33    0.47
   7  -3  -2   36.29    0.46
  -7  -3   2   36.80    0.52
   7  -3  -2   37.08    0.51
   7  -3  -2   35.89    0.51
   7  -3  -2   36.43    0.49
  -7   3   2   35.52    0.51
   7   3  -2   36.31    0.50
   7   3  -2   35.76    0.50
  -7   3   2   36.35    0.50
  -7   3   2   34.92    0.50
   7   3  -2   36.59    0.48
   7   3  -2   36.61    0.53
  -5  -3   2   36.11    0.48
   5  -3  -2   36.10    0.47
   5  -3  -2   35.52    0.48
   5  -3  -2   35.28    0.47
  -5  -3   2   35.04    0.48
  -5  -3   2   35.69    0.46
   5  -3  -2   35.85    0.47
   5   3  -2   35.69    0.46
   5   3  -2   35.77    0.49
  -5   3   2   34.54    0.46
  -5   3   2   34.52    0.47
   5   3  -2   35.44    0.46
   5   3  -2   35.74    0.46
  -5   3   2   35.24    0.47
  -5   3   2   36.80    0.47
  -3  -3   2    4.90    0.11
  -3  -3   2    4.51    0.10
   3  -3  -2    4.65    0.11
  -3  -3   2    4.58    0.12
  -3   3   2    4.53    0.12
  -3   3   2    4.42    0.10
   3   3  -2    4.61    0.12
   3   3  -2    5.25    0.10
   3   3  -2    4.55    0.09
   3   3  -2    4.93    0.11
  -3   3   2    4.41    0.10
   3   3  -2    4.66    0.11
  -3   3   2    4.41    0.11
  -1  -3   2  206.82    2.46
  -1  -3   2  208.77    2.44
   1  -3  -2  206.76    2.39
   1  -3  -2  202.68    2.35
   1  -3  -2  210.38    2.39
  -1  -3   2  207.50    2.39
  -1   3   2  201.28    2.41
   1   3  -2  208.85    2.45
   1   3  -2  205.61    2.42
   1   3  -2  205.22    2.46
  -1   3   2  206.91    2.43
   1   3  -2  206.84    2.48
  -1   3   2  204.38    2.38
  -1  -3  -2   82.40    0.96
  -1  -3  -2   81.93    0.97
   1  -3   2   83.27    0.93
   1  -3   2   83.10    0.95
  -1  -3  -2   81.24    0.97
   1  -3   2   83.14    0.94
   1  -3   2   84.49    0.94
  -1  -3  -2   82.72    0.95
  -1   3  -2   81.60    0.97
   1   3   2   82.62    0.96
  -1   3  -2   80.87    0.98
   1   3   2   83.14    0.95
   1   3   2   82.82    0.96
  -1   3  -2   80.62    0.96
   1   3   2   82.07    0.96
   3  -3   2   27.87    0.34
   3  -3   2   28.73    0.35
  -3  -3  -2   27.21    0.39
   3  -3   2   28.21    0.36
   3  -3   2   28.31    0.36
  -3  -3  -2   27.81    0.38
  -3   3  -2   27.58    0.39
   3   3   2   28.42    0.36
  -3   3  -2   27.64    0.36
   3   3   2   28.65    0.39
  -3   3  -2   27.15    0.39
   3   3   2   27.77    0.37
   3   3   2   27.53    0.37
   5  -3   2   79.24    0.94
  -5  -3  -2   79.54    1.00
   5  -3   2   80.36    0.94
   5  -3   2   80.18    0.93
  -5  -3  -2   82.89    0.96
   5  -3   2   79.93    0.97
   5  -3   2   79.05    0.96
  -5  -3  -2   79.12    0.98
   5   3   2   79.71    0.97
   5   3   2   79.81    0.97
   5   3   2   79.29    0.99
  -5   3  -2   78.59    0.99
  -5   3  -2   78.40    0.97
   5   3   2   79.93    0.99
   5   3   2   80.98    0.93
  -5   3  -2   81.06    0.93
   7  -3   2   63.42    0.80
   7  -3   2   64.15    0.83
   7  -3   2   63.44    0.82
  -7  -3  -2   63.97    0.86
   7   3   2   64.78    0.85
   7   3   2   65.33    0.83
   7   3   2   65.13    0.83
  -7   3  -2   65.54    0.81
  -7   3  -2   63.22    0.86
  -9  -3  -2   30.72    0.52
   9  -3   2   30.00    0.47
   9  -3   2   29.44    0.48
   9  -3   2   29.36    0.45
   9   3   2   28.58    0.50
   9   3   2   30.34    0.48
   9   3   2   29.16    0.48
  -9   3  -2   30.19    0.51
  11  -3   2    2.13    0.16
 -11  -3  -2    2.41    0.19
  11  -3   2    2.06    0.18
  11  -3   2    2.04    0.15
 -11   3  -2    2.38    0.22
  11   3   2    2.36    0.19
  11   3   2    2.32    0.19
  11   3   2    2.45    0.21
  12  -4  -2    3.48    0.22
  12  -4  -2    3.37    0.22
  12  -4  -2    3.19    0.18
  12   4  -2    3.45    0.21
  12   4  -2    3.12    0.21
  12   4  -2    3.39    0.23
  10  -4  -2    2.42    0.18
  10  -4  -2    2.50    0.17
  10  -4  -2    2.51    0.14
 -10  -4   2    2.62    0.18
  10   4  -2    2.42    0.16
  10   4  -2    2.40    0.18
 -10   4   2    2.34    0.18
 -10   4   2    2.83    0.17
  10   4  -2    2.56    0.16
   8  -4  -2    1.72    0.14
   8  -4  -2    1.64    0.10
  -8  -4   2    2.03    0.14
   8  -4  -2    1.66    0.14
   8  -4  -2    1.87    0.14
  -8   4   2    1.77    0.14
   8   4  -2    1.85    0.12
  -8   4   2    2.04    0.13
   8   4  -2    1.87    0.12
  -8   4   2    1.90    0.14
   8   4  -2    1.86    0.15
   6  -4  -2   56.74    0.71
   6  -4  -2   55.22    0.72
   6  -4  -2   55.86    0.71
  -6  -4   2   56.32    0.73
   6  -4  -2   55.45    0.73
  -6  -4   2   56.28    0.73
  -6   4   2   57.62    0.71
   6   4  -2   56.33    0.71
   6   4  -2   55.40    0.74
   6   4  -2   57.68    0.71
   6   4  -2   55.91    0.70
  -6   4   2   55.48    0.72
  -6   4   2   55.70    0.71
  -6   4   2   55.76    0.71
   4  -4  -2   61.99    0.77
  -4  -4   2   61.17    0.77
  -4  -4   2   62.81    0.75
  -4  -4   2   62.49    0.78
  -4   4   2   61.91    0.77
   4   4  -2   62.24    0.74
  -4   4   2   61.59    0.75
   4   4  -2   61.51    0.74
  -4   4   2   62.20    0.75
   4   4  -2   62.87    0.77
   4   4  -2   62.51    0.78
  -4   4   2   61.20    0.75
   2  -4  -2   85.00    0.99
  -2  -4   2   85.71    0.98
  -2  -4   2   84.41    1.00
  -2  -4   2   84.15    1.00
   2   4  -2   84.73    1.01
   2   4  -2   84.58    1.00
   2   4  -2   83.85    1.00
  -2   4   2   83.93    1.01
  -2   4   2   83.30    0.98
  -2   4   2   83.22    0.98
  -2   4   2   84.89    0.99
   2   4  -2   84.15    0.96
   0  -4   2    1.73    0.07
   0  -4  -2    1.70    0.05
   0  -4  -2    2.20    0.07
   0  -4  -2    1.54    0.07
   0  -4   2    1.75    0.07
   0  -4   2    1.91    0.09
   0  -4  -2    2.10    0.09
   0   4   2    1.76    0.07
   0   4  -2    1.57    0.10
   0   4   2    1.64    0.06
   0   4  -2    1.75    0.08
   0   4  -2    2.07    0.09
   0   4  -2    1.65    0.07
   0   4   2    1.79    0.06
   2  -4   2  170.62    1.92
  -2  -4  -2  168.92    1.95
   2  -4   2  171.30    1.91
   2  -4   2  171.52    1.92
  -2  -4  -2  166.67    1.96
  -2  -4  -2  167.70    1.95
   2  -4   2  171.15    1.96
  -2   4  -2  167.80    1.94
   2   4   2  169.38    1.94
  -2   4  -2  169.24    1.97
   2   4   2  170.13    2.05
   2   4   2  169.04    1.95
  -2   4  -2  171.34    1.99
   2   4   2  170.61    1.95
   4  -4   2  164.30    1.83
   4  -4   2  162.05    1.83
   4  -4   2  160.87    1.85
   4  -4   2  161.75    1.84
  -4  -4  -2  161.46    1.88
   4   4   2  160.50    1.84
  -4   4  -2  158.50    1.89
  -4   4  -2  159.79    1.88
   4   4   2  158.72    1.86
   4   4   2  162.73    1.89
  -4   4  -2  159.93    1.84
   4   4   2  160.80    1.89
  -6  -4  -2   18.72    0.32
   6  -4   2   18.02    0.29
   6  -4   2   18.22    0.27
  -6  -4  -2   17.93    0.33
   6  -4   2   18.46    0.27
   6  -4   2   18.32    0.26
   6  -4   2   18.14    0.30
  -6  -4  -2   18.19    0.29
   6  -4   2   18.20    0.27
   6   4   2   18.52    0.31
  -6   4  -2   18.04    0.33
   6   4   2   18.17    0.32
  -6   4  -2   18.15    0.31
   6   4   2   18.57    0.30
  -6   4  -2   18.46    0.26
   6   4   2   18.46    0.26
  -8  -4  -2   31.67    0.53
   8  -4   2   32.14    0.46
   8  -4   2   31.74    0.49
   8  -4   2   31.58    0.48
   8   4   2   32.48    0.49
   8   4   2   32.07    0.52
  -8   4  -2   32.17    0.52
   8   4   2   32.62    0.49
  10  -4   2    0.07    0.08
  10  -4   2   -0.13    0.09
 -10  -4  -2    0.17    0.11
  10  -4   2    0.00    0.09
  10   4   2    0.03    0.09
  10   4   2   -0.20    0.09
 -10   4  -2    0.24    0.11
  10   4   2   -0.06    0.09
  11  -5  -2  132.77    1.67
  11  -5  -2  134.67    1.66
  11  -5  -2  134.66    1.60
 -11  -5   2  132.76    1.70
  11   5  -2  131.09    1.65
  11   5  -2  133.47    1.65
 -11   5   2  133.21    1.67
  11   5  -2  134.18    1.71
   9  -5  -2   89.59    1.08
   9  -5  -2   89.51    1.15
   9  -5  -2   91.19    1.14
  -9  -5   2   89.57    1.17
   9   5  -2   91.99    1.18
  -9   5   2   89.86    1.15
  -9   5   2   88.25    1.14
   9   5  -2   88.82    1.13
  -9   5   2   91.36    1.14
   9   5  -2   88.60    1.13
   7  -5  -2   23.17    0.37
  -7  -5   2   23.49    0.39
   7  -5  -2   23.67    0.37
   7  -5  -2   23.54    0.37
   7  -5  -2   23.86    0.38
  -7   5   2   23.40    0.37
   7   5  -2   23.02    0.35
   7   5  -2   23.41    0.40
   7   5  -2   23.54    0.36
  -7   5   2   23.12    0.37
   7   5  -2   24.29    0.36
  -7   5   2   23.25    0.37
  -7   5   2   23.27    0.37
   5  -5  -2    5.28    0.15
  -5  -5   2    4.98    0.15
   5  -5  -2    5.09    0.14
  -5  -5   2    4.69    0.15
  -5  -5   2    4.77    0.13
  -5   5   2    4.74    0.13
  -5   5   2    5.38    0.14
   5   5  -2    4.68    0.12
   5   5  -2    4.82    0.14
  -5   5   2    5.33    0.15
   5   5  -2    4.58    0.12
  -5   5   2    5.09    0.14
   5   5  -2    4.92    0.15
  -3  -5   2   18.82    0.30
  -3  -5   2   18.80    0.29
  -3  -5   2   19.10    0.28
   3  -5  -2   18.90    0.28
   3   5  -2   18.89    0.30
   3   5  -2   18.92    0.29
   3   5  -2   19.05    0.25
   3   5  -2   18.86    0.24
  -3   5   2   19.01    0.27
  -3   5   2   18.71    0.27
   3   5  -2   18.98    0.29
  -3   5   2   18.73    0.28
  -3   5   2   19.17    0.30
   1  -5  -2  214.56    2.43
  -1  -5   2  217.58    2.41
   1  -5  -2  213.07    2.42
   1  -5  -2  207.89    2.40
  -1  -5   2  211.04    2.45
  -1  -5   2  212.23    2.42
  -1   5   2  209.66    2.51
   1   5  -2  211.33    2.47
  -1   5   2  209.69    2.41
   1   5  -2  210.72    2.40
   1   5  -2  208.52    2.48
  -1   5   2  212.27    2.40
   1   5  -2  210.35    2.50
   1  -5   2  533.33    5.99
   1  -5   2  518.37    5.92
  -1  -5  -2  523.00    5.95
  -1  -5  -2  521.14    6.06
  -1  -5  -2  533.07    6.00
  -1  -5  -2  512.89    6.09
  -1  -5  -2  517.00    6.01
   1  -5   2  524.75    5.84
   1   5   2  496.22    6.01
  -1   5  -2  515.35    6.11
  -1   5  -2  511.80    6.06
  -1   5  -2  515.36    6.20
   1   5   2  530.06    6.02
   1   5   2  505.62    5.98
   1   5   2  515.00    6.10
   3  -5   2  115.80    1.33
  -3  -5  -2  115.14    1.34
   3  -5   2  114.78    1.32
  -3  -5  -2  112.90    1.37
   3  -5   2  118.38    1.31
  -3  -5  -2  113.21    1.37
   3   5   2  113.79    1.35
   3   5   2  116.47    1.34
   3   5   2  116.53    1.34
  -3   5  -2  113.59    1.39
  -3   5  -2  114.31    1.35
  -3   5  -2  113.38    1.37
   3   5   2  114.60    1.36
   5  -5   2   17.45    0.24
  -5  -5  -2   17.42    0.32
   5  -5   2   17.48    0.24
   5  -5   2   17.06    0.27
   5  -5   2   17.25    0.27
  -5  -5  -2   16.93    0.30
   5   5   2   17.17    0.28
   5   5   2   17.69    0.27
  -5   5  -2   17.52    0.31
   5   5   2   17.29    0.28
   5   5   2   17.17    0.31
  -5   5  -2   17.11    0.27
  -5   5  -2   17.38    0.31
   7  -5   2   14.22    0.27
  -7  -5  -2   13.77    0.31
   7  -5   2   13.82    0.26
   7  -5   2   14.14    0.23
  -7   5  -2   14.31    0.28
   7   5   2   13.95    0.27
   7   5   2   14.09    0.30
   7   5   2   14.03    0.27
  -7   5  -2   13.95    0.30
   9  -5   2    9.34    0.24
   9  -5   2    9.29    0.25
  -9  -5  -2    9.13    0.28
   9  -5   2    9.54    0.22
  -9   5  -2    9.48    0.28
   9   5   2    9.63    0.28
   9   5   2    8.94    0.25
   9   5   2    9.34    0.25
  11  -5   2   63.09    0.88
  11  -5   2   63.12    0.90
 -11  -5  -2   63.32    0.96
  11  -5   2   62.24    0.85
  11   5   2   62.48    0.89
 -11   5  -2   63.41    0.94
  11   5   2   64.23    0.90
  10  -6  -2  132.95    1.65
  10  -6  -2  132.59    1.66
 -10  -6   2  132.24    1.69
  10  -6  -2  133.15    1.57
 -10   6   2  133.92    1.65
  10   6  -2  132.50    1.64
 -10   6   2  135.97    1.69
  10   6  -2  135.18    1.63
  -8  -6   2   70.32    0.95
   8  -6  -2   71.61    0.91
   8  -6  -2   69.96    0.93
   8  -6  -2   71.06    0.92
   8  -6  -2   71.59    0.95
  -8   6   2   72.11    0.92
  -8   6   2   70.11    0.92
  -8   6   2   69.80    0.91
   8   6  -2   71.78    0.96
   8   6  -2   71.01    0.89
  -8   6   2   68.68    0.91
   8   6  -2   69.18    0.90
   8   6  -2   71.35    0.91
   6  -6  -2    7.57    0.18
  -6  -6   2    7.60    0.21
  -6  -6   2    7.89    0.21
  -6  -6   2    7.48    0.18
   6  -6  -2    7.83    0.19
   6  -6  -2    7.98    0.19
  -6   6   2    7.54    0.19
   6   6  -2    7.80    0.19
   6   6  -2    7.79    0.21
   6   6  -2    8.02    0.17
  -6   6   2    7.41    0.19
  -6   6   2    7.59    0.18
   6   6  -2    7.78    0.16
  -6   6   2    7.90    0.20
   4  -6  -2   15.66    0.27
  -4  -6   2   15.51    0.28
  -4  -6   2   15.68    0.25
  -4  -6   2   15.44    0.28
   4   6  -2   15.65    0.27
   4   6  -2   15.73    0.22
  -4   6   2   15.43    0.25
  -4   6   2   15.31    0.26
  -4   6   2   15.45    0.27
   4   6  -2   15.62    0.27
   4   6  -2   15.69    0.23
  -4   6   2   15.45    0.25
   2  -6  -2  218.35    2.49
   2  -6  -2  221.39    2.53
   2  -6  -2  221.73    2.52
  -2  -6   2  223.94    2.56
  -2  -6   2  222.83    2.54
  -2  -6   2  218.29    2.54
  -2   6   2  221.73    2.53
  -2   6   2  215.25    2.50
  -2   6   2  220.19    2.50
   2   6  -2  218.66    2.56
   2   6  -2  221.90    2.63
   2   6  -2  225.07    2.52
  -2   6   2  219.31    2.55
   0  -6  -2  354.47    4.24
   0  -6   2  358.40    4.11
   0  -6  -2  370.02    4.15
   0  -6  -2  365.73    4.09
   0  -6   2  356.17    4.18
   0  -6   2  354.32    4.14
   0  -6  -2  355.95    4.16
   0  -6  -2  368.32    4.16
   0   6   2  360.14    4.16
   0   6  -2  364.78    4.35
   0   6  -2  351.56    4.23
   0   6   2  352.68    4.25
   0   6  -2  360.47    4.25
   0   6   2  363.82    4.11
  -2  -6  -2  134.66    1.55
   2  -6   2  134.11    1.52
   2  -6   2  136.93    1.52
   2  -6   2  135.50    1.53
  -2  -6  -2  132.78    1.58
  -2  -6  -2  134.78    1.59
   2  -6   2  137.97    1.54
   2   6   2  129.23    1.54
  -2   6  -2  132.32    1.58
  -2   6  -2  135.75    1.52
   2   6   2  133.42    1.58
   2   6   2  133.61    1.56
  -2   6  -2  131.85    1.59
   2   6   2  134.81    1.57
  -2   6  -2  132.51    1.61
   4  -6   2  119.74    1.38
   4  -6   2  117.25    1.38
  -4  -6  -2  118.81    1.44
  -4  -6  -2  116.54    1.44
   4   6   2  120.02    1.39
   4   6   2  119.95    1.40
   4   6   2  117.96    1.41
   4   6   2  120.66    1.43
  -4   6  -2  118.21    1.41
  -4   6  -2  117.52    1.45
  -4   6  -2  117.04    1.44
   6  -6   2   44.37    0.55
   6  -6   2   44.06    0.55
   6  -6   2   43.67    0.58
  -6  -6  -2   43.98    0.63
   6  -6   2   42.98    0.59
  -6  -6  -2   44.20    0.60
  -6  -6  -2   44.14    0.64
   6   6   2   44.91    0.64
   6   6   2   43.92    0.59
  -6   6  -2   43.55    0.63
   6   6   2   43.59    0.60
  -6   6  -2   44.40    0.58
  -6   6  -2   43.97    0.63
   6   6   2   43.72    0.58
   8  -6   2    3.56    0.17
   8  -6   2    3.47    0.16
   8  -6   2    3.44    0.13
  -8  -6  -2    3.31    0.20
   8   6   2    3.52    0.27
   8   6   2    3.32    0.17
   8   6   2    3.53    0.17
  -8   6  -2    3.54    0.20
  10  -6   2   48.76    0.70
 -10  -6  -2   47.53    0.77
  10  -6   2   49.80    0.67
  10  -6   2   48.02    0.71
  10   6   2   48.24    0.71
  10   6   2   46.83    0.71
 -10   6  -2   49.18    0.76
  11  -7  -2    1.00    0.14
  11  -7  -2    1.20    0.14
 -11  -7   2    1.16    0.15
 -11   7   2    1.01    0.14
  11   7  -2    0.90    0.13
   9  -7  -2    8.42    0.24
   9  -7  -2    9.04    0.25
  -9  -7   2    8.71    0.27
  -9   7   2    8.94    0.24
   9   7  -2    8.22    0.22
   9   7  -2    8.10    0.22
  -9   7   2    8.50    0.25
  -9   7   2    8.51    0.25
   7  -7  -2    3.35    0.15
   7  -7  -2    3.19    0.15
  -7  -7   2    3.42    0.18
   7  -7  -2    3.37    0.15
  -7   7   2    3.16    0.16
  -7   7   2    3.29    0.15
  -7   7   2    3.15    0.15
   7   7  -2    3.38    0.15
   7   7  -2    3.25    0.14
  -7   7   2    3.08    0.16
   7   7  -2    3.28    0.13
  -5  -7   2    1.84    0.14
   5  -7  -2    1.90    0.13
   5  -7  -2    1.90    0.11
  -5  -7   2    1.79    0.12
  -5  -7   2    1.85    0.14
   5  -7  -2    1.85    0.11
   5   7  -2    1.86    0.13
   5   7  -2    1.81    0.10
  -5   7   2    1.70    0.11
   5   7  -2    1.95    0.12
  -5   7   2    1.90    0.11
  -5   7   2    1.92    0.13
   5   7  -2    1.84    0.09
  -5   7   2    1.86    0.13
   3  -7  -2    3.94    0.14
  -3  -7   2    3.97    0.15
  -3  -7   2    4.00    0.15
  -3  -7   2    3.96    0.13
   3   7  -2    3.89    0.15
  -3   7   2    3.90    0.11
  -3   7   2    4.12    0.14
  -3   7   2    4.14    0.15
  -3   7   2    3.84    0.11
   3   7  -2    4.06    0.13
   3   7  -2    3.88    0.10
   1  -7  -2  113.41    1.36
  -1  -7   2  113.66    1.37
  -1  -7   2  115.81    1.35
   1  -7  -2  115.02    1.32
  -1  -7   2  115.06    1.35
   1  -7  -2  111.60    1.32
  -1   7   2  111.89    1.37
  -1   7   2  113.48    1.31
  -1   7   2  112.85    1.32
   1   7  -2  113.55    1.37
   1   7  -2  113.48    1.37
   1   7  -2  113.96    1.40
  -1  -7  -2    0.60    0.06
   1  -7   2    0.84    0.08
  -1  -7  -2    0.53    0.08
  -1  -7  -2    0.48    0.06
   1  -7   2    0.59    0.05
  -1  -7  -2    0.56    0.05
   1  -7   2    0.58    0.08
   1   7   2    0.62    0.05
   1   7   2    0.66    0.05
  -1   7  -2    0.54    0.07
  -1   7  -2    0.64    0.09
   1   7   2    0.57    0.07
  -1   7  -2    0.53    0.08
   3  -7   2   34.48    0.42
   3  -7   2   33.31    0.43
  -3  -7  -2   33.97    0.46
   3  -7   2   33.81    0.43
  -3  -7  -2   33.39    0.49
   3  -7   2   33.64    0.42
  -3  -7  -2   33.49    0.50
   3   7   2   32.73    0.48
  -3   7  -2   33.49    0.52
   3   7   2   33.79    0.48
  -3   7  -2   32.98    0.48
   3   7   2   33.47    0.46
  -3   7  -2   32.65    0.49
   3   7   2   33.26    0.45
   5  -7   2    2.82    0.12
  -5  -7  -2    2.92    0.16
  -5  -7  -2    3.08    0.17
   5  -7   2    2.89    0.11
   5   7   2    2.92    0.13
  -5   7  -2    3.08    0.16
  -5   7  -2    2.81    0.17
   5   7   2    2.71    0.13
   5   7   2    2.84    0.13
  -5   7  -2    3.12    0.14
  -7  -7  -2   18.53    0.38
   7  -7   2   18.06    0.32
   7  -7   2   18.59    0.32
   7  -7   2   18.95    0.28
   7   7   2   18.84    0.33
  -7   7  -2   18.91    0.37
  -7   7  -2   18.88    0.37
   7   7   2   18.59    0.34
   9  -7   2    6.64    0.21
  -9  -7  -2    6.93    0.27
   9  -7   2    6.73    0.18
   9  -7   2    6.56    0.22
   9   7   2    6.63    0.23
   9   7   2    6.33    0.22
  -9   7  -2    7.19    0.27
  10  -8  -2   34.88    0.56
 -10  -8   2   35.18    0.61
  10  -8  -2   35.66    0.56
  10   8  -2   33.91    0.54
 -10   8   2   34.28    0.56
   8  -8  -2   16.76    0.32
   8  -8  -2   16.52    0.34
   8  -8  -2   16.81    0.35
  -8  -8   2   16.61    0.36
   8  -8  -2   16.48    0.32
   8   8  -2   17.09    0.33
   8   8  -2   16.72    0.31
  -8   8   2   16.77    0.34
  -8   8   2   16.79    0.32
  -8   8   2   16.42    0.34
  -8   8   2   16.63    0.33
   6  -8  -2    0.11    0.07
  -6  -8   2    0.05    0.08
   6  -8  -2    0.22    0.08
   6  -8  -2    0.20    0.09
   6  -8  -2    0.61    0.08
  -6  -8   2    0.19    0.09
  -6  -8   2    0.10    0.07
  -6   8   2    0.28    0.09
   6   8  -2    0.19    0.07
  -6   8   2    0.62    0.08
  -6   8   2    0.17    0.08
  -6   8   2    0.19    0.08
   6   8  -2    0.20    0.08
  -4  -8   2   37.01    0.55
  -4  -8   2   37.83    0.52
   4  -8  -2   37.02    0.54
  -4  -8   2   37.69    0.56
  -4   8   2   37.92    0.50
  -4   8   2   38.04    0.50
  -4   8   2   37.32    0.54
  -4   8   2   37.39    0.55
   4   8  -2   37.51    0.48
   4   8  -2   37.63    0.55
  -2  -8   2   19.03    0.34
  -2  -8   2   19.32    0.29
   2  -8  -2   19.64    0.33
   2  -8  -2   18.86    0.27
   2  -8  -2   19.21    0.27
  -2  -8   2   19.30    0.32
  -2   8   2   19.20    0.28
   2   8  -2   18.67    0.35
   2   8  -2   18.86    0.34
  -2   8   2   19.09    0.33
  -2   8   2   19.34    0.27
  -2   8   2   18.57    0.34
   0  -8  -2   47.58    0.57
   0  -8   2   47.14    0.61
   0  -8   2   46.03    0.64
   0  -8  -2   45.96    0.61
   0  -8  -2   46.62    0.64
   0   8   2   47.07    0.65
   0   8   2   47.65    0.58
   0   8  -2   46.15    0.64
   0   8  -2   46.53    0.67
   0   8   2   47.36    0.57
   0   8  -2   45.91    0.64
   2  -8   2   46.18    0.57
  -2  -8  -2   44.84    0.63
  -2  -8  -2   45.07    0.62
  -2  -8  -2   45.14    0.58
   2  -8   2   46.38    0.57
   2  -8   2   45.15    0.64
   2   8   2   43.10    0.58
  -2   8  -2   45.19    0.63
   2   8   2   45.62    0.63
  -2   8  -2   45.50    0.54
  -2   8  -2   45.06    0.67
  -2   8  -2   45.69    0.63
   2   8   2   45.11    0.56
  -4  -8  -2    6.81    0.22
   4  -8   2    6.98    0.15
  -4  -8  -2    7.09    0.21
   4  -8   2    7.25    0.14
   4  -8   2    6.94    0.15
  -4  -8  -2    7.14    0.18
   4   8   2    6.92    0.19
  -4   8  -2    7.00    0.21
  -4   8  -2    7.16    0.20
   4   8   2    6.96    0.17
   4   8   2    6.93    0.18
  -4   8  -2    7.10    0.23
   6  -8   2   80.35    1.01
  -6  -8  -2   79.76    1.09
   6  -8   2   80.09    0.99
  -6  -8  -2   90.29    1.31
   6   8   2   80.96    1.02
   6   8   2   81.19    1.03
   6   8   2   81.14    1.03
  -6   8  -2   81.16    1.03
  -6   8  -2   79.65    1.09
  -6   8  -2   80.26    1.08
  -8  -8  -2    0.00    0.11
   8  -8   2    0.17    0.09
   8  -8   2    0.30    0.09
   8  -8   2    0.20    0.06
   8   8   2    0.37    0.10
  -8   8  -2    0.18    0.11
   8   8   2    0.15    0.09
  10  -8   2    6.74    0.20
  10  -8   2    6.78    0.25
  10  -8   2    6.49    0.35
 -10  -8  -2    6.78    0.29
  10   8   2    6.07    0.28
 -10   8  -2    6.79    0.29
  10   8   2    6.46    0.25
  -9  -9   2   48.79    0.77
   9  -9  -2   49.83    0.71
   9  -9  -2   50.25    0.74
   9  -9  -2   51.03    0.72
  -9   9   2   48.92    0.71
  -9   9   2   49.08    0.71
  -9   9   2   49.26    0.74
   7  -9  -2   10.75    0.28
   7  -9  -2   10.78    0.27
   7  -9  -2   10.99    0.24
  -7  -9   2   10.51    0.29
   7  -9  -2   11.15    0.25
  -7   9   2   10.72    0.28
  -7   9   2   11.23    0.25
  -7   9   2   10.64    0.25
   7   9  -2   10.98    0.27
  -7   9   2   10.38    0.27
   5  -9  -2   49.15    0.64
   5  -9  -2   48.33    0.69
  -5  -9   2   48.98    0.66
  -5  -9   2   48.19    0.71
   5  -9  -2   50.57    0.64
  -5  -9   2   49.90    0.71
  -5   9   2   48.98    0.64
  -5   9   2   48.38    0.64
  -5   9   2   47.94    0.70
  -5   9   2   48.63    0.69
   5   9  -2   49.19    0.70
  -3  -9   2   26.14    0.42
  -3  -9   2   26.28    0.39
   3  -9  -2   26.08    0.42
   3  -9  -2   26.04    0.35
   3  -9  -2   26.65    0.35
   3  -9  -2   26.53    0.35
  -3  -9   2   25.79    0.44
  -3   9   2   26.05    0.37
   3   9  -2   25.97    0.44
  -3   9   2   25.70    0.42
  -3   9   2   25.84    0.44
  -3   9   2   26.63    0.36
  -1  -9   2  129.29    1.59
   1  -9  -2  128.05    1.53
   1  -9  -2  129.82    1.58
  -1  -9   2  130.40    1.56
   1   9  -2  133.24    1.63
  -1   9   2  128.60    1.59
  -1   9   2  131.03    1.51
  -1   9   2  131.75    1.50
  -1  -9  -2   44.84    0.57
  -1  -9  -2   44.13    0.64
  -1  -9  -2   44.81    0.61
   1  -9   2   44.11    0.64
   1  -9   2   43.98    0.58
  -1   9  -2   43.90    0.64
  -1   9  -2   43.90    0.67
  -1   9  -2   44.18    0.64
   1   9   2   44.58    0.55
   1   9   2   46.08    0.57
   1   9   2   43.78    0.64
   3  -9   2   72.58    0.85
  -3  -9  -2   70.88    0.88
  -3  -9  -2   69.94    0.93
   3  -9   2   69.03    0.93
  -3  -9  -2   69.98    0.92
   3   9   2   68.68    0.85
  -3   9  -2   68.94    0.92
   3   9   2   67.80    0.87
  -3   9  -2   68.57    0.93
  -3   9  -2   69.67    0.97
   3   9   2   69.66    0.92
  -5  -9  -2    1.78    0.16
  -5  -9  -2    1.58    0.15
   5   9   2    1.96    0.13
  -5   9  -2    1.73    0.16
  -5   9  -2    1.51    0.12
  -5   9  -2    1.59    0.14
   5   9   2    1.55    0.14
  -7  -9  -2   11.44    0.32
   7  -9   2   11.45    0.25
  -7   9  -2   11.74    0.32
   7   9   2   12.21    0.27
  -9  -9  -2    4.31    0.25
   9  -9   2    4.14    0.21
   9  -9   2    4.47    0.16
  -9   9  -2    4.32    0.25
   9   9   2    4.18    0.21
   8 -10  -2    0.69    0.19
  -8 -10   2    0.46    0.13
   8 -10  -2    0.69    0.13
   8 -10  -2    0.66    0.10
   8 -10  -2    0.50    0.12
   8  10  -2    0.64    0.13
  -8  10   2    0.60    0.14
  -8  10   2    0.53    0.12
  -8  10   2    0.75    0.11
  -8  10   2    0.45    0.12
   6 -10  -2    9.98    0.28
  -6 -10   2   10.81    0.25
  -6 -10   2   10.34    0.29
  -6 -10   2   10.27    0.29
   6 -10  -2   10.38    0.27
   6 -10  -2   10.60    0.24
   6 -10  -2   10.63    0.23
  -6  10   2   10.40    0.28
  -6  10   2   10.62    0.23
  -6  10   2   10.03    0.27
   6  10  -2   10.43    0.27
  -6  10   2   10.73    0.23
  -4 -10   2   46.04    0.68
  -4 -10   2   44.88    0.67
  -4 -10   2   46.13    0.63
   4 -10  -2   45.54    0.66
   4  10  -2   45.03    0.67
  -4  10   2   45.16    0.66
  -4  10   2   45.47    0.68
  -4  10   2   46.10    0.60
  -2 -10   2   12.31    0.29
   2 -10  -2   12.57    0.29
   2 -10  -2   12.31    0.23
  -2 -10   2   12.56    0.24
  -2 -10   2   12.43    0.27
   2  10  -2   12.35    0.29
  -2  10   2   12.33    0.30
  -2  10   2   12.79    0.22
   0 -10  -2    6.20    0.15
   0 -10   2    5.97    0.18
   0 -10   2    6.08    0.22
   0 -10  -2    5.85    0.21
   0 -10  -2    6.14    0.18
   0  10  -2    6.12    0.21
   0  10  -2    6.06    0.21
   0  10   2    6.15    0.14
   0  10   2    5.83    0.21
   2 -10   2    4.78    0.15
  -2 -10  -2    4.80    0.16
  -2 -10  -2    5.08    0.19
  -2 -10  -2    4.96    0.21
   2 -10   2    4.84    0.21
  -2  10  -2    4.87    0.20
  -2  10  -2    4.85    0.23
   2  10   2    4.74    0.14
   2  10   2    4.79    0.19
  -2  10  -2    4.86    0.20
   4 -10   2    0.42    0.07
   4 -10   2    0.40    0.11
  -4 -10  -2    0.51    0.12
  -4 -10  -2    0.36    0.10
  -4 -10  -2    0.45    0.09
  -4  10  -2    0.43    0.11
   4  10   2    0.65    0.08
  -4  10  -2    0.34    0.13
  -4  10  -2    0.42    0.10
   4  10   2    0.47    0.10
  -6 -10  -2   41.66    0.69
   6 -10   2   43.49    0.69
   6  10   2   43.67    0.62
   6  10   2   43.66    0.64
  -6  10  -2   42.68    0.68
  -6  10  -2   43.24    0.65
  -8 -10  -2   21.13    0.47
   8  10   2   21.44    0.40
  -8  10  -2   21.85    0.46
  -9 -11   2    6.78    0.30
   7 -11  -2   39.96    0.64
   7 -11  -2   40.55    0.64
  -7 -11   2   39.47    0.66
   7  11  -2   39.73    0.64
  -7  11   2   39.42    0.63
  -7  11   2   38.79    0.64
  -5 -11   2   60.00    0.88
  -5 -11   2   60.56    0.82
   5 -11  -2   60.83    0.86
  -5 -11   2   62.00    0.87
   5  11  -2   61.56    0.87
  -5  11   2   59.76    0.87
  -5  11   2   59.57    0.85
  -3 -11   2  154.67    1.86
   3 -11  -2  152.68    1.87
   3 -11  -2  153.97    1.78
  -3 -11   2  150.29    1.81
  -3 -11   2  149.19    1.88
  -3  11   2  152.25    1.88
   3  11  -2  151.23    1.88
   1 -11  -2   16.84    0.35
   1 -11  -2   16.55    0.30
  -1 -11   2   16.80    0.36
  -1 -11   2   15.93    0.32
   1  11  -2   16.20    0.35
  -1  11   2   16.29    0.36
  -1 -11  -2    3.37    0.15
  -1 -11  -2    3.52    0.17
   1 -11   2    3.45    0.20
  -1 -11  -2    3.32    0.20
   1 -11   2    3.33    0.15
  -1  11  -2    3.28    0.19
  -1  11  -2    3.23    0.19
   1  11   2    3.35    0.19
   3 -11   2   33.78    0.57
  -3 -11  -2   33.42    0.57
   3 -11   2   34.58    0.48
  -3 -11  -2   34.52    0.55
  -3 -11  -2   34.03    0.51
  -3  11  -2   33.65    0.56
  -3  11  -2   34.46    0.57
   3  11   2   34.60    0.56
  -5 -11  -2   90.98    1.22
   5 -11   2   93.92    1.10
   5 -11   2   90.71    1.23
  -5 -11  -2   91.27    1.24
   5  11   2   92.09    1.21
  -5  11  -2   91.73    1.21
  -5  11  -2   90.35    1.22
  -7 -11  -2   90.74    1.26
   7 -11   2   91.84    1.25
  -7  11  -2   91.43    1.25
   8 -12  -2   42.51    0.69
  -8 -12   2   40.96    0.72
  -8  12   2   41.55    0.68
   6 -12  -2    5.33    0.26
   6 -12  -2    5.63    0.25
  -6 -12   2    5.34    0.22
  -6 -12   2    5.16    0.26
  -6  12   2    5.74    0.25
  -6  12   2    6.04    0.26
   6  12  -2    5.30    0.24
  -4 -12   2   82.75    1.14
  -4 -12   2   82.71    1.07
  -4 -12   2   82.17    1.12
   4 -12  -2   83.25    1.12
   4 -12  -2   83.90    1.01
   4  12  -2   83.33    1.14
  -4  12   2   81.11    1.13
  -2 -12   2   79.39    1.10
   2 -12  -2   79.87    1.08
  -2 -12   2   78.85    1.06
  -2 -12   2   80.15    1.01
   2 -12  -2   80.60    1.01
  -2  12   2   79.58    1.10
   2  12  -2   80.40    1.10
   0 -12  -2   28.49    0.51
   0 -12  -2   28.93    0.42
   0 -12   2   27.56    0.46
   0 -12  -2   27.62    0.46
   0 -12   2   28.17    0.51
   0  12   2   27.89    0.51
   0  12  -2   28.08    0.51
  -2 -12  -2   11.55    0.25
  -2 -12  -2   11.12    0.29
  -2 -12  -2   10.93    0.31
   2 -12   2   11.23    0.31
   2 -12   2   10.97    0.25
   2  12   2   11.39    0.31
  -2  12  -2   10.95    0.31
  -2  12  -2   11.14    0.31
   4 -12   2   67.52    0.85
  -4 -12  -2   67.11    0.95
  -4 -12  -2   66.99    0.90
   4 -12   2   67.10    0.97
  -4 -12  -2   67.85    0.98
  -4  12  -2   66.86    0.96
   4  12   2   67.43    0.95
  -4  12  -2   65.90    0.96
   6 -12   2   37.50    0.65
  -6 -12  -2   36.63    0.66
  -6  12  -2   37.34    0.65
  -6  12  -2   37.11    0.62
   6  12   2   39.43    0.63
  -5 -13   2    5.59    0.22
  -5 -13   2    5.70    0.28
  -5 -13   2    5.58    0.26
   5 -13  -2    5.97    0.26
   5  13  -2    5.57    0.26
  -5  13   2    5.15    0.26
  -3 -13   2    8.49    0.24
   3 -13  -2    8.75    0.30
   3 -13  -2    8.66    0.22
  -3 -13   2    8.62    0.31
  -3 -13   2    8.41    0.28
   3  13  -2    8.65    0.29
  -3  13   2    8.76    0.30
  -1 -13   2    0.69    0.11
   1 -13  -2    0.41    0.08
  -1 -13   2    0.61    0.10
  -1 -13   2    0.58    0.14
   1 -13  -2    0.59    0.10
   1 -13  -2    0.61    0.14
  -1  13   2    0.55    0.13
   1  13  -2    0.73    0.13
   1 -13   2    0.46    0.14
  -1 -13  -2    0.45    0.14
  -1 -13  -2    0.41    0.09
   1 -13   2    0.56    0.10
  -1 -13  -2    0.49    0.11
  -1  13  -2    0.46    0.13
   1  13   2    0.54    0.13
   3 -13   2    0.95    0.10
  -3 -13  -2    0.95    0.16
  -3 -13  -2    0.63    0.12
  -3 -13  -2    0.71    0.11
   3 -13   2    0.71    0.15
  -3  13  -2    0.91    0.14
  -3  13  -2    0.89    0.15
   3  13   2    0.76    0.14
  -5 -13  -2    5.38    0.27
   5 -13   2    5.25    0.28
  -5 -13  -2    5.32    0.28
   5 -13   2    5.51    0.18
  -5  13  -2    5.23    0.27
  -5  13  -2    5.27    0.26
   5  13   2    5.55    0.26
  -4 -14   2   26.45    0.55
   4 -14  -2   27.67    0.54
  -4 -14   2   27.32    0.48
  -4 -14   2   27.39    0.53
   4 -14  -2   28.13    0.43
  -4  14   2   26.89    0.55
   4  14  -2   27.53    0.54
  -2 -14   2   26.80    0.54
  -2 -14   2   26.99    0.50
   2 -14  -2   27.80    0.46
   2 -14  -2   27.25    0.53
  -2 -14   2   26.40    0.45
   2 -14  -2   27.17    0.40
   2  14  -2   27.00    0.53
  -2  14   2   26.89    0.54
   0 -14   2    0.19    0.09
   0 -14  -2    0.17    0.10
   0 -14   2    0.14    0.14
   0 -14  -2   -0.07    0.13
   0 -14   2    0.12    0.10
   0 -14  -2    0.13    0.09
   0  14   2    0.25    0.13
   0  14  -2    0.11    0.12
  -2 -14  -2    2.83    0.21
  -2 -14  -2    2.53    0.19
   2 -14   2    2.75    0.18
   2 -14   2    2.84    0.25
  -2 -14  -2    2.58    0.21
   2  14   2    2.87    0.23
  -2  14  -2    2.67    0.23
  -4 -14  -2    3.64    0.25
   4 -14   2    4.19    0.18
   4 -14   2    4.24    0.27
  -4 -14  -2    3.74    0.27
  -4 -14  -2    4.06    0.22
  -4  14  -2    3.91    0.25
  -4  14  -2    4.16    0.26
   4  14   2    4.15    0.25
   1 -15  -2    0.92    0.11
   1 -15  -2    1.10    0.13
  -1 -15   2    1.09    0.18
  -1 -15   2    1.02    0.12
  -1 -15   2    0.89    0.14
   1 -15  -2    0.94    0.17
   1  15  -2    0.88    0.16
  -1  15   2    0.87    0.16
  -1 -15  -2   19.18    0.41
   1 -15   2   19.17    0.47
  -1 -15  -2   19.19    0.38
  -1 -15  -2   19.28    0.47
   1 -15   2   18.13    0.39
  -1  15  -2   19.14    0.46
   1  15   2   19.56    0.47
  12   0  -3    0.02    0.11
  12   0  -3   -0.05    0.10
  12   0  -3   -0.04    0.09
  10   0  -3    0.03    0.09
  10   0  -3   -0.16    0.08
 -10   0   3    0.02    0.09
 -10   0   3    0.16    0.08
  10   0  -3    0.14    0.09
   8   0  -3    0.05    0.06
  -8   0   3    0.01    0.07
   8   0  -3    0.00    0.07
   8   0  -3    0.06    0.05
  -8   0   3    0.08    0.06
   8   0  -3   -0.05    0.07
   6   0  -3    0.13    0.05
  -6   0   3    0.01    0.05
   6   0  -3    0.24    0.05
  -6   0   3    0.06    0.05
   6   0  -3   -0.03    0.05
   6   0  -3   -0.07    0.04
   6   0  -3   -0.02    0.05
  -6   0   3    0.09    0.04
  -4   0   3    0.15    0.04
   4   0  -3    0.08    0.04
  -4   0   3    0.02    0.04
   4   0  -3    0.05    0.05
  -4   0   3    0.07    0.03
   4   0  -3    0.11    0.04
   4   0  -3    0.07    0.04
  -4   0   3    0.08    0.03
   2   0  -3    0.21    0.04
  -2   0   3    0.27    0.04
  -2   0   3    0.23    0.04
   2   0  -3    0.33    0.05
   2   0  -3    0.25    0.05
   2   0  -3    0.23    0.04
   2   0  -3    0.26    0.06
   0   0  -3    0.01    0.06
   0   0  -3    0.25    0.04
   0   0   3    0.08    0.04
   0   0  -3    0.07    0.04
   0   0   3    0.05    0.04
   0   0  -3    0.19    0.05
   0   0   3    0.08    0.04
   0   0  -3    0.17    0.03
  -2   0  -3    0.03    0.04
   2   0   3    0.04    0.04
   2   0   3    0.10    0.04
   2   0   3    0.10    0.04
  -2   0  -3    0.07    0.05
  -2   0  -3    0.07    0.05
   2   0   3    0.08    0.04
  -4   0  -3    0.10    0.05
   4   0   3    0.04    0.05
  -4   0  -3    0.10    0.04
  -4   0  -3    0.10    0.06
   4   0   3    0.11    0.05
   4   0   3    0.18    0.04
   4   0   3    0.10    0.05
   6   0   3    0.04    0.06
  -6   0  -3    0.06    0.07
   6   0   3    0.20    0.06
   6   0   3    0.01    0.06
  -6   0  -3    0.07    0.05
   8   0   3    0.03    0.08
   8   0   3    0.04    0.08
   8   0   3   -0.03    0.07
  -8   0  -3    0.01    0.09
 -10   0  -3    0.06    0.11
  10   0   3   -0.03    0.09
  10   0   3   -0.04    0.10
  10   0   3   -0.11    0.08
 -12   0  -3    0.09    0.14
  12   0   3   -0.09    0.11
  12   0   3    0.01    0.12
  12   0   3    0.05    0.12
  13  -1  -3    0.22    0.11
  13  -1  -3    0.35    0.13
  13  -1  -3    0.21    0.12
  13   1  -3    0.21    0.12
  13   1  -3    0.35    0.12
  13   1  -3    0.10    0.11
  11  -1  -3   16.70    0.35
  11  -1  -3   16.99    0.34
  11  -1  -3   16.23    0.34
  11   1  -3   16.91    0.35
  11   1  -3   16.76    0.35
  11   1  -3   16.09    0.35
 -11   1   3   16.28    0.35
   9  -1  -3  124.42    1.50
   9  -1  -3  124.87    1.52
  -9  -1   3  120.23    1.51
   9  -1  -3  125.46    1.52
  -9  -1   3  123.90    1.51
   9   1  -3  126.09    1.52
   9   1  -3  125.26    1.52
  -9   1   3  124.21    1.52
   9   1  -3  124.56    1.52
  -9   1   3  126.56    1.51
  -7  -1   3   12.04    0.23
  -7  -1   3   12.60    0.24
   7  -1  -3   13.14    0.23
   7  -1  -3   12.85    0.24
   7  -1  -3   13.11    0.23
   7  -1  -3   12.28    0.24
  -7   1   3   12.55    0.24
   7   1  -3   12.67    0.24
   7   1  -3   12.73    0.24
   7   1  -3   12.59    0.24
  -7   1   3   12.67    0.22
  -7   1   3   12.55    0.24
   7   1  -3   12.70    0.21
   5  -1  -3  203.13    2.41
   5  -1  -3  202.21    2.37
  -5  -1   3  202.72    2.32
  -5  -1   3  198.93    2.36
  -5  -1   3  201.73    2.31
   5  -1  -3  203.77    2.32
   5  -1  -3  207.66    2.31
  -5  -1   3  205.13    2.34
   5  -1  -3  202.81    2.35
   5   1  -3  200.87    2.32
   5   1  -3  204.29    2.43
   5   1  -3  206.65    2.33
   5   1  -3  203.58    2.35
   5   1  -3  204.85    2.32
  -5   1   3  200.62    2.32
  -5   1   3  201.02    2.31
   3  -1  -3  180.53    2.11
   3  -1  -3  181.02    2.13
   3  -1  -3  183.04    2.05
  -3  -1   3  183.91    2.09
   3  -1  -3  175.73    2.20
  -3  -1   3  182.31    2.12
  -3  -1   3  180.48    2.06
  -3  -1   3  184.69    2.08
   3  -1  -3  179.68    2.09
  -3  -1   3  179.42    2.08
  -3   1   3  181.96    2.12
  -3   1   3  179.52    2.06
   3   1  -3  178.69    2.10
   3   1  -3  185.94    2.17
   3   1  -3  180.01    2.11
   3   1  -3  181.23    2.06
  -3   1   3  177.13    2.06
   3   1  -3  178.44    2.10
   1  -1  -3   33.70    0.41
  -1  -1   3   34.03    0.42
  -1  -1   3   34.29    0.40
  -1  -1   3   33.86    0.40
   1  -1  -3   34.22    0.39
   1  -1  -3   34.85    0.41
   1  -1  -3   33.75    0.42
   1  -1  -3   33.42    0.43
  -1   1   3   35.29    0.41
   1   1  -3   34.30    0.43
   1   1  -3   33.52    0.43
   1   1  -3   34.57    0.40
   1   1  -3   33.56    0.42
  -1  -1  -3  905.90   10.12
  -1  -1  -3  891.26   10.20
   1  -1   3  887.88   10.17
  -1   1  -3  895.48   10.16
  -1   1  -3  878.38   10.21
  -1   1  -3  888.54   10.30
  -1   1  -3  906.49   10.12
  -3  -1  -3  181.83    2.12
  -3  -1  -3  188.83    2.18
   3  -1   3  182.51    2.14
   3  -1   3  184.78    2.13
   3  -1   3  184.15    2.17
  -3  -1  -3  187.43    2.12
   3  -1   3  185.77    2.16
  -3   1  -3  184.76    2.13
   3   1   3  180.95    2.20
  -3   1  -3  178.26    2.21
  -3   1  -3  185.92    2.09
   3   1   3  183.45    2.16
   3   1   3  182.97    2.16
  -5  -1  -3  268.73    3.03
   5  -1   3  271.35    3.05
  -5  -1  -3  261.81    3.06
   5  -1   3  274.18    3.08
   5  -1   3  272.20    3.10
  -5  -1  -3  259.84    3.17
   5  -1   3  265.76    3.13
  -5   1  -3  263.53    3.03
   5   1   3  266.67    3.07
   5   1   3  266.15    3.15
   5   1   3  262.25    3.15
  -5   1  -3  261.80    3.16
   7  -1   3   70.72    0.91
  -7  -1  -3   72.29    0.96
   7  -1   3   71.43    0.92
   7  -1   3   73.08    0.91
   7   1   3   71.55    0.92
  -7   1  -3   72.62    0.91
  -7   1  -3   71.75    0.96
   7   1   3   72.20    0.92
   7   1   3   71.96    0.93
   9  -1   3    3.06    0.17
  -9  -1  -3    2.92    0.20
   9  -1   3    3.00    0.17
   9  -1   3    3.08    0.18
   9   1   3    3.15    0.17
   9   1   3    2.95    0.18
   9   1   3    3.18    0.18
  -9   1  -3    2.91    0.20
 -11  -1  -3   20.48    0.46
  11  -1   3   19.93    0.40
  11  -1   3   19.22    0.40
  11  -1   3   20.24    0.41
 -11   1  -3   20.01    0.45
  11   1   3   19.95    0.41
  11   1   3   20.16    0.42
  11   1   3   19.77    0.40
  12  -2  -3    0.35    0.12
  12  -2  -3    0.28    0.10
  12  -2  -3    0.52    0.12
  12   2  -3    0.21    0.11
  12   2  -3    0.39    0.11
  12   2  -3    0.28    0.11
  10  -2  -3   19.25    0.36
  10  -2  -3   19.02    0.34
 -10  -2   3   17.95    0.36
  10  -2  -3   19.48    0.37
 -10   2   3   20.10    0.39
  10   2  -3   19.32    0.36
  10   2  -3   18.91    0.37
 -10   2   3   18.97    0.37
  10   2  -3   19.06    0.35
  -8  -2   3   89.72    1.15
   8  -2  -3   93.16    1.13
   8  -2  -3   95.53    1.13
  -8  -2   3   93.51    1.15
   8  -2  -3   92.40    1.16
   8  -2  -3   92.41    1.15
  -8   2   3   94.70    1.14
  -8   2   3   93.12    1.16
  -8   2   3   91.84    1.15
   8   2  -3   94.43    1.12
   8   2  -3   94.28    1.17
   8   2  -3   94.44    1.15
   8   2  -3   94.00    1.15
  -6  -2   3   64.27    0.80
   6  -2  -3   64.67    0.82
  -6  -2   3   65.39    0.80
  -6  -2   3   64.31    0.79
   6  -2  -3   64.56    0.77
   6  -2  -3   62.69    0.80
   6  -2  -3   65.71    0.78
   6  -2  -3   65.19    0.80
   6  -2  -3   64.07    0.81
   6   2  -3   64.24    0.80
  -6   2   3   64.19    0.80
  -6   2   3   63.63    0.80
   6   2  -3   64.97    0.80
   6   2  -3   65.86    0.79
  -6   2   3   63.98    0.78
   6   2  -3   65.39    0.82
  -4  -2   3  278.94    3.21
   4  -2  -3  276.33    3.23
  -4  -2   3  282.56    3.21
  -4  -2   3  272.20    3.26
  -4  -2   3  276.32    3.28
  -4  -2   3  279.34    3.22
   4  -2  -3  278.55    3.30
   4  -2  -3  278.39    3.14
   4  -2  -3  279.98    3.21
  -4   2   3  277.85    3.19
   4   2  -3  275.42    3.31
   4   2  -3  283.32    3.28
   4   2  -3  277.74    3.18
   4   2  -3  279.38    3.23
  -4   2   3  271.85    3.18
  -4   2   3  275.63    3.17
   4   2  -3  275.58    3.22
  -2  -2   3   17.64    0.25
   2  -2  -3   17.26    0.22
  -2  -2   3   17.31    0.22
   2  -2  -3   18.33    0.22
   2  -2  -3   17.59    0.22
   2  -2  -3   17.03    0.25
  -2  -2   3   17.50    0.23
  -2  -2   3   17.61    0.22
   2   2  -3   17.36    0.25
  -2   2   3   17.57    0.22
   2   2  -3   17.46    0.25
  -2   2   3   17.11    0.25
   2   2  -3   17.69    0.22
   2   2  -3   17.13    0.24
  -2   2   3   17.18    0.24
   0  -2  -3    0.29    0.04
   0  -2   3    0.26    0.04
   0  -2   3    0.21    0.04
   0  -2  -3    0.20    0.04
   0  -2  -3    0.24    0.04
   0  -2   3    0.26    0.04
   0  -2   3    0.44    0.03
   0   2  -3    0.21    0.05
   0   2  -3    0.30    0.04
   0   2   3    0.31    0.04
   0   2  -3    0.19    0.04
   0   2  -3    0.29    0.04
   0   2   3    0.47    0.05
   0   2   3    0.34    0.04
   0   2   3    0.32    0.04
  -2  -2  -3  188.25    2.11
  -2  -2  -3  184.28    2.16
   2  -2   3  186.64    2.13
  -2  -2  -3  179.09    2.20
   2  -2   3  188.09    2.12
   2  -2   3  185.97    2.11
  -2  -2  -3  183.78    2.17
   2  -2   3  184.21    2.17
   2   2   3  185.91    2.19
   2   2   3  183.94    2.18
   2   2   3  185.88    2.21
   2   2   3  190.44    2.11
  -2   2  -3  181.71    2.14
  -2   2  -3  182.94    2.10
  -2   2  -3  178.36    2.18
   4  -2   3  363.88    4.25
  -4  -2  -3  366.52    4.27
  -4  -2  -3  373.43    4.32
  -4  -2  -3  365.72    4.41
   4  -2   3  372.26    4.25
   4  -2   3  363.79    4.26
   4  -2   3  369.40    4.24
  -4   2  -3  356.47    4.41
   4   2   3  370.38    4.32
   4   2   3  361.08    4.26
  -4   2  -3  365.33    4.27
   4   2   3  361.36    4.37
   6  -2   3  194.11    2.23
   6  -2   3  192.51    2.22
  -6  -2  -3  195.07    2.27
   6  -2   3  192.17    2.22
  -6  -2  -3  182.10    2.21
  -6   2  -3  190.76    2.27
   6   2   3  194.38    2.24
  -6   2  -3  193.07    2.22
   6   2   3  192.41    2.25
   6   2   3  194.41    2.24
   8  -2   3    0.21    0.07
   8  -2   3    0.12    0.08
   8  -2   3    0.08    0.08
  -8  -2  -3    0.16    0.09
  -8   2  -3    0.07    0.09
   8   2   3    0.19    0.08
   8   2   3    0.22    0.08
   8   2   3    0.18    0.08
  10  -2   3    3.36    0.19
  10  -2   3    3.45    0.20
 -10  -2  -3    3.73    0.22
  10  -2   3    3.52    0.19
  10   2   3    3.45    0.20
 -10   2  -3    3.59    0.22
  10   2   3    3.15    0.19
  10   2   3    3.14    0.19
 -11  -3   3   18.48    0.45
  11  -3  -3   18.90    0.38
  11  -3  -3   19.25    0.35
  11  -3  -3   18.80    0.39
  11   3  -3   18.53    0.39
  11   3  -3   19.27    0.37
 -11   3   3   18.89    0.39
  11   3  -3   18.71    0.37
  -9  -3   3   13.98    0.29
   9  -3  -3   14.32    0.26
   9  -3  -3   14.85    0.30
   9  -3  -3   14.63    0.29
   9  -3  -3   14.22    0.29
  -9   3   3   13.74    0.29
  -9   3   3   14.25    0.27
   9   3  -3   13.94    0.28
   9   3  -3   14.37    0.28
   9   3  -3   14.31    0.31
  -9   3   3   13.99    0.30
   7  -3  -3   63.57    0.82
  -7  -3   3   64.92    0.81
   7  -3  -3   65.20    0.78
  -7  -3   3   64.02    0.82
   7  -3  -3   63.61    0.82
   7  -3  -3   64.43    0.81
   7  -3  -3   64.96    0.83
   7  -3  -3   64.47    0.77
  -7   3   3   63.78    0.82
   7   3  -3   64.52    0.81
   7   3  -3   64.97    0.84
  -7   3   3   63.71    0.80
   7   3  -3   64.89    0.81
  -7   3   3   63.00    0.82
   7   3  -3   65.30    0.80
  -5  -3   3   26.67    0.37
   5  -3  -3   26.37    0.33
   5  -3  -3   26.45    0.37
   5  -3  -3   26.98    0.39
  -5  -3   3   26.43    0.35
   5  -3  -3   27.00    0.38
  -5  -3   3   27.19    0.38
  -5  -3   3   26.67    0.36
   5   3  -3   26.54    0.39
  -5   3   3   27.27    0.38
  -5   3   3   26.07    0.37
  -5   3   3   26.44    0.35
   5   3  -3   26.63    0.37
   5   3  -3   26.68    0.36
  -5   3   3   25.88    0.37
   5   3  -3   26.79    0.36
  -3  -3   3   58.54    0.72
  -3  -3   3   58.88    0.68
   3  -3  -3   57.68    0.72
   3  -3  -3   58.88    0.69
  -3  -3   3   58.26    0.70
  -3  -3   3   57.62    0.70
  -3  -3   3   60.16    0.68
  -3   3   3   57.85    0.69
  -3   3   3   57.84    0.70
   3   3  -3   58.94    0.71
   3   3  -3   58.70    0.72
   3   3  -3   58.78    0.72
   3   3  -3   58.02    0.68
  -3   3   3   57.69    0.70
   3   3  -3   59.41    0.68
  -3   3   3   58.47    0.72
  -1  -3   3  312.64    3.64
   1  -3  -3  306.89    3.53
  -1  -3   3  317.99    3.64
   1  -3  -3  301.15    3.55
   1  -3  -3  306.64    3.63
   1  -3  -3  307.50    3.58
  -1  -3   3  311.15    3.64
   1   3  -3  313.05    3.57
  -1   3   3  303.36    3.65
   1   3  -3  302.11    3.66
   1   3  -3  306.95    3.62
  -1   3   3  308.44    3.57
  -1   3   3  302.49    3.58
   1   3  -3  303.56    3.65
   1  -3   3   42.37    0.49
   1  -3   3   41.83    0.48
   1  -3   3   41.43    0.51
   1  -3   3   42.24    0.50
  -1  -3  -3   41.75    0.52
  -1  -3  -3   41.44    0.52
   1   3   3   41.39    0.51
  -1   3  -3   41.79    0.53
   1   3   3   42.04    0.52
  -1   3  -3   41.37    0.51
   1   3   3   40.90    0.51
  -1   3  -3   41.20    0.54
   1   3   3   41.64    0.52
  -3  -3  -3   11.56    0.22
   3  -3   3   11.84    0.18
  -3  -3  -3   11.33    0.21
   3  -3   3   11.60    0.19
   3  -3   3   11.60    0.18
  -3  -3  -3   11.35    0.21
   3  -3   3   11.63    0.18
  -3   3  -3   11.09    0.21
  -3   3  -3   11.13    0.18
   3   3   3   11.37    0.19
   3   3   3   10.89    0.20
   3   3   3   11.22    0.19
   3   3   3   11.65    0.18
  -3   3  -3   11.38    0.21
   5  -3   3   34.53    0.45
   5  -3   3   33.92    0.46
   5  -3   3   34.72    0.47
   5  -3   3   34.30    0.45
  -5  -3  -3   35.40    0.48
  -5  -3  -3   34.46    0.48
  -5  -3  -3   34.32    0.50
  -5   3  -3   33.94    0.48
   5   3   3   34.57    0.47
   5   3   3   34.00    0.49
  -5   3  -3   33.98    0.50
   5   3   3   34.40    0.47
  -7  -3  -3   30.04    0.49
   7  -3   3   30.22    0.43
   7  -3   3   30.48    0.45
   7  -3   3   30.00    0.44
  -7   3  -3   30.02    0.44
   7   3   3   30.15    0.48
  -7   3  -3   30.15    0.49
   7   3   3   30.24    0.46
   7   3   3   29.85    0.46
   9  -3   3   20.16    0.36
   9  -3   3   20.43    0.37
  -9  -3  -3   20.76    0.42
   9  -3   3   20.43    0.38
   9   3   3   20.15    0.38
  -9   3  -3   20.06    0.41
   9   3   3   20.39    0.38
   9   3   3   19.88    0.40
  11  -3   3    8.97    0.26
  11  -3   3    9.08    0.29
  11  -3   3    8.45    0.27
 -11  -3  -3    9.33    0.32
  11   3   3    8.36    0.28
  11   3   3    8.84    0.28
  11   3   3    8.41    0.29
 -11   3  -3    8.81    0.32
  12  -4  -3   37.44    0.57
  12  -4  -3   38.27    0.62
  12  -4  -3   38.41    0.63
 -12   4   3   38.32    0.62
  12   4  -3   37.07    0.60
  12   4  -3   38.01    0.65
  12   4  -3   37.58    0.60
  10  -4  -3   43.36    0.59
 -10  -4   3   41.99    0.65
  10  -4  -3   43.94    0.64
  10  -4  -3   43.64    0.64
  10   4  -3   42.98    0.62
 -10   4   3   43.06    0.64
  10   4  -3   43.30    0.62
  10   4  -3   42.93    0.66
  -8  -4   3    6.51    0.19
   8  -4  -3    6.41    0.19
   8  -4  -3    6.43    0.18
   8  -4  -3    6.68    0.19
   8  -4  -3    6.60    0.15
   8  -4  -3    6.53    0.20
   8   4  -3    6.30    0.18
   8   4  -3    6.50    0.17
   8   4  -3    6.06    0.20
  -8   4   3    6.45    0.19
  -8   4   3    6.43    0.17
   8   4  -3    6.37    0.18
  -8   4   3    6.68    0.20
  -6  -4   3    1.13    0.09
  -6  -4   3    1.18    0.11
   6  -4  -3    1.13    0.09
   6  -4  -3    1.08    0.08
  -6  -4   3    1.07    0.09
   6  -4  -3    1.03    0.08
   6  -4  -3    1.17    0.10
  -6   4   3    0.91    0.08
  -6   4   3    1.01    0.08
   6   4  -3    1.22    0.09
   6   4  -3    1.07    0.07
  -6   4   3    1.14    0.10
   6   4  -3    0.85    0.08
   6   4  -3    1.08    0.09
  -6   4   3    1.02    0.09
  -4  -4   3   92.84    1.09
  -4  -4   3   94.33    1.07
   4  -4  -3   92.42    1.11
  -4  -4   3   93.34    1.12
  -4  -4   3   91.77    1.10
   4   4  -3   92.53    1.11
  -4   4   3   91.86    1.09
  -4   4   3   91.41    1.10
  -4   4   3   91.51    1.09
   4   4  -3   93.86    1.10
  -4   4   3   93.02    1.11
   4   4  -3   93.23    1.08
   4   4  -3   92.50    1.07
  -2  -4   3  361.20    4.22
   2  -4  -3  356.00    4.08
  -2  -4   3  361.25    4.22
   2  -4  -3  366.31    4.11
   2  -4  -3  361.81    4.16
   2   4  -3  360.05    4.28
   2   4  -3  362.60    4.23
  -2   4   3  356.34    4.29
  -2   4   3  353.65    4.14
  -2   4   3  356.04    4.16
   2   4  -3  360.06    4.07
  -2   4   3  365.20    4.15
   2   4  -3  357.43    4.29
   0  -4   3  105.84    1.21
   0  -4  -3  106.82    1.19
   0  -4  -3  103.88    1.22
   0  -4  -3  106.71    1.21
   0  -4  -3  103.23    1.21
   0  -4   3  104.97    1.22
   0   4  -3  101.94    1.23
   0   4   3  106.64    1.21
   0   4   3  104.86    1.21
   0   4   3  103.09    1.21
   0   4  -3  105.55    1.20
   0   4  -3  101.48    1.25
   0   4   3  104.62    1.23
   0   4  -3  104.95    1.23
  -2  -4  -3  106.01    1.27
   2  -4   3  108.78    1.24
  -2  -4  -3  106.15    1.27
   2  -4   3  109.02    1.22
   2  -4   3  108.99    1.23
   2  -4   3  108.10    1.23
   2   4   3  108.75    1.25
  -2   4  -3  104.75    1.29
  -2   4  -3  106.09    1.27
  -2   4  -3  106.19    1.25
   2   4   3  106.19    1.26
   2   4   3  107.14    1.25
   2   4   3  108.56    1.25
  -4  -4  -3   19.30    0.32
  -4  -4  -3   19.62    0.31
   4  -4   3   19.64    0.27
   4  -4   3   19.47    0.29
   4  -4   3   19.76    0.28
   4  -4   3   20.07    0.28
  -4  -4  -3   19.43    0.31
   4   4   3   19.76    0.30
   4   4   3   19.84    0.28
   4   4   3   19.60    0.30
  -4   4  -3   19.28    0.28
  -4   4  -3   19.17    0.32
  -4   4  -3   19.07    0.32
   4   4   3   19.50    0.32
  -6  -4  -3   26.01    0.39
   6  -4   3   25.56    0.36
   6  -4   3   25.17    0.37
  -6  -4  -3   25.29    0.42
   6  -4   3   24.80    0.38
   6   4   3   24.55    0.39
  -6   4  -3   25.32    0.40
   6   4   3   25.11    0.41
  -6   4  -3   24.51    0.41
   6   4   3   25.17    0.38
  -8  -4  -3   31.73    0.53
   8  -4   3   32.28    0.48
   8  -4   3   32.03    0.46
   8  -4   3   31.81    0.49
   8   4   3   31.55    0.52
   8   4   3   31.43    0.49
   8   4   3   32.43    0.50
  -8   4  -3   31.69    0.53
 -10  -4  -3   27.68    0.53
  10  -4   3   26.95    0.47
  10  -4   3   26.86    0.46
  10  -4   3   27.52    0.45
  10   4   3   27.57    0.48
 -10   4  -3   26.77    0.52
  10   4   3   26.64    0.50
  10   4   3   26.44    0.47
 -11  -5   3    9.64    0.29
  11  -5  -3    9.29    0.23
  11  -5  -3    9.45    0.28
  11  -5  -3    9.42    0.27
  11   5  -3    9.20    0.30
  11   5  -3    9.35    0.26
 -11   5   3    9.41    0.29
  11   5  -3    9.71    0.26
   9  -5  -3  104.26    1.30
   9  -5  -3  103.35    1.28
  -9  -5   3  102.20    1.30
   9  -5  -3  103.82    1.22
   9  -5  -3  102.54    1.29
  -9   5   3  102.83    1.27
  -9   5   3  102.63    1.29
   9   5  -3  101.74    1.27
   9   5  -3  101.03    1.26
  -9   5   3  102.61    1.28
   9   5  -3  101.67    1.32
   7  -5  -3    4.37    0.16
   7  -5  -3    4.32    0.16
  -7  -5   3    4.59    0.17
   7  -5  -3    4.76    0.17
   7  -5  -3    4.53    0.16
   7   5  -3    4.61    0.15
  -7   5   3    4.30    0.16
   7   5  -3    4.24    0.14
  -7   5   3    4.44    0.16
  -7   5   3    4.28    0.16
   7   5  -3    4.14    0.17
  -7   5   3    4.53    0.15
   7   5  -3    4.34    0.14
  -5  -5   3   44.49    0.60
  -5  -5   3   43.68    0.57
   5  -5  -3   44.11    0.59
  -5  -5   3   44.23    0.59
  -5   5   3   44.14    0.58
  -5   5   3   44.65    0.60
  -5   5   3   44.02    0.57
   5   5  -3   44.20    0.56
   5   5  -3   44.90    0.55
   5   5  -3   44.48    0.59
   5   5  -3   44.75    0.61
  -5   5   3   43.65    0.58
  -3  -5   3  170.43    1.98
   3  -5  -3  169.02    1.98
  -3  -5   3  170.72    1.97
  -3  -5   3  168.54    1.97
   3  -5  -3  171.09    1.96
  -3   5   3  168.67    1.95
  -3   5   3  169.36    1.98
   3   5  -3  170.63    1.98
  -3   5   3  169.84    1.95
   3   5  -3  168.55    1.94
   3   5  -3  171.14    1.97
   3   5  -3  171.80    1.98
  -3   5   3  169.89    1.95
   3   5  -3  172.12    1.91
   1  -5  -3   58.19    0.70
  -1  -5   3   59.41    0.74
   1  -5  -3   59.41    0.71
  -1  -5   3   61.47    0.73
  -1  -5   3   59.19    0.73
   1  -5  -3   58.96    0.73
   1   5  -3   57.98    0.74
   1   5  -3   60.63    0.74
   1   5  -3   59.63    0.72
  -1   5   3   59.15    0.71
   1   5  -3   58.08    0.76
  -1   5   3   59.28    0.71
  -1   5   3   58.84    0.74
  -1  -5  -3  116.08    1.36
   1  -5   3  116.29    1.30
  -1  -5  -3  116.72    1.32
   1  -5   3  117.91    1.33
   1  -5   3  117.60    1.33
  -1  -5  -3  116.09    1.40
  -1  -5  -3  113.92    1.35
   1   5   3  110.29    1.33
  -1   5  -3  111.81    1.38
  -1   5  -3  114.55    1.36
   1   5   3  115.92    1.34
   1   5   3  113.49    1.34
  -1   5  -3  112.40    1.35
   1   5   3  114.04    1.35
   3  -5   3   80.80    0.93
  -3  -5  -3   79.66    0.98
   3  -5   3   79.25    0.93
  -3  -5  -3   78.54    0.99
   3  -5   3   79.49    0.94
   3  -5   3   80.05    0.93
  -3   5  -3   78.69    1.00
   3   5   3   80.81    0.98
  -3   5  -3   77.70    0.96
  -3   5  -3   77.79    0.99
   3   5   3   80.13    0.95
   3   5   3   80.15    0.96
   3   5   3   78.56    0.96
   5  -5   3   72.27    0.86
   5  -5   3   72.96    0.86
   5  -5   3   71.78    0.88
   5  -5   3   71.01    0.87
  -5  -5  -3   71.67    0.93
  -5  -5  -3   71.87    0.92
  -5  -5  -3   71.81    0.90
   5   5   3   71.64    0.92
  -5   5  -3   70.76    0.92
   5   5   3   70.45    0.89
  -5   5  -3   70.23    0.93
   5   5   3   72.47    0.87
   5   5   3   71.23    0.89
  -5   5  -3   71.41    0.87
   7  -5   3   28.34    0.43
   7  -5   3   28.01    0.42
  -7  -5  -3   28.08    0.48
   7  -5   3   28.51    0.41
   7   5   3   28.37    0.44
   7   5   3   28.56    0.47
   7   5   3   28.33    0.44
  -7   5  -3   28.85    0.48
  -7   5  -3   28.17    0.45
  -9  -5  -3    3.78    0.21
   9  -5   3    3.49    0.16
   9  -5   3    3.18    0.19
   9  -5   3    3.41    0.17
  -9   5  -3    3.46    0.21
   9   5   3    3.21    0.18
   9   5   3    3.21    0.18
   9   5   3    3.62    0.21
  11  -5   3   56.78    0.81
  11  -5   3   55.53    0.82
  11  -5   3   56.39    0.79
 -11  -5  -3   56.75    0.89
  11   5   3   56.31    0.83
 -11   5  -3   55.85    0.88
  11   5   3   55.44    0.82
  12  -6  -3   24.75    0.48
  12  -6  -3   24.70    0.47
  12  -6  -3   24.57    0.40
  12   6  -3   23.91    0.45
 -12   6   3   24.48    0.48
  12   6  -3   23.54    0.45
 -10  -6   3    6.11    0.24
  10  -6  -3    5.89    0.22
  10  -6  -3    5.61    0.23
  10  -6  -3    5.33    0.16
  10   6  -3    5.77    0.20
 -10   6   3    6.14    0.23
  10   6  -3    5.44    0.20
 -10   6   3    6.27    0.22
   8  -6  -3    9.67    0.24
   8  -6  -3    9.65    0.23
   8  -6  -3    9.42    0.24
  -8  -6   3    9.78    0.25
   8  -6  -3    9.80    0.25
  -8   6   3    9.88    0.24
  -8   6   3    9.39    0.23
   8   6  -3    9.34    0.21
  -8   6   3    9.64    0.24
   8   6  -3    9.66    0.21
   8   6  -3    9.76    0.22
  -8   6   3    9.70    0.23
   8   6  -3   10.01    0.26
  -6  -6   3    0.21    0.08
  -6  -6   3    0.34    0.08
   6  -6  -3    0.31    0.07
  -6  -6   3    0.32    0.06
   6  -6  -3    0.29    0.07
   6   6  -3    0.30    0.07
  -6   6   3    0.44    0.08
  -6   6   3    0.24    0.07
  -6   6   3    0.37    0.07
  -6   6   3    0.39    0.07
   6   6  -3    0.37    0.06
   6   6  -3    0.33    0.06
   6   6  -3    0.21    0.07
  -4  -6   3    5.08    0.14
   4  -6  -3    5.18    0.14
   4  -6  -3    4.83    0.16
  -4  -6   3    4.90    0.16
  -4  -6   3    4.77    0.15
   4   6  -3    4.93    0.11
  -4   6   3    4.80    0.13
  -4   6   3    5.02    0.16
   4   6  -3    4.74    0.15
  -4   6   3    5.16    0.14
  -4   6   3    4.80    0.13
   4   6  -3    4.94    0.15
   4   6  -3    4.89    0.15
   4   6  -3    4.79    0.10
   2  -6  -3   44.47    0.54
  -2  -6   3   45.68    0.60
   2  -6  -3   45.32    0.59
   2  -6  -3   46.52    0.55
  -2  -6   3   45.52    0.59
   2   6  -3   44.84    0.58
  -2   6   3   44.22    0.56
  -2   6   3   45.24    0.56
   2   6  -3   45.20    0.61
   2   6  -3   44.70    0.60
  -2   6   3   45.27    0.61
   0  -6  -3  189.08    2.09
   0  -6  -3  182.53    2.12
   0  -6   3  187.87    2.13
   0  -6  -3  184.50    2.14
   0  -6  -3  188.52    2.12
   0  -6   3  183.08    2.15
   0  -6   3  190.13    2.12
   0   6  -3  183.08    2.15
   0   6   3  185.05    2.10
   0   6  -3  180.32    2.15
   0   6  -3  182.10    2.17
   0   6   3  183.35    2.15
   0   6   3  184.90    2.11
  -2  -6  -3   38.97    0.53
   2  -6   3   39.98    0.48
   2  -6   3   39.84    0.49
  -2  -6  -3   38.70    0.54
   2  -6   3   39.98    0.47
   2  -6   3   39.70    0.50
  -2  -6  -3   39.49    0.51
  -2   6  -3   38.86    0.57
   2   6   3   39.70    0.52
  -2   6  -3   39.10    0.54
  -2   6  -3   38.86    0.53
   2   6   3   39.11    0.51
   2   6   3   38.43    0.51
   2   6   3   39.36    0.53
   4  -6   3    0.80    0.07
  -4  -6  -3    0.75    0.09
   4  -6   3    0.85    0.07
   4  -6   3    0.83    0.06
  -4  -6  -3    0.73    0.09
   4  -6   3    0.87    0.08
  -4   6  -3    0.80    0.08
   4   6   3    0.75    0.07
   4   6   3    0.80    0.08
   4   6   3    0.86    0.08
  -4   6  -3    0.72    0.09
  -4   6  -3    0.90    0.10
   4   6   3    0.80    0.08
  -6  -6  -3    8.49    0.22
  -6  -6  -3    8.38    0.24
   6  -6   3    8.38    0.19
   6  -6   3    8.59    0.17
   6  -6   3    8.69    0.20
  -6   6  -3    8.61    0.24
  -6   6  -3    8.80    0.24
   6   6   3    8.70    0.21
   6   6   3    8.18    0.20
   6   6   3    8.95    0.24
   6   6   3    8.76    0.20
  -6   6  -3    8.58    0.19
  -8  -6  -3   34.64    0.58
   8  -6   3   34.79    0.49
   8  -6   3   34.74    0.53
   8  -6   3   34.61    0.51
   8   6   3   35.03    0.53
  -8   6  -3   35.35    0.58
   8   6   3   34.17    0.53
  10  -6   3    7.64    0.24
  10  -6   3    7.67    0.26
 -10  -6  -3    7.94    0.30
  10  -6   3    8.11    0.22
 -10   6  -3    7.67    0.29
  10   6   3    7.53    0.26
  10   6   3    7.64    0.26
  11  -7  -3   49.13    0.73
  11  -7  -3   48.97    0.73
 -11  -7   3   48.29    0.76
 -11   7   3   47.86    0.73
  11   7  -3   47.20    0.70
   9  -7  -3    2.90    0.18
  -9  -7   3    2.91    0.19
   9  -7  -3    2.92    0.17
  -9   7   3    3.00    0.21
   9   7  -3    2.99    0.15
   9   7  -3    2.70    0.15
  -9   7   3    2.93    0.18
  -9   7   3    2.96    0.17
   7  -7  -3    5.01    0.17
  -7  -7   3    5.08    0.20
   7  -7  -3    4.92    0.17
   7  -7  -3    5.04    0.18
   7   7  -3    5.06    0.14
  -7   7   3    4.95    0.18
   7   7  -3    5.21    0.15
  -7   7   3    5.00    0.17
   7   7  -3    4.92    0.17
  -7   7   3    5.06    0.17
  -7   7   3    4.95    0.19
  -5  -7   3   71.28    0.90
   5  -7  -3   72.24    0.93
  -5  -7   3   71.90    0.94
   5  -7  -3   71.64    0.91
  -5  -7   3   71.93    0.93
   5   7  -3   72.32    0.93
  -5   7   3   71.51    0.89
  -5   7   3   72.66    0.89
   5   7  -3   72.73    0.87
  -5   7   3   72.20    0.93
  -5   7   3   71.87    0.91
   5   7  -3   72.48    0.94
   5   7  -3   72.15    0.85
  -3  -7   3  492.77    5.85
   3  -7  -3  487.77    5.66
  -3  -7   3  490.77    5.66
  -3   7   3  492.26    5.58
   3   7  -3  485.55    5.59
   3   7  -3  501.93    5.66
  -3   7   3  494.13    5.85
  -3   7   3  487.56    5.68
   3   7  -3  496.79    5.82
   3   7  -3  489.35    5.84
  -3   7   3  489.85    5.63
  -1  -7   3  191.38    2.17
   1  -7  -3  185.65    2.14
  -1  -7   3  184.32    2.17
   1  -7  -3  187.85    2.18
  -1  -7   3  185.03    2.19
   1  -7  -3  191.88    2.14
   1   7  -3  188.07    2.19
  -1   7   3  186.91    2.19
   1   7  -3  184.87    2.19
  -1   7   3  186.39    2.13
  -1   7   3  187.99    2.14
   1   7  -3  185.48    2.22
   1  -7   3   67.04    0.85
  -1  -7  -3   67.94    0.88
  -1  -7  -3   65.37    0.83
   1  -7   3   66.78    0.80
   1  -7   3   66.89    0.81
  -1  -7  -3   65.76    0.80
  -1  -7  -3   65.50    0.85
   1   7   3   66.96    0.80
  -1   7  -3   65.92    0.85
  -1   7  -3   65.46    0.85
   1   7   3   64.67    0.84
   1   7   3   64.28    0.81
  -1   7  -3   65.71    0.88
  -3  -7  -3    3.84    0.15
   3  -7   3    3.99    0.10
   3  -7   3    4.10    0.12
  -3  -7  -3    3.90    0.13
  -3  -7  -3    3.96    0.16
   3  -7   3    3.71    0.11
   3  -7   3    3.95    0.11
   3   7   3    4.11    0.13
  -3   7  -3    3.86    0.14
   3   7   3    3.99    0.13
  -3   7  -3    4.04    0.16
   3   7   3    3.91    0.14
  -3   7  -3    4.06    0.18
   5  -7   3   72.47    0.90
  -5  -7  -3   73.77    0.96
   5  -7   3   73.86    0.88
   5  -7   3   73.54    0.89
  -5  -7  -3   72.32    0.97
  -5   7  -3   72.18    0.96
   5   7   3   72.71    0.92
   5   7   3   73.24    0.91
  -5   7  -3   71.79    0.92
  -5   7  -3   72.94    0.98
   5   7   3   73.28    0.92
   7  -7   3   54.02    0.70
   7  -7   3   54.56    0.68
  -7  -7  -3   52.02    0.78
   7  -7   3   53.46    0.72
  -7   7  -3   53.31    0.78
   7   7   3   54.05    0.73
  -7   7  -3   53.95    0.77
   7   7   3   52.79    0.73
   9  -7   3   59.55    0.82
  -9  -7  -3   59.39    0.90
   9  -7   3   59.93    0.78
   9  -7   3   59.99    0.81
  -9   7  -3   60.19    0.89
   9   7   3   58.78    0.83
   9   7   3   59.57    0.83
 -10  -8   3   10.43    0.31
  10  -8  -3   10.24    0.28
  10  -8  -3   10.60    0.28
 -10   8   3   10.07    0.28
  10   8  -3    9.68    0.31
 -10   8   3   10.32    0.29
   8  -8  -3    7.21    0.22
  -8  -8   3    6.86    0.24
   8  -8  -3    7.14    0.23
   8  -8  -3    7.46    0.25
   8  -8  -3    7.40    0.23
   8  -8  -3    7.33    0.21
   8   8  -3    6.96    0.19
  -8   8   3    7.08    0.21
   8   8  -3    7.15    0.22
  -8   8   3    7.19    0.22
  -8   8   3    6.99    0.23
  -8   8   3    7.18    0.22
   6  -8  -3   47.20    0.63
   6  -8  -3   46.10    0.67
  -6  -8   3   46.78    0.63
   6  -8  -3   46.31    0.63
  -6  -8   3   47.01    0.68
   6  -8  -3   46.95    0.65
  -6  -8   3   46.86    0.68
   6   8  -3   47.47    0.61
  -6   8   3   46.64    0.63
  -6   8   3   46.17    0.67
  -6   8   3   46.45    0.63
  -6   8   3   46.09    0.65
   6   8  -3   46.97    0.66
  -4  -8   3    4.15    0.17
   4  -8  -3    4.18    0.16
  -4  -8   3    3.98    0.15
  -4  -8   3    4.23    0.17
  -4   8   3    4.41    0.18
  -4   8   3    4.38    0.14
  -4   8   3    4.11    0.13
   4   8  -3    4.20    0.17
   4   8  -3    4.17    0.11
  -4   8   3    4.26    0.16
  -2  -8   3  114.78    1.41
   2  -8  -3  115.72    1.39
   2  -8  -3  115.60    1.34
  -2  -8   3  114.07    1.39
   2  -8  -3  116.20    1.34
   2   8  -3  113.46    1.41
  -2   8   3  113.75    1.41
  -2   8   3  114.06    1.35
  -2   8   3  115.12    1.34
   2   8  -3  116.00    1.43
   0  -8  -3   55.90    0.67
   0  -8  -3   55.49    0.74
   0  -8   3   55.64    0.71
   0  -8  -3   53.99    0.71
   0  -8   3   56.02    0.75
   0   8   3   55.49    0.75
   0   8  -3   54.94    0.75
   0   8   3   56.35    0.69
   0   8  -3   55.75    0.75
   0   8  -3   55.31    0.78
   0   8   3   55.40    0.68
  -2  -8  -3    0.84    0.09
   2  -8   3    0.85    0.10
   2  -8   3    0.92    0.07
  -2  -8  -3    0.88    0.10
  -2  -8  -3    0.72    0.07
  -2   8  -3    0.95    0.12
  -2   8  -3    0.95    0.10
   2   8   3    0.89    0.07
  -2   8  -3    0.84    0.09
   2   8   3    0.95    0.08
   2   8   3    0.86    0.09
  -4  -8  -3    2.99    0.16
   4  -8   3    2.78    0.11
  -4  -8  -3    2.98    0.17
   4  -8   3    2.90    0.12
   4  -8   3    3.06    0.12
  -4   8  -3    3.05    0.15
   4   8   3    3.01    0.14
   4   8   3    2.92    0.15
  -4   8  -3    2.92    0.17
  -4   8  -3    3.02    0.19
   4   8   3    2.85    0.13
  -6  -8  -3   21.41    0.39
   6  -8   3   21.59    0.32
   6  -8   3   21.97    0.35
   6  -8   3   21.46    0.35
  -6  -8  -3   21.32    0.42
   6   8   3   21.63    0.36
   6   8   3   21.58    0.36
  -6   8  -3   21.11    0.36
  -6   8  -3   20.96    0.42
  -6   8  -3   20.72    0.41
   6   8   3   20.90    0.37
  -8  -8  -3    2.87    0.21
   8  -8   3    2.75    0.14
   8  -8   3    2.64    0.16
  -8   8  -3    2.78    0.21
   8   8   3    2.32    0.17
   8   8   3    2.62    0.17
 -10  -8  -3   64.13    0.99
  10  -8   3   65.94    0.86
  10  -8   3   66.21    0.91
  10   8   3   65.59    0.92
 -10   8  -3   66.10    0.99
  10   8   3   65.53    0.93
  -9  -9   3   10.13    0.31
   9  -9  -3   10.03    0.27
   9  -9  -3   10.38    0.27
  -9   9   3   10.68    0.27
  -9   9   3    9.91    0.27
  -7  -9   3    8.18    0.26
  -7  -9   3    8.28    0.23
   7  -9  -3    8.07    0.25
   7  -9  -3    8.73    0.22
   7  -9  -3    8.48    0.22
   7  -9  -3    8.31    0.24
  -7   9   3    8.51    0.25
   7   9  -3    8.29    0.24
  -7   9   3    8.13    0.24
  -7   9   3    8.56    0.22
  -7   9   3    8.36    0.22
  -5  -9   3    8.03    0.24
  -5  -9   3    8.15    0.24
   5  -9  -3    7.89    0.24
   5  -9  -3    7.87    0.22
  -5  -9   3    7.91    0.21
   5   9  -3    8.30    0.23
  -5   9   3    8.00    0.24
  -5   9   3    8.36    0.20
  -5   9   3    7.56    0.22
  -5   9   3    8.24    0.19
   3  -9  -3   16.08    0.24
  -3  -9   3   15.80    0.28
  -3  -9   3   15.83    0.31
  -3  -9   3   16.68    0.33
   3  -9  -3   16.28    0.31
  -3   9   3   15.90    0.26
   3   9  -3   15.81    0.32
  -3   9   3   15.95    0.33
  -3   9   3   16.28    0.26
   1  -9  -3    0.56    0.07
  -1  -9   3    0.65    0.10
   1  -9  -3    0.63    0.10
  -1  -9   3    0.53    0.08
  -1   9   3    0.59    0.09
  -1   9   3    0.66    0.06
  -1   9   3    0.64    0.06
   1   9  -3    0.63    0.09
   1   9  -3    0.74    0.11
  -1  -9  -3   15.77    0.32
  -1  -9  -3   16.16    0.26
   1  -9   3   15.38    0.32
   1  -9   3   15.61    0.27
  -1  -9  -3   15.35    0.29
  -1   9  -3   15.69    0.31
   1   9   3   15.78    0.26
  -1   9  -3   15.52    0.34
   1   9   3   15.97    0.24
  -1   9  -3   14.99    0.31
   1   9   3   15.66    0.31
  -3  -9  -3   78.03    1.03
   3  -9   3   77.53    1.03
  -3  -9  -3   76.59    1.01
   3  -9   3   78.13    0.94
  -3  -9  -3   77.96    0.97
  -3   9  -3   78.07    1.06
   3   9   3   76.68    0.97
   3   9   3   74.70    0.95
  -3   9  -3   78.41    1.02
  -3   9  -3   77.16    1.01
   3   9   3   77.82    1.01
  -5  -9  -3    4.08    0.21
  -5  -9  -3    3.82    0.19
   5  -9   3    3.77    0.14
   5   9   3    4.19    0.16
   5   9   3    3.83    0.16
  -5   9  -3    3.99    0.20
  -5   9  -3    3.80    0.22
   5   9   3    3.89    0.17
  -5   9  -3    3.98    0.18
   7  -9   3    0.17    0.07
  -7  -9  -3    0.26    0.13
  -7   9  -3    0.25    0.12
   7   9   3    0.24    0.09
  -7   9  -3    0.31    0.13
  -9  -9  -3    5.18    0.27
   9  -9   3    5.20    0.18
  -9   9  -3    5.48    0.28
   9   9   3    4.99    0.23
   8 -10  -3    8.90    0.24
  -8 -10   3    8.06    0.29
   8 -10  -3    8.69    0.24
   8 -10  -3    8.51    0.27
   8 -10  -3    8.50    0.27
  -8  10   3    8.36    0.26
  -8  10   3    8.41    0.24
  -8  10   3    8.63    0.27
  -8  10   3    8.31    0.24
   8  10  -3    8.29    0.26
  -6 -10   3   62.04    0.88
   6 -10  -3   60.75    0.87
  -6 -10   3   62.28    0.83
   6 -10  -3   62.37    0.81
  -6 -10   3   61.40    0.88
   6 -10  -3   62.76    0.81
   6 -10  -3   62.16    0.85
  -6  10   3   60.83    0.87
  -6  10   3   61.85    0.85
  -6  10   3   61.05    0.80
  -6  10   3   62.01    0.81
   6  10  -3   61.81    0.87
   4 -10  -3   40.00    0.60
  -4 -10   3   39.71    0.61
  -4 -10   3   40.27    0.57
  -4 -10   3   39.96    0.62
   4 -10  -3   39.79    0.51
  -4  10   3   38.92    0.62
  -4  10   3   39.40    0.59
   4  10  -3   39.75    0.62
  -4  10   3   41.12    0.54
  -4  10   3   39.99    0.54
  -2 -10   3  186.90    2.19
  -2 -10   3  183.42    2.21
  -2 -10   3  184.22    2.14
   2 -10  -3  184.81    2.13
   2 -10  -3  182.77    2.19
   2  10  -3  180.73    2.21
  -2  10   3  184.71    2.12
  -2  10   3  183.16    2.22
   0 -10  -3    4.10    0.19
   0 -10  -3    4.12    0.16
   0 -10   3    4.20    0.19
   0 -10   3    4.19    0.16
   0 -10  -3    4.21    0.13
   0  10  -3    4.25    0.19
   0  10  -3    4.24    0.21
   0  10  -3    4.13    0.19
   0  10   3    4.44    0.13
   0  10   3    4.29    0.19
   2 -10   3   13.98    0.26
   2 -10   3   13.69    0.32
  -2 -10  -3   13.82    0.26
  -2 -10  -3   14.08    0.30
  -2 -10  -3   13.72    0.32
   2  10   3   14.47    0.31
  -2  10  -3   13.85    0.35
  -2  10  -3   13.97    0.31
  -2  10  -3   14.15    0.31
   2  10   3   13.68    0.25
  -4 -10  -3  127.36    1.55
   4 -10   3  128.77    1.62
  -4 -10  -3  128.68    1.62
   4 -10   3  130.10    1.51
  -4 -10  -3  128.20    1.60
  -4  10  -3  126.07    1.61
  -4  10  -3  127.34    1.65
   4  10   3  126.24    1.55
   4  10   3  127.39    1.59
  -4  10  -3  128.84    1.59
   6 -10   3   16.22    0.28
  -6 -10  -3   15.96    0.39
  -6  10  -3   16.80    0.35
   6  10   3   16.74    0.33
  -6  10  -3   16.50    0.38
  -6  10  -3   16.97    0.41
   6  10   3   17.09    0.34
  -8 -10  -3   16.74    0.42
   8  10   3   16.84    0.36
  -8  10  -3   16.82    0.41
  -9 -11   3    7.49    0.31
  -7 -11   3    0.12    0.13
   7 -11  -3    0.13    0.11
   7 -11  -3    0.02    0.11
  -7  11   3    0.21    0.12
   7  11  -3    0.11    0.10
  -7  11   3    0.18    0.11
  -5 -11   3    0.57    0.11
   5 -11  -3    0.60    0.11
  -5 -11   3    0.59    0.12
  -5 -11   3    0.53    0.09
   5  11  -3    0.55    0.11
  -5  11   3    0.56    0.12
  -5  11   3    0.45    0.11
  -3 -11   3   36.19    0.60
  -3 -11   3   37.06    0.54
  -3 -11   3   36.36    0.58
   3 -11  -3   37.54    0.50
   3 -11  -3   37.35    0.58
  -3  11   3   36.93    0.60
   3  11  -3   36.48    0.60
   1 -11  -3   45.40    0.62
   1 -11  -3   45.22    0.68
  -1 -11   3   44.27    0.65
   1 -11  -3   45.86    0.58
  -1 -11   3   44.60    0.69
   1  11  -3   45.22    0.69
  -1  11   3   46.43    0.70
   1 -11   3   -0.01    0.08
  -1 -11  -3    0.06    0.07
  -1 -11  -3    0.15    0.09
  -1 -11  -3    0.29    0.12
   1 -11   3   -0.04    0.10
  -1  11  -3    0.12    0.10
  -1  11  -3    0.09    0.10
   1  11   3   -0.10    0.09
  -1  11  -3    0.21    0.12
   3 -11   3    0.52    0.13
  -3 -11  -3    0.61    0.10
  -3 -11  -3    0.66    0.11
  -3 -11  -3    0.48    0.13
   3 -11   3    0.69    0.08
  -3  11  -3    0.63    0.12
  -3  11  -3    0.62    0.13
  -3  11  -3    0.67    0.14
   3  11   3    0.51    0.11
  -5 -11  -3    0.50    0.14
   5 -11   3    0.48    0.14
  -5 -11  -3    0.32    0.11
   5 -11   3    0.43    0.08
  -5  11  -3    0.42    0.11
   5  11   3    0.57    0.11
  -5  11  -3    0.58    0.13
  -7 -11  -3    0.17    0.15
   7 -11   3   -0.01    0.07
   7 -11   3    0.07    0.13
  -7  11  -3    0.27    0.14
   8 -12  -3   40.55    0.68
  -8 -12   3   39.40    0.70
   8  12  -3   40.77    0.67
  -8  12   3   40.46    0.68
  -6 -12   3   62.87    0.94
   6 -12  -3   63.79    0.93
  -6 -12   3   63.40    0.87
   6 -12  -3   63.81    0.91
   6  12  -3   63.48    0.93
  -6  12   3   62.45    0.93
  -6  12   3   64.02    0.91
  -4 -12   3    0.53    0.12
   4 -12  -3    0.78    0.08
  -4 -12   3    0.97    0.14
   4 -12  -3    0.96    0.13
  -4 -12   3    0.75    0.11
   4  12  -3    0.77    0.13
  -4  12   3    0.67    0.13
   2 -12  -3    4.39    0.23
  -2 -12   3    4.25    0.17
   2 -12  -3    4.45    0.17
  -2 -12   3    4.10    0.21
  -2 -12   3    4.48    0.24
  -2  12   3    4.18    0.23
   2  12  -3    4.52    0.22
   0 -12   3    0.13    0.12
   0 -12  -3    0.12    0.08
   0 -12  -3    0.22    0.09
   0 -12   3    0.26    0.09
   0 -12  -3    0.23    0.12
   0  12   3    0.31    0.11
   0  12  -3    0.10    0.11
   2 -12   3   27.27    0.43
   2 -12   3   26.76    0.50
  -2 -12  -3   26.40    0.47
  -2 -12  -3   26.63    0.43
  -2 -12  -3   27.35    0.50
  -2  12  -3   26.68    0.50
  -2  12  -3   26.70    0.50
   2  12   3   27.10    0.50
  -4 -12  -3  134.47    1.73
   4 -12   3  137.86    1.76
  -4 -12  -3  137.72    1.76
   4 -12   3  138.98    1.64
  -4 -12  -3  135.97    1.68
  -4  12  -3  136.06    1.74
  -4  12  -3  137.50    1.75
   4  12   3  138.45    1.74
   6 -12   3   14.10    0.27
   6 -12   3   13.63    0.38
  -6 -12  -3   13.48    0.39
   6  12   3   13.36    0.44
  -6  12  -3   14.26    0.38
  -5 -13   3   18.28    0.42
   5 -13  -3   18.59    0.41
  -5 -13   3   18.29    0.38
  -5 -13   3   18.07    0.43
   5  13  -3   19.61    0.43
  -5  13   3   18.44    0.43
   3 -13  -3    9.48    0.30
  -3 -13   3    9.66    0.26
   3 -13  -3    9.47    0.23
  -3 -13   3    9.30    0.32
  -3 -13   3    9.00    0.29
   3  13  -3    9.81    0.31
  -3  13   3    9.16    0.31
   1 -13  -3    1.30    0.16
  -1 -13   3    1.02    0.11
  -1 -13   3    1.17    0.16
   1 -13  -3    1.07    0.12
  -1 -13   3    0.86    0.12
   1 -13  -3    1.07    0.09
   1  13  -3    1.24    0.15
  -1  13   3    0.92    0.15
   1 -13   3    0.14    0.09
  -1 -13  -3    0.17    0.13
  -1 -13  -3    0.22    0.09
   1 -13   3    0.16    0.13
  -1 -13  -3    0.14    0.10
  -1  13  -3    0.20    0.12
   1  13   3    0.33    0.12
  -3 -13  -3   77.06    1.02
  -3 -13  -3   75.53    1.07
  -3 -13  -3   77.42    1.10
   3 -13   3   76.80    1.10
   3 -13   3   78.61    1.00
   3  13   3   78.50    1.09
  -3  13  -3   77.35    1.10
  -3  13  -3   77.91    1.09
   5 -13   3   71.17    1.06
  -5 -13  -3   75.38    1.21
  -5 -13  -3   69.46    1.05
   5 -13   3   71.56    0.92
  -5  13  -3   70.38    1.03
  -5  13  -3   70.23    1.05
   5  13   3   73.20    1.03
   4 -14  -3    0.86    0.16
  -4 -14   3    0.61    0.14
  -4 -14   3    0.88    0.12
  -4 -14   3    0.67    0.16
   4 -14  -3    1.01    0.11
  -4  14   3    0.94    0.16
   4  14  -3    0.82    0.15
   2 -14  -3    0.30    0.14
  -2 -14   3    0.05    0.09
   2 -14  -3    0.03    0.09
  -2 -14   3    0.03    0.11
   2 -14  -3    0.15    0.08
  -2 -14   3    0.00    0.13
  -2  14   3   -0.01    0.13
   2  14  -3    0.24    0.13
   0 -14   3    3.96    0.26
   0 -14  -3    3.95    0.21
   0 -14  -3    4.01    0.19
   0 -14  -3    3.97    0.26
   0 -14   3    4.13    0.21
   0  14   3    4.35    0.26
   0  14  -3    3.72    0.24
   2 -14   3    1.68    0.19
  -2 -14  -3    1.68    0.14
  -2 -14  -3    1.27    0.15
  -2 -14  -3    1.27    0.18
   2 -14   3    1.61    0.13
  -2  14  -3    1.43    0.17
  -2  14  -3    1.54    0.18
   2  14   3    1.61    0.17
  -4 -14  -3   13.87    0.40
  -4 -14  -3   14.57    0.38
   4 -14   3   14.14    0.40
  -4 -14  -3   14.25    0.34
   4 -14   3   14.53    0.30
  -4  14  -3   13.83    0.40
   4  14   3   13.67    0.38
  -4  14  -3   14.23    0.39
  -1 -15   3   10.60    0.28
   1 -15  -3   10.49    0.30
  -1 -15   3   10.86    0.37
  -1 -15   3   10.54    0.32
   1 -15  -3   10.61    0.36
   1 -15  -3   11.07    0.27
  -1  15   3   10.97    0.36
   1  15  -3   10.81    0.36
  12   0  -4   49.97    0.75
  12   0  -4   50.52    0.75
  12   0  -4   50.30    0.75
  10   0  -4  276.84    3.25
 -10   0   4  279.47    3.25
  10   0  -4  281.95    3.26
  10   0  -4  279.94    3.25
  -8   0   4  211.10    2.44
   8   0  -4  209.58    2.44
   8   0  -4  214.86    2.42
  -8   0   4  209.10    2.44
   8   0  -4  207.87    2.45
  -8   0   4  207.91    2.42
   8   0  -4  208.40    2.44
  -6   0   4   87.86    1.06
   6   0  -4   89.74    1.05
   6   0  -4   86.99    1.06
   6   0  -4   88.52    1.06
  -6   0   4   86.64    1.05
   6   0  -4   88.74    1.06
  -6   0   4   85.93    1.03
   6   0  -4   87.23    1.06
  -4   0   4  218.54    2.52
   4   0  -4  225.26    2.64
  -4   0   4  221.54    2.59
   4   0  -4  223.88    2.52
   4   0  -4  222.51    2.62
   4   0  -4  217.55    2.57
  -4   0   4  220.96    2.53
   4   0  -4  224.46    2.57
  -2   0   4  104.62    1.19
   2   0  -4  103.03    1.22
   2   0  -4  101.78    1.22
  -2   0   4  104.10    1.20
   2   0  -4  105.37    1.22
   2   0  -4  105.02    1.20
   2   0  -4  104.58    1.21
  -2   0   4  105.58    1.20
  -2   0   4  103.72    1.18
   0   0  -4  892.13   10.09
   0   0  -4  894.83   10.18
   0   0  -4  876.74   10.31
   0   0  -4  879.16   10.18
   0   0  -4  897.14   10.13
   4   0   4  255.80    2.89
  -4   0  -4  260.79    2.90
   4   0   4  252.30    3.02
  -4   0  -4  250.56    2.91
   4   0   4  255.19    2.95
  -4   0  -4  250.25    2.97
  -6   0  -4    8.20    0.18
   6   0   4    8.01    0.20
   6   0   4    8.21    0.19
   6   0   4    8.14    0.20
   8   0   4   10.73    0.25
   8   0   4   11.00    0.26
   8   0   4   10.87    0.26
  -8   0  -4   11.41    0.29
 -10   0  -4   24.75    0.49
  10   0   4   24.25    0.44
  10   0   4   24.19    0.45
  10   0   4   23.88    0.45
  13  -1  -4    3.88    0.24
  13  -1  -4    3.84    0.23
  13  -1  -4    3.91    0.22
  13   1  -4    3.94    0.23
  13   1  -4    4.34    0.24
  13   1  -4    3.73    0.23
  11  -1  -4   32.10    0.51
  11  -1  -4   32.05    0.53
 -11  -1   4   32.84    0.53
  11  -1  -4   32.04    0.53
  11   1  -4   32.25    0.52
 -11   1   4   33.16    0.54
  11   1  -4   32.13    0.53
  11   1  -4   32.45    0.53
   9  -1  -4    9.20    0.24
  -9  -1   4    9.54    0.22
   9  -1  -4    9.45    0.22
   9  -1  -4    9.70    0.24
  -9  -1   4    8.83    0.23
  -9   1   4    9.50    0.23
  -9   1   4    9.42    0.21
   9   1  -4    9.00    0.23
   9   1  -4    9.00    0.23
   9   1  -4    8.97    0.23
  -9   1   4    9.51    0.24
   7  -1  -4    5.53    0.16
  -7  -1   4    5.55    0.16
  -7  -1   4    5.28    0.14
  -7  -1   4    5.26    0.15
   7  -1  -4    5.63    0.15
   7  -1  -4    5.33    0.16
  -7   1   4    5.36    0.16
  -7   1   4    5.47    0.13
   7   1  -4    5.26    0.15
   7   1  -4    5.64    0.14
   7   1  -4    5.40    0.16
   7   1  -4    5.50    0.15
   5  -1  -4   17.34    0.25
  -5  -1   4   17.69    0.26
   5  -1  -4   17.44    0.26
  -5  -1   4   17.13    0.25
   5  -1  -4   17.67    0.28
   5  -1  -4   17.15    0.27
  -5  -1   4   17.30    0.26
  -5  -1   4   17.42    0.26
   5  -1  -4   17.65    0.29
   5  -1  -4   18.04    0.25
  -5   1   4   17.29    0.23
   5   1  -4   17.81    0.28
   5   1  -4   17.31    0.27
   5   1  -4   17.51    0.26
   5   1  -4   17.67    0.27
   3  -1  -4    7.90    0.14
  -3  -1   4    7.98    0.13
  -3  -1   4    7.83    0.14
  -3  -1   4    7.53    0.12
   3  -1  -4    7.83    0.15
   3  -1  -4    7.89    0.14
   3  -1  -4    7.62    0.16
  -3  -1   4    7.83    0.14
   3  -1  -4    7.95    0.16
  -3  -1   4    8.42    0.12
   3   1  -4    7.83    0.15
   3   1  -4    7.91    0.14
  -3   1   4    7.94    0.14
   3   1  -4    7.92    0.16
  -3   1   4    7.80    0.14
   1  -1  -4  131.41    1.46
   1  -1  -4  129.50    1.48
  -1  -1   4  129.72    1.54
  -1  -1   4  130.89    1.49
  -1  -1   4  128.69    1.52
   1  -1  -4  125.95    1.48
   1  -1  -4  129.10    1.49
   1  -1  -4  127.86    1.49
   1  -1  -4  127.30    1.52
   1   1  -4  130.66    1.48
  -1   1   4  128.82    1.47
  -1   1   4  127.95    1.52
   1   1  -4  129.52    1.50
  -1   1   4  130.05    1.51
   1   1  -4  130.48    1.49
   1   1  -4  128.64    1.54
  -1  -1  -4    9.38    0.16
   1  -1   4    9.42    0.15
   1  -1   4    9.08    0.16
  -1  -1  -4    9.59    0.19
   1  -1   4    9.61    0.16
  -1  -1  -4    9.95    0.15
  -1  -1  -4    9.30    0.16
   1  -1   4    9.53    0.16
   1   1   4    9.30    0.16
   1   1   4    9.43    0.16
  -1   1  -4    9.47    0.15
  -1   1  -4    9.27    0.18
  -1   1  -4    9.22    0.16
  -1   1  -4    9.51    0.16
  -3  -1  -4  270.91    3.17
  -3  -1  -4  268.75    3.09
   3  -1   4  270.23    3.09
   3  -1   4  261.40    3.15
  -3  -1  -4  265.52    3.22
   3  -1   4  272.24    3.10
   3  -1   4  270.84    3.05
   3   1   4  265.57    3.11
  -3   1  -4  271.40    3.18
  -3   1  -4  261.82    3.16
   3   1   4  273.45    3.14
  -3   1  -4  271.00    3.09
   3   1   4  268.59    3.26
   5  -1   4    0.19    0.05
   5  -1   4    0.35    0.06
  -5  -1  -4    0.13    0.05
   5  -1   4    0.19    0.06
   5  -1   4    0.18    0.06
  -5  -1  -4    0.12    0.06
  -5  -1  -4    0.22    0.07
   5   1   4    0.13    0.06
   5   1   4    0.34    0.07
   5   1   4    0.12    0.06
  -5   1  -4    0.28    0.06
  -5   1  -4    0.07    0.06
  -7  -1  -4    0.22    0.09
   7  -1   4    0.23    0.08
   7  -1   4    0.15    0.08
   7  -1   4    0.20    0.07
  -7   1  -4    0.62    0.10
  -7   1  -4    0.42    0.08
   7   1   4    0.21    0.08
   7   1   4    0.06    0.07
   7   1   4    0.21    0.08
  -9  -1  -4    0.11    0.11
   9  -1   4    0.14    0.09
   9  -1   4    0.04    0.09
   9  -1   4    0.11    0.09
   9   1   4    0.07    0.09
   9   1   4   -0.08    0.08
   9   1   4    0.05    0.09
  -9   1  -4    0.17    0.11
  11  -1   4    1.76    0.15
  11  -1   4    1.72    0.16
 -11  -1  -4    2.11    0.19
  11  -1   4    1.56    0.15
 -11   1  -4    1.72    0.18
  11   1   4    1.45    0.15
  11   1   4    1.63    0.16
  11   1   4    1.53    0.15
  12  -2  -4    4.47    0.20
  12  -2  -4    4.22    0.23
  12  -2  -4    4.59    0.22
  12   2  -4    4.85    0.22
  12   2  -4    5.05    0.23
 -12   2   4    4.37    0.23
  12   2  -4    4.66    0.22
  10  -2  -4    3.40    0.18
  10  -2  -4    3.33    0.16
  10  -2  -4    3.24    0.19
 -10  -2   4    3.11    0.18
 -10  -2   4    3.60    0.26
 -10   2   4    3.19    0.18
  10   2  -4    3.41    0.17
  10   2  -4    3.32    0.18
  10   2  -4    3.19    0.18
  -8  -2   4    6.90    0.18
   8  -2  -4    7.18    0.19
  -8  -2   4    7.06    0.19
   8  -2  -4    7.19    0.20
   8  -2  -4    7.11    0.17
   8  -2  -4    7.28    0.21
   8  -2  -4    7.22    0.19
  -8   2   4    7.12    0.16
  -8   2   4    7.03    0.19
  -8   2   4    7.08    0.20
   8   2  -4    7.15    0.20
   8   2  -4    7.00    0.19
   8   2  -4    7.01    0.19
   8   2  -4    7.37    0.17
   6  -2  -4   30.36    0.40
   6  -2  -4   30.75    0.40
   6  -2  -4   29.98    0.43
  -6  -2   4   30.13    0.42
   6  -2  -4   30.60    0.43
   6  -2  -4   30.30    0.45
  -6  -2   4   29.77    0.41
   6  -2  -4   30.38    0.40
  -6  -2   4   30.81    0.42
  -6  -2   4   30.49    0.41
   6   2  -4   30.17    0.44
   6   2  -4   30.27    0.42
   6   2  -4   30.40    0.42
   6   2  -4   30.70    0.42
  -6   2   4   31.24    0.39
  -6   2   4   29.64    0.42
  -6   2   4   30.08    0.43
  -4  -2   4  443.49    5.20
   4  -2  -4  445.18    5.14
  -4  -2   4  444.65    5.10
  -4  -2   4  449.06    5.13
   4  -2  -4  445.58    5.29
  -4  -2   4  440.10    5.12
   4  -2  -4  442.58    5.19
   4  -2  -4  446.41    5.07
   4  -2  -4  442.47    5.26
  -4  -2   4  449.87    5.14
   4   2  -4  443.26    5.14
   4   2  -4  448.72    5.25
   4   2  -4  454.21    5.30
  -4   2   4  441.76    5.16
  -4   2   4  445.64    5.04
   4   2  -4  438.00    5.12
  -4   2   4  432.96    5.20
   2  -2  -4   79.00    0.95
  -2  -2   4   81.68    0.92
  -2  -2   4   80.39    0.91
   2  -2  -4   81.17    0.92
   2  -2  -4   76.85    0.95
  -2  -2   4   80.56    0.92
  -2  -2   4   80.58    0.94
   2  -2  -4   79.97    0.91
   2  -2  -4   79.28    0.92
   2   2  -4   79.50    0.95
   2   2  -4   78.29    0.94
  -2   2   4   79.13    0.93
   2   2  -4   79.71    0.95
  -2   2   4   79.43    0.93
   2   2  -4   80.63    0.92
  -2   2   4   79.48    0.95
   0  -2  -4   54.13    0.65
   0  -2  -4   52.86    0.65
   0  -2   4   54.51    0.63
   0  -2  -4   53.17    0.68
   0  -2  -4   54.42    0.64
   0  -2   4   53.91    0.65
   0  -2   4   54.71    0.62
   0  -2   4   53.74    0.66
   0   2  -4   54.31    0.66
   0   2   4   55.05    0.65
   0   2  -4   55.09    0.65
   0   2  -4   53.28    0.65
   0   2  -4   54.34    0.68
   0   2   4   52.17    0.65
   0   2   4   54.05    0.65
  -2  -2  -4   26.08    0.33
   2  -2   4   26.02    0.33
  -2  -2  -4   25.71    0.37
   2  -2   4   24.90    0.35
  -2  -2  -4   25.02    0.36
   2  -2   4   26.10    0.35
   2  -2   4   26.40    0.34
  -2  -2  -4   25.56    0.36
   2   2   4   25.93    0.36
   2   2   4   25.68    0.35
  -2   2  -4   26.00    0.34
   2   2   4   26.89    0.33
  -2   2  -4   25.55    0.33
   2   2   4   25.56    0.35
  -2   2  -4   26.10    0.37
  -2   2  -4   25.66    0.36
  -4  -2  -4    4.64    0.13
   4  -2   4    4.52    0.12
   4  -2   4    4.60    0.12
   4  -2   4    4.70    0.12
  -4  -2  -4    4.32    0.14
  -4  -2  -4    4.54    0.15
   4  -2   4    4.14    0.13
  -4   2  -4    4.70    0.14
   4   2   4    4.41    0.13
   4   2   4    4.39    0.14
   4   2   4    4.53    0.13
  -6  -2  -4   55.60    0.77
  -6  -2  -4   54.54    0.73
   6  -2   4   57.70    0.74
   6  -2   4   56.30    0.73
   6  -2   4   56.28    0.73
   6   2   4   56.92    0.74
  -6   2  -4   56.88    0.73
   6   2   4   57.25    0.74
  -6   2  -4   57.05    0.77
   6   2   4   56.00    0.75
  -8  -2  -4   18.17    0.38
   8  -2   4   17.99    0.34
   8  -2   4   17.65    0.33
   8  -2   4   17.84    0.33
  -8   2  -4   19.14    0.38
   8   2   4   17.59    0.34
   8   2   4   17.59    0.35
   8   2   4   18.12    0.34
  10  -2   4    0.35    0.11
  10  -2   4    0.72    0.12
  10  -2   4    0.67    0.11
 -10  -2  -4    0.77    0.14
  10   2   4    0.46    0.12
 -10   2  -4    0.59    0.14
  10   2   4    0.47    0.12
  10   2   4    0.37    0.11
  11  -3  -4   84.42    1.12
  11  -3  -4   84.87    1.09
  11  -3  -4   86.61    1.13
  11   3  -4   85.23    1.11
  11   3  -4   86.44    1.15
 -11   3   4   85.53    1.13
  11   3  -4   84.36    1.11
   9  -3  -4    5.73    0.16
  -9  -3   4    5.23    0.18
   9  -3  -4    5.54    0.20
  -9  -3   4    5.43    0.18
   9  -3  -4    5.67    0.20
   9  -3  -4    5.49    0.19
   9   3  -4    5.23    0.18
   9   3  -4    5.43    0.18
   9   3  -4    5.63    0.20
  -9   3   4    5.33    0.19
  -9   3   4    5.19    0.19
   7  -3  -4   47.54    0.66
   7  -3  -4   47.72    0.60
  -7  -3   4   48.98    0.64
   7  -3  -4   48.79    0.64
   7  -3  -4   47.54    0.60
   7  -3  -4   48.18    0.65
   7  -3  -4   48.52    0.64
  -7  -3   4   47.71    0.62
  -7   3   4   47.77    0.64
   7   3  -4   48.54    0.63
   7   3  -4   48.36    0.63
  -7   3   4   47.74    0.61
   7   3  -4   47.82    0.63
   7   3  -4   47.40    0.66
  -5  -3   4   28.54    0.38
   5  -3  -4   28.82    0.36
  -5  -3   4   28.51    0.37
  -5  -3   4   28.65    0.38
   5  -3  -4   28.57    0.36
  -5  -3   4   28.33    0.39
   5  -3  -4   28.62    0.42
   5  -3  -4   29.07    0.41
  -5  -3   4   29.63    0.41
  -5   3   4   28.91    0.37
  -5   3   4   28.35    0.40
   5   3  -4   28.76    0.38
  -5   3   4   28.19    0.40
   5   3  -4   28.76    0.38
   5   3  -4   29.03    0.42
   5   3  -4   28.59    0.37
   5   3  -4   29.62    0.41
  -3  -3   4   53.53    0.65
   3  -3  -4   53.20    0.63
  -3  -3   4   53.27    0.67
  -3  -3   4   53.73    0.63
   3  -3  -4   53.41    0.63
  -3  -3   4   53.84    0.63
  -3  -3   4   53.42    0.65
   3  -3  -4   54.23    0.63
   3  -3  -4   53.24    0.67
  -3   3   4   54.61    0.68
   3   3  -4   53.03    0.66
   3   3  -4   53.80    0.67
   3   3  -4   53.93    0.63
  -3   3   4   52.42    0.65
  -3   3   4   53.55    0.63
   3   3  -4   53.94    0.67
   1  -3  -4    6.60    0.10
   1  -3  -4    6.35    0.14
   1  -3  -4    6.62    0.12
  -1  -3   4    6.77    0.10
  -1  -3   4    6.63    0.13
   1  -3  -4    6.52    0.12
   1  -3  -4    6.44    0.13
  -1  -3   4    6.71    0.14
  -1   3   4    6.41    0.13
  -1   3   4    6.70    0.12
   1   3  -4    6.83    0.13
  -1   3   4    6.47    0.13
   1   3  -4    6.40    0.13
   1   3  -4    6.49    0.14
   1   3  -4    6.53    0.15
  -1   3   4    6.62    0.14
  -1  -3  -4   53.65    0.66
  -1  -3  -4   53.85    0.66
  -1  -3  -4   53.51    0.66
   1  -3   4   53.54    0.63
  -1  -3  -4   52.58    0.68
   1  -3   4   54.48    0.62
   1  -3   4   53.25    0.66
   1  -3   4   54.27    0.65
  -1   3  -4   53.37    0.67
   1   3   4   52.88    0.66
  -1   3  -4   54.20    0.64
  -1   3  -4   53.05    0.65
   1   3   4   53.35    0.66
  -1   3  -4   53.13    0.68
   1   3   4   54.40    0.66
   1   3   4   53.89    0.66
  -3  -3  -4  221.78    2.57
   3  -3   4  226.88    2.53
  -3  -3  -4  221.41    2.61
  -3  -3  -4  228.36    2.53
   3  -3   4  228.49    2.56
  -3  -3  -4  226.26    2.57
   3  -3   4  225.41    2.56
   3  -3   4  219.43    2.63
   3   3   4  229.22    2.54
   3   3   4  223.03    2.55
   3   3   4  222.06    2.65
  -3   3  -4  221.19    2.58
  -3   3  -4  223.05    2.53
   3   3   4  218.19    2.66
  -3   3  -4  216.65    2.61
  -5  -3  -4    0.77    0.09
   5  -3   4    0.62    0.07
  -5  -3  -4    0.66    0.07
   5  -3   4    0.58    0.06
   5  -3   4    0.66    0.07
   5  -3   4    0.67    0.06
  -5  -3  -4    0.67    0.09
   5   3   4    0.74    0.08
   5   3   4    0.59    0.07
   5   3   4    0.63    0.07
  -5   3  -4    1.04    0.09
  -5   3  -4    0.84    0.09
  -7  -3  -4    3.58    0.18
   7  -3   4    3.89    0.16
   7  -3   4    3.85    0.15
   7  -3   4    3.78    0.16
  -7   3  -4    4.14    0.16
   7   3   4    3.79    0.17
  -7   3  -4    3.75    0.18
   7   3   4    3.86    0.17
   7   3   4    4.30    0.17
   9  -3   4   20.66    0.37
  -9  -3  -4   20.70    0.43
   9  -3   4   20.95    0.39
   9  -3   4   21.03    0.38
   9   3   4   20.53    0.39
   9   3   4   20.85    0.39
  -9   3  -4   20.70    0.43
   9   3   4   20.60    0.41
 -11  -3  -4    5.60    0.28
  11  -3   4    5.75    0.23
  11  -3   4    5.68    0.25
  11  -3   4    5.77    0.24
  11   3   4    5.61    0.26
  11   3   4    5.53    0.25
 -11   3  -4    5.69    0.29
  11   3   4    5.52    0.25
  12  -4  -4   19.62    0.41
  12  -4  -4   20.15    0.37
  12  -4  -4   20.32    0.43
  12   4  -4   20.13    0.44
  12   4  -4   20.34    0.40
  12   4  -4   20.29    0.40
 -12   4   4   19.75    0.42
  10  -4  -4   23.60    0.43
 -10  -4   4   22.46    0.41
  10  -4  -4   23.88    0.37
  10  -4  -4   23.85    0.42
  10   4  -4   22.76    0.40
 -10   4   4   22.95    0.42
  10   4  -4   23.32    0.44
  10   4  -4   23.94    0.40
 -10   4   4   24.10    0.43
   8  -4  -4   23.66    0.38
   8  -4  -4   23.75    0.34
   8  -4  -4   23.19    0.38
  -8  -4   4   23.14    0.38
  -8  -4   4   23.13    0.36
   8  -4  -4   23.02    0.40
   8  -4  -4   22.90    0.39
  -8   4   4   23.16    0.35
  -8   4   4   22.81    0.38
   8   4  -4   23.70    0.37
  -8   4   4   23.18    0.39
   8   4  -4   23.49    0.37
   8   4  -4   23.33    0.37
   8   4  -4   23.40    0.41
   6  -4  -4    0.47    0.07
  -6  -4   4    0.40    0.06
  -6  -4   4    0.39    0.07
   6  -4  -4    0.34    0.07
  -6  -4   4    0.34    0.05
  -6  -4   4    0.33    0.07
   6  -4  -4    0.41    0.08
   6  -4  -4    0.40    0.04
  -6   4   4    0.35    0.07
   6   4  -4    0.48    0.06
   6   4  -4    0.41    0.06
  -6   4   4    0.43    0.06
   6   4  -4    0.37    0.07
   6   4  -4    0.34    0.06
  -6   4   4    0.35    0.07
   6   4  -4    0.53    0.07
  -4  -4   4  101.40    1.18
   4  -4  -4   99.54    1.20
  -4  -4   4   99.25    1.17
  -4  -4   4   98.66    1.20
  -4  -4   4  101.26    1.15
   4  -4  -4  101.17    1.16
  -4   4   4   99.46    1.16
   4   4  -4   98.97    1.18
  -4   4   4   97.71    1.18
  -4   4   4  100.16    1.20
   4   4  -4   99.89    1.15
   4   4  -4  100.11    1.15
   4   4  -4   99.19    1.20
  -4   4   4   98.32    1.18
   4   4  -4   99.98    1.20
   2  -4  -4   28.19    0.40
   2  -4  -4   28.18    0.36
  -2  -4   4   28.62    0.39
   2  -4  -4   28.90    0.37
   2  -4  -4   29.19    0.36
  -2  -4   4   28.94    0.40
  -2   4   4   28.87    0.38
   2   4  -4   28.78    0.39
  -2   4   4   29.14    0.38
   2   4  -4   28.26    0.40
  -2   4   4   28.11    0.40
   2   4  -4   28.87    0.38
   0  -4   4    0.08    0.03
   0  -4  -4    0.04    0.04
   0  -4  -4    0.15    0.04
   0  -4   4    0.09    0.05
   0  -4  -4    0.04    0.04
   0  -4   4    0.06    0.04
   0   4   4    0.07    0.04
   0   4   4    0.05    0.04
   0   4  -4    0.17    0.06
   0   4  -4    0.08    0.04
   0   4  -4    0.17    0.05
   0   4  -4    0.12    0.05
   0   4   4    0.12    0.04
   0   4   4    0.06    0.05
   2  -4   4  144.98    1.63
   2  -4   4  145.03    1.65
   2  -4   4  146.01    1.65
  -2  -4  -4  141.22    1.67
  -2  -4  -4  140.25    1.69
   2  -4   4  145.59    1.62
  -2  -4  -4  144.26    1.67
  -2   4  -4  140.35    1.69
   2   4   4  142.88    1.66
   2   4   4  143.17    1.65
   2   4   4  142.60    1.66
  -2   4  -4  141.54    1.65
   2   4   4  142.86    1.67
  -2   4  -4  141.17    1.68
  -4  -4  -4   51.71    0.68
   4  -4   4   51.81    0.64
   4  -4   4   52.18    0.65
   4  -4   4   51.77    0.64
   4  -4   4   51.76    0.65
  -4  -4  -4   51.23    0.68
   4   4   4   50.89    0.66
   4   4   4   51.63    0.68
  -4   4  -4   50.99    0.63
   4   4   4   50.91    0.66
  -4   4  -4   50.88    0.69
   4   4   4   53.10    0.64
  -4   4  -4   51.76    0.69
   6  -4   4    9.71    0.21
  -6  -4  -4    9.02    0.24
   6  -4   4    9.57    0.20
   6  -4   4    9.59    0.20
  -6  -4  -4    9.60    0.23
   6   4   4    9.61    0.22
  -6   4  -4    9.46    0.24
  -6   4  -4    9.60    0.23
   6   4   4    9.64    0.24
   6   4   4    9.43    0.22
  -8  -4  -4    7.59    0.26
   8  -4   4    7.82    0.22
   8  -4   4    7.64    0.21
   8  -4   4    7.79    0.22
  -8   4  -4    8.05    0.26
   8   4   4    7.84    0.23
   8   4   4    7.69    0.24
   8   4   4    7.66    0.23
  10  -4   4    2.42    0.17
  10  -4   4    2.14    0.15
  10  -4   4    2.14    0.16
 -10  -4  -4    2.11    0.18
 -10   4  -4    2.10    0.18
  10   4   4    2.39    0.19
  10   4   4    2.43    0.17
  10   4   4    2.20    0.21
  11  -5  -4   10.17    0.23
  11  -5  -4   10.14    0.29
  11  -5  -4   10.23    0.29
  11   5  -4   10.53    0.31
  11   5  -4   10.06    0.27
 -11   5   4   10.09    0.29
  11   5  -4   10.01    0.26
   9  -5  -4    0.08    0.09
   9  -5  -4    0.22    0.10
   9  -5  -4    0.05    0.09
   9  -5  -4    0.05    0.06
  -9  -5   4    0.33    0.09
  -9   5   4    0.11    0.09
   9   5  -4    0.13    0.08
  -9   5   4    0.07    0.09
   9   5  -4    0.10    0.09
   9   5  -4    0.15    0.07
  -7  -5   4    9.45    0.22
   7  -5  -4    9.37    0.22
   7  -5  -4    9.71    0.22
   7  -5  -4    9.58    0.24
   7  -5  -4    9.46    0.22
   7   5  -4    9.55    0.21
  -7   5   4    8.99    0.21
  -7   5   4    9.40    0.22
  -7   5   4    9.39    0.19
   7   5  -4    9.02    0.23
   7   5  -4    9.57    0.20
   7   5  -4    9.62    0.19
   5  -5  -4  481.67    5.74
  -5  -5   4  488.93    5.53
  -5  -5   4  480.99    5.64
  -5  -5   4  484.60    5.77
   5  -5  -4  487.93    5.53
  -5  -5   4  486.13    5.73
   5   5  -4  477.31    5.74
   5   5  -4  493.12    5.57
  -5   5   4  480.21    5.56
  -5   5   4  476.50    5.56
   5   5  -4  495.34    5.63
  -5   5   4  489.54    5.71
  -5   5   4  483.45    5.63
   5   5  -4  486.83    5.59
   5   5  -4  485.48    5.74
  -3  -5   4  396.53    4.59
  -3  -5   4  393.58    4.67
   3  -5  -4  394.41    4.47
   3  -5  -4  386.06    4.54
   3  -5  -4  398.75    4.53
  -3  -5   4  397.92    4.61
  -3   5   4  390.04    4.51
   3   5  -4  396.00    4.47
   3   5  -4  406.91    4.61
  -3   5   4  388.84    4.62
   3   5  -4  395.93    4.73
  -3   5   4  385.09    4.51
  -3   5   4  392.96    4.58
   3   5  -4  391.06    4.70
   1  -5  -4   58.63    0.71
   1  -5  -4   57.99    0.72
   1  -5  -4   58.26    0.71
  -1  -5   4   57.95    0.73
  -1  -5   4   61.34    0.76
  -1  -5   4   57.74    0.73
   1   5  -4   58.08    0.74
   1   5  -4   58.06    0.73
  -1   5   4   57.61    0.74
  -1   5   4   58.64    0.71
   1   5  -4   57.73    0.75
   1   5  -4   59.46    0.71
  -1   5   4   58.10    0.71
  -1  -5  -4   19.47    0.30
  -1  -5  -4   19.81    0.28
  -1  -5  -4   19.54    0.31
   1  -5   4   20.06    0.28
   1  -5   4   20.29    0.25
   1  -5   4   19.87    0.29
  -1   5  -4   19.04    0.30
  -1   5  -4   19.37    0.31
   1   5   4   19.67    0.30
   1   5   4   19.25    0.29
   1   5   4   19.27    0.29
  -1   5  -4   19.35    0.33
   1   5   4   19.13    0.29
   3  -5   4   24.97    0.34
  -3  -5  -4   24.30    0.38
   3  -5   4   24.82    0.33
   3  -5   4   24.74    0.32
  -3  -5  -4   23.67    0.38
  -3  -5  -4   23.82    0.37
   3  -5   4   24.65    0.34
   3   5   4   24.30    0.35
  -3   5  -4   24.20    0.38
  -3   5  -4   23.93    0.35
  -3   5  -4   23.72    0.39
   3   5   4   24.74    0.35
   3   5   4   24.26    0.37
   3   5   4   24.33    0.36
  -5  -5  -4   40.25    0.57
   5  -5   4   39.37    0.52
  -5  -5  -4   38.84    0.58
  -5  -5  -4   39.63    0.56
   5  -5   4   39.67    0.52
   5  -5   4   39.13    0.53
   5   5   4   38.95    0.54
  -5   5  -4   38.96    0.51
   5   5   4   39.41    0.57
  -5   5  -4   38.70    0.58
   5   5   4   39.67    0.54
  -5   5  -4   39.43    0.58
   5   5   4   40.36    0.52
   7  -5   4  102.97    1.26
   7  -5   4  104.66    1.25
  -7  -5  -4  102.26    1.33
   7  -5   4  101.99    1.27
   7   5   4  102.96    1.28
   7   5   4  101.09    1.28
  -7   5  -4  104.16    1.30
   7   5   4  104.48    1.32
  -7   5  -4  104.45    1.33
   9  -5   4   63.00    0.83
   9  -5   4   63.50    0.84
  -9  -5  -4   61.21    0.92
   9  -5   4   61.87    0.85
   9   5   4   61.96    0.86
   9   5   4   61.71    0.86
  -9   5  -4   62.54    0.92
   9   5   4   63.27    1.10
  11  -5   4    3.84    0.23
  11  -5   4    4.22    0.21
  11  -5   4    3.84    0.22
 -11  -5  -4    4.26    0.27
 -11   5  -4    4.33    0.27
  11   5   4    3.74    0.23
  11   5   4    3.95    0.24
  12  -6  -4   21.31    0.44
  12  -6  -4   21.98    0.37
  12  -6  -4   21.59    0.45
  12   6  -4   21.20    0.43
  12   6  -4   21.12    0.42
 -12   6   4   21.98    0.45
  10  -6  -4    1.19    0.13
 -10  -6   4    1.52    0.14
  10  -6  -4    1.37    0.09
  10  -6  -4    1.45    0.13
 -10   6   4    1.41    0.13
  10   6  -4    1.31    0.12
 -10   6   4    1.51    0.13
  10   6  -4    1.47    0.12
  -8  -6   4    7.13    0.22
   8  -6  -4    7.05    0.21
   8  -6  -4    6.99    0.21
   8  -6  -4    7.12    0.23
   8  -6  -4    6.70    0.21
  -8   6   4    6.70    0.21
  -8   6   4    6.61    0.20
   8   6  -4    6.71    0.18
   8   6  -4    7.16    0.20
   8   6  -4    6.76    0.18
   8   6  -4    6.72    0.23
  -8   6   4    7.02    0.19
  -6  -6   4  105.32    1.29
  -6  -6   4  103.57    1.24
   6  -6  -4  101.68    1.28
   6  -6  -4  104.66    1.24
  -6  -6   4  103.85    1.27
  -6   6   4  102.24    1.28
  -6   6   4  102.64    1.25
  -6   6   4  102.60    1.24
   6   6  -4  102.42    1.27
   6   6  -4  104.86    1.22
   6   6  -4  101.97    1.22
   6   6  -4  105.57    1.29
  -6   6   4  102.46    1.25
  -4  -6   4  419.08    4.94
  -4  -6   4  419.16    4.99
   4  -6  -4  423.98    4.82
  -4  -6   4  427.53    4.91
   4  -6  -4  415.41    4.89
   4   6  -4  427.68    4.94
  -4   6   4  417.74    4.81
   4   6  -4  414.70    4.98
  -4   6   4  421.13    4.81
   4   6  -4  423.85    4.76
  -4   6   4  415.11    4.77
   4   6  -4  427.43    4.83
   4   6  -4  420.08    4.81
  -4   6   4  420.35    4.88
   2  -6  -4  240.86    2.74
   2  -6  -4  241.69    2.74
   2  -6  -4  237.66    2.71
  -2  -6   4  238.49    2.79
  -2  -6   4  239.66    2.76
   2   6  -4  239.67    2.82
   2   6  -4  241.70    2.74
  -2   6   4  238.28    2.77
   2   6  -4  241.78    2.79
  -2   6   4  240.50    2.75
  -2   6   4  238.69    2.72
   2   6  -4  237.57    2.81
   0  -6   4    2.17    0.12
   0  -6  -4    2.22    0.08
   0  -6  -4    2.25    0.09
   0  -6  -4    2.20    0.11
   0  -6   4    2.22    0.10
   0  -6  -4    2.08    0.10
   0  -6   4    2.11    0.10
   0   6  -4    2.11    0.11
   0   6  -4    2.07    0.11
   0   6  -4    2.20    0.13
   0   6   4    2.30    0.10
   0   6   4    2.06    0.12
   0   6   4    2.08    0.09
   2  -6   4   26.57    0.34
   2  -6   4   26.45    0.32
   2  -6   4   26.85    0.36
  -2  -6  -4   25.92    0.39
   2  -6   4   26.49    0.37
  -2  -6  -4   25.30    0.40
   2   6   4   26.17    0.39
  -2   6  -4   25.87    0.39
   2   6   4   26.21    0.38
  -2   6  -4   25.61    0.42
   2   6   4   25.88    0.38
   2   6   4   25.79    0.37
  -2   6  -4   26.30    0.40
   4  -6   4   82.46    0.98
  -4  -6  -4   80.53    1.04
   4  -6   4   81.66    0.97
  -4  -6  -4   80.65    1.04
   4  -6   4   82.24    0.98
  -4  -6  -4   80.20    1.03
   4  -6   4   84.13    0.98
   4   6   4   81.92    1.00
  -4   6  -4   79.46    1.00
   4   6   4   81.94    1.03
   4   6   4   80.71    1.01
   4   6   4   81.53    1.00
  -4   6  -4   80.15    1.04
  -4   6  -4   80.69    1.05
  -6  -6  -4   96.57    1.19
   6  -6   4   94.99    1.16
   6  -6   4   94.58    1.14
   6  -6   4   95.88    1.14
  -6  -6  -4   94.62    1.22
  -6   6  -4   94.68    1.22
  -6   6  -4   93.68    1.21
   6   6   4   91.00    1.35
   6   6   4   95.04    1.18
   6   6   4   94.51    1.17
   8  -6   4   91.47    1.16
  -8  -6  -4   89.94    1.23
   8  -6   4   92.32    1.14
   8  -6   4   92.22    1.15
   8   6   4   91.04    1.18
  -8   6  -4   92.53    1.23
   8   6   4   92.69    1.18
  10  -6   4   29.80    0.51
  10  -6   4   29.47    0.50
 -10  -6  -4   30.38    0.58
  10  -6   4   30.27    0.48
 -10   6  -4   30.24    0.58
  10   6   4   29.78    0.52
  10   6   4   29.93    0.53
  11  -7  -4    1.07    0.09
  11  -7  -4    1.31    0.14
  11  -7  -4    1.31    0.15
  11   7  -4    1.13    0.13
 -11   7   4    1.28    0.14
 -11   7   4    1.04    0.14
   9  -7  -4    5.71    0.21
   9  -7  -4    5.61    0.23
   9  -7  -4    5.22    0.21
  -9  -7   4    5.62    0.22
  -9   7   4    5.57    0.21
   9   7  -4    5.14    0.18
  -9   7   4    5.19    0.21
  -7  -7   4    8.47    0.24
   7  -7  -4    8.79    0.24
   7  -7  -4    8.45    0.22
   7  -7  -4    8.88    0.22
   7  -7  -4    9.02    0.22
   7   7  -4    8.95    0.23
  -7   7   4    9.07    0.22
  -7   7   4    8.65    0.21
  -7   7   4    8.81    0.24
   7   7  -4    8.72    0.19
  -7   7   4    8.48    0.22
   7   7  -4    8.64    0.19
   5  -7  -4    3.46    0.16
  -5  -7   4    3.39    0.14
   5  -7  -4    3.58    0.14
  -5  -7   4    3.52    0.16
  -5  -7   4    3.44    0.16
  -5   7   4    3.44    0.14
   5   7  -4    3.52    0.19
   5   7  -4    3.43    0.15
   5   7  -4    3.45    0.15
  -5   7   4    3.60    0.17
   5   7  -4    3.18    0.10
  -5   7   4    3.49    0.14
  -5   7   4    3.53    0.14
   5   7  -4    3.43    0.11
  -3  -7   4   18.24    0.29
   3  -7  -4   19.20    0.26
   3  -7  -4   18.53    0.30
  -3  -7   4   19.11    0.32
  -3  -7   4   18.76    0.32
   3  -7  -4   18.44    0.26
  -3   7   4   18.72    0.29
  -3   7   4   18.83    0.29
   3   7  -4   18.98    0.31
   3   7  -4   19.04    0.34
  -3   7   4   18.75    0.33
   3   7  -4   18.90    0.33
  -1  -7   4   20.08    0.34
   1  -7  -4   19.95    0.30
  -1  -7   4   19.72    0.32
   1  -7  -4   20.11    0.30
   1  -7  -4   20.10    0.32
   1  -7  -4   20.32    0.26
  -1   7   4   20.25    0.29
   1   7  -4   19.91    0.36
  -1   7   4   20.26    0.30
   1   7  -4   20.38    0.33
   1   7  -4   19.55    0.34
  -1   7   4   19.74    0.34
  -1  -7  -4   39.23    0.55
  -1  -7  -4   39.35    0.51
  -1  -7  -4   39.23    0.54
   1  -7   4   40.25    0.51
   1  -7   4   39.42    0.52
   1  -7   4   39.60    0.56
  -1   7  -4   38.64    0.58
  -1   7  -4   38.69    0.55
   1   7   4   38.98    0.55
   1   7   4   38.66    0.52
  -1   7  -4   38.02    0.55
   1   7   4   39.05    0.51
  -3  -7  -4   20.82    0.37
  -3  -7  -4   20.86    0.36
   3  -7   4   21.32    0.30
   3  -7   4   21.00    0.32
   3  -7   4   21.38    0.28
   3   7   4   20.68    0.33
  -3   7  -4   20.68    0.39
  -3   7  -4   21.26    0.37
   3   7   4   21.42    0.33
   3   7   4   20.34    0.34
  -3   7  -4   20.71    0.34
  -5  -7  -4   14.17    0.30
   5  -7   4   13.66    0.25
   5  -7   4   13.73    0.23
  -5  -7  -4   13.45    0.31
   5  -7   4   13.76    0.24
  -5  -7  -4   13.51    0.29
  -5   7  -4   13.56    0.30
   5   7   4   13.29    0.26
   5   7   4   13.15    0.27
  -5   7  -4   13.40    0.26
   5   7   4   13.86    0.26
  -5   7  -4   13.28    0.31
   7  -7   4    5.51    0.17
  -7  -7  -4    5.31    0.23
   7  -7   4    5.58    0.17
   7  -7   4    5.32    0.19
   7   7   4    5.24    0.20
  -7   7  -4    5.38    0.23
   7   7   4    5.17    0.19
  -7   7  -4    5.50    0.23
  -9  -7  -4    6.01    0.27
   9  -7   4    6.16    0.20
   9  -7   4    5.67    0.21
   9  -7   4    5.25    0.22
   9   7   4    5.90    0.23
   9   7   4    5.78    0.23
  -9   7  -4    6.36    0.28
  10  -8  -4    7.80    0.26
 -10  -8   4    7.97    0.28
  10  -8  -4    7.63    0.25
 -10   8   4    7.38    0.25
 -10   8   4    7.80    0.26
   8  -8  -4    5.54    0.20
   8  -8  -4    5.68    0.24
   8  -8  -4    5.61    0.22
  -8  -8   4    5.42    0.22
   8  -8  -4    5.58    0.20
  -8   8   4    5.33    0.21
  -8   8   4    5.19    0.20
  -8   8   4    5.31    0.20
   8   8  -4    5.88    0.20
  -6  -8   4   17.85    0.35
   6  -8  -4   17.66    0.35
  -6  -8   4   17.73    0.31
   6  -8  -4   18.49    0.33
  -6  -8   4   17.85    0.35
   6   8  -4   17.02    0.34
  -6   8   4   17.68    0.35
  -6   8   4   18.20    0.32
  -6   8   4   17.62    0.32
  -6   8   4   17.67    0.31
   4  -8  -4  236.71    2.80
   4  -8  -4  239.90    2.77
  -4  -8   4  241.07    2.76
  -4  -8   4  239.01    2.79
  -4  -8   4  240.21    2.79
  -4   8   4  239.39    2.74
  -4   8   4  235.65    2.80
  -4   8   4  237.67    2.74
  -4   8   4  237.92    2.76
   4   8  -4  239.12    2.80
   4   8  -4  240.91    2.80
  -2  -8   4    8.49    0.22
   2  -8  -4    8.11    0.17
   2  -8  -4    8.08    0.20
   2  -8  -4    8.24    0.20
  -2  -8   4    7.96    0.20
  -2   8   4    8.26    0.17
  -2   8   4    8.24    0.22
   2   8  -4    8.03    0.23
   2   8  -4    8.05    0.21
  -2   8   4    8.16    0.17
   0  -8  -4   13.69    0.25
   0  -8   4   14.32    0.29
   0  -8   4   14.08    0.26
   0  -8  -4   14.32    0.28
   0  -8  -4   14.32    0.23
   0   8  -4   13.87    0.28
   0   8  -4   14.39    0.28
   0   8   4   13.71    0.28
   0   8   4   14.36    0.23
   0   8   4   14.36    0.24
   0   8  -4   13.90    0.31
  -2  -8  -4   16.67    0.28
   2  -8   4   16.73    0.27
  -2  -8  -4   16.74    0.32
  -2  -8  -4   16.36    0.30
   2  -8   4   16.57    0.33
   2   8   4   16.08    0.31
   2   8   4   16.36    0.28
  -2   8  -4   16.25    0.35
  -2   8  -4   16.72    0.31
  -2   8  -4   16.36    0.32
   2   8   4   15.89    0.27
  -4  -8  -4    3.19    0.18
  -4  -8  -4    3.55    0.17
   4  -8   4    3.51    0.13
   4  -8   4    3.41    0.12
  -4   8  -4    3.36    0.16
  -4   8  -4    3.17    0.19
  -4   8  -4    3.37    0.18
   4   8   4    3.46    0.15
   4   8   4    3.54    0.15
   4   8   4    3.47    0.16
   6  -8   4   36.47    0.50
  -6  -8  -4   35.95    0.57
  -6  -8  -4   35.60    0.59
   6  -8   4   36.42    0.51
   6   8   4   35.67    0.54
  -6   8  -4   36.42    0.59
  -6   8  -4   35.61    0.60
   6   8   4   36.51    0.54
  -8  -8  -4   10.93    0.33
   8  -8   4   10.74    0.26
   8  -8   4   10.98    0.24
   8   8   4   10.99    0.28
   8   8   4   10.34    0.27
  -8   8  -4   10.51    0.32
   9  -9  -4    0.17    0.10
  -9  -9   4    0.03    0.11
   9  -9  -4    0.28    0.12
   9  -9  -4    0.06    0.09
  -9   9   4    0.18    0.10
  -9   9   4    0.09    0.10
   7  -9  -4   13.17    0.29
  -7  -9   4   13.01    0.32
   7  -9  -4   13.20    0.31
   7  -9  -4   13.24    0.28
   7  -9  -4   13.25    0.28
  -7   9   4   13.46    0.28
   7   9  -4   12.64    0.30
  -7   9   4   12.86    0.28
  -7   9   4   12.82    0.31
  -7   9   4   13.21    0.28
  -5  -9   4   51.81    0.74
   5  -9  -4   52.56    0.75
  -5  -9   4   52.73    0.75
  -5  -9   4   51.74    0.70
   5  -9  -4   52.42    0.72
  -5   9   4   52.09    0.75
  -5   9   4   52.66    0.69
  -5   9   4   52.62    0.69
   5   9  -4   52.77    0.75
  -5   9   4   52.37    0.72
  -3  -9   4   47.96    0.64
  -3  -9   4   47.66    0.68
   3  -9  -4   48.26    0.60
   3  -9  -4   47.83    0.66
  -3  -9   4   47.86    0.68
  -3   9   4   47.66    0.62
  -3   9   4   47.65    0.69
  -3   9   4   47.59    0.62
   3   9  -4   47.33    0.69
   3   9  -4   48.40    0.71
   1  -9  -4   28.10    0.45
  -1  -9   4   28.07    0.43
   1  -9  -4   28.46    0.37
  -1  -9   4   27.71    0.46
   1  -9  -4   27.47    0.41
  -1   9   4   28.35    0.39
  -1   9   4   28.06    0.40
   1   9  -4   28.06    0.49
   1   9  -4   27.94    0.46
   1   9  -4   28.19    0.46
  -1   9   4   27.81    0.46
   1  -9   4   16.63    0.29
  -1  -9  -4   16.95    0.28
   1  -9   4   17.14    0.34
  -1  -9  -4   17.21    0.33
  -1  -9  -4   16.98    0.31
   1   9   4   17.11    0.27
  -1   9  -4   16.55    0.33
   1   9   4   16.71    0.33
  -1   9  -4   16.57    0.33
   1   9   4   16.73    0.28
  -1   9  -4   16.53    0.36
   3  -9   4   13.59    0.32
  -3  -9  -4   14.51    0.27
   3  -9   4   14.50    0.26
  -3  -9  -4   14.24    0.30
  -3  -9  -4   14.24    0.32
   3   9   4   13.90    0.26
  -3   9  -4   14.56    0.32
  -3   9  -4   14.66    0.35
   3   9   4   14.47    0.30
   3   9   4   14.13    0.27
  -3   9  -4   14.56    0.30
   5  -9   4   28.66    0.42
  -5  -9  -4   28.28    0.51
  -5  -9  -4   28.80    0.50
  -5   9  -4   28.63    0.53
   5   9   4   28.99    0.46
  -5   9  -4   29.25    0.47
   5   9   4   29.08    0.46
   5   9   4   28.87    0.45
  -5   9  -4   28.13    0.50
  -7  -9  -4   10.13    0.31
   7  -9   4    9.22    0.22
  -7   9  -4    9.77    0.31
   7   9   4    9.27    0.26
  -7   9  -4    9.43    0.31
   7   9   4    9.67    0.25
  -9  -9  -4   41.96    0.73
   9  -9   4   42.40    0.61
  -9   9  -4   42.58    0.73
   9   9   4   43.05    0.67
   8 -10  -4   16.51    0.34
  -8 -10   4   16.72    0.39
   8 -10  -4   17.00    0.33
   8 -10  -4   16.77    0.38
   8  10  -4   16.95    0.37
  -8  10   4   16.40    0.38
  -8  10   4   16.88    0.34
  -8  10   4   16.93    0.34
   6 -10  -4    1.99    0.16
  -6 -10   4    1.98    0.16
   6 -10  -4    1.99    0.14
  -6 -10   4    1.88    0.15
  -6 -10   4    1.67    0.14
   6 -10  -4    1.99    0.19
  -6  10   4    2.41    0.15
  -6  10   4    1.93    0.15
  -6  10   4    2.04    0.16
  -6  10   4    1.84    0.15
   6  10  -4    2.04    0.17
   4 -10  -4    8.53    0.17
  -4 -10   4    8.15    0.25
  -4 -10   4    8.77    0.26
  -4 -10   4    8.14    0.22
   4 -10  -4    8.39    0.23
  -4  10   4    8.61    0.20
   4  10  -4    8.67    0.25
  -4  10   4    8.39    0.20
  -4  10   4    8.18    0.26
  -2 -10   4   18.09    0.35
  -2 -10   4   18.36    0.37
   2 -10  -4   18.67    0.31
   2 -10  -4   18.92    0.35
   2  10  -4   18.62    0.39
   2  10  -4   18.35    0.37
  -2  10   4   18.64    0.37
  -2  10   4   18.09    0.30
  -2  10   4   18.63    0.29
   0 -10  -4   49.45    0.68
   0 -10  -4   49.89    0.64
   0 -10   4   49.20    0.68
   0 -10  -4   50.08    0.71
   0  10   4   49.80    0.73
   0  10   4   49.89    0.67
   0  10   4   50.11    0.65
   0  10  -4   50.48    0.76
   0  10  -4   49.17    0.72
  -2 -10  -4  100.63    1.30
  -2 -10  -4  100.95    1.23
   2 -10   4  101.03    1.31
  -2 -10  -4  101.41    1.28
   2 -10   4  102.78    1.24
   2  10   4   98.07    1.23
  -2  10  -4  100.93    1.29
  -2  10  -4  101.47    1.35
   2  10   4  101.92    1.29
  -2  10  -4  100.21    1.30
  -4 -10  -4    1.56    0.14
   4 -10   4    1.49    0.13
   4 -10   4    1.39    0.15
  -4 -10  -4    1.76    0.16
   4  10   4    1.58    0.13
  -4  10  -4    1.43    0.13
  -4  10  -4    1.44    0.16
   4  10   4    1.80    0.14
  -4  10  -4    1.61    0.15
   6 -10   4    7.20    0.20
  -6 -10  -4    7.03    0.28
  -6  10  -4    7.27    0.28
  -6  10  -4    7.72    0.30
   6  10   4    7.65    0.23
  -8 -10  -4   25.74    0.54
   8 -10   4   26.37    0.42
  -8  10  -4   26.62    0.54
   8  10   4   26.69    0.48
  -9 -11   4   27.23    0.54
  -7 -11   4   28.88    0.54
   7 -11  -4   28.99    0.50
   7 -11  -4   29.33    0.54
  -7  11   4   29.19    0.50
  -7  11   4   28.79    0.53
   7  11  -4   29.54    0.53
  -5 -11   4   12.02    0.32
  -5 -11   4   12.30    0.28
   5 -11  -4   12.43    0.30
  -5 -11   4   12.04    0.32
   5 -11  -4   11.97    0.33
  -5  11   4   11.91    0.32
  -5  11   4   12.71    0.26
   5  11  -4   12.98    0.32
   3 -11  -4   14.67    0.33
  -3 -11   4   14.82    0.29
  -3 -11   4   14.91    0.34
   3 -11  -4   14.81    0.27
  -3 -11   4   14.68    0.33
  -3  11   4   14.47    0.27
  -3  11   4   14.61    0.35
   3  11  -4   15.07    0.34
   1 -11  -4   31.71    0.53
  -1 -11   4   31.59    0.50
   1 -11  -4   31.32    0.48
  -1 -11   4   31.76    0.54
   1 -11  -4   31.97    0.44
  -1  11   4   32.41    0.45
   1  11  -4   32.14    0.57
  -1  11   4   31.75    0.54
   1  11  -4   31.55    0.54
   1 -11   4   82.25    1.12
  -1 -11  -4   82.39    1.10
   1 -11   4   81.74    1.05
  -1 -11  -4   81.42    1.07
  -1 -11  -4   82.70    1.03
   1  11   4   83.11    1.11
  -1  11  -4   83.02    1.11
  -1  11  -4   81.97    1.16
   1  11   4   84.55    1.03
  -1  11  -4   81.66    1.11
  -3 -11  -4   66.21    0.93
  -3 -11  -4   65.02    0.91
   3 -11   4   66.33    0.85
  -3 -11  -4   65.42    0.86
   3 -11   4   65.58    0.94
  -3  11  -4   65.68    0.92
   3  11   4   66.30    0.92
  -3  11  -4   65.08    0.93
   3  11   4   61.69    0.85
  -3  11  -4   66.39    0.98
  -5 -11  -4   48.57    0.75
   5 -11   4   47.90    0.65
  -5 -11  -4   48.22    0.77
   5 -11   4   47.54    0.76
  -5  11  -4   48.25    0.73
   5  11   4   48.39    0.72
  -5  11  -4   47.57    0.79
   5  11   4   48.34    0.69
  -5  11  -4   48.31    0.76
  -7 -11  -4    1.73    0.19
   7 -11   4    1.66    0.15
  -7  11  -4    1.86    0.19
   8 -12  -4   40.38    0.69
  -8 -12   4   39.00    0.69
  -8  12   4   39.34    0.68
   8  12  -4   40.65    0.67
   6 -12  -4   13.52    0.34
   6 -12  -4   13.44    0.36
  -6 -12   4   12.95    0.36
  -6 -12   4   13.30    0.31
  -6  12   4   13.46    0.36
   6  12  -4   13.20    0.35
  -4 -12   4   16.43    0.39
  -4 -12   4   16.28    0.33
  -4 -12   4   15.31    0.37
   4 -12  -4   16.29    0.36
   4 -12  -4   16.52    0.28
   4  12  -4   16.15    0.38
  -4  12   4   16.45    0.39
  -2 -12   4   23.23    0.46
  -2 -12   4   22.90    0.39
   2 -12  -4   23.77    0.39
   2 -12  -4   24.36    0.34
  -2 -12   4   23.39    0.43
   2 -12  -4   23.61    0.45
   2  12  -4   23.33    0.46
  -2  12   4   22.16    0.46
   0 -12  -4   27.50    0.46
   0 -12   4   27.58    0.52
   0 -12  -4   28.46    0.51
   0 -12  -4   28.08    0.42
   0 -12   4   28.01    0.46
   0  12  -4   28.02    0.55
   0  12  -4   26.94    0.51
   0  12   4   28.08    0.52
   0  12  -4   28.08    0.51
   2 -12   4   62.66    0.83
  -2 -12  -4   62.52    0.88
   2 -12   4   63.34    0.92
  -2 -12  -4   62.59    0.91
  -2 -12  -4   61.45    0.83
   2  12   4   62.67    0.90
  -2  12  -4   62.89    0.91
  -2  12  -4   62.32    0.96
  -2  12  -4   61.43    0.90
   4 -12   4   48.46    0.78
  -4 -12  -4   48.80    0.75
  -4 -12  -4   48.24    0.77
   4 -12   4   49.13    0.67
  -4  12  -4   48.89    0.75
   4  12   4   49.06    0.75
  -4  12  -4   49.53    0.82
  -4  12  -4   48.04    0.77
  -6 -12  -4   20.14    0.47
   6 -12   4   20.32    0.47
   6 -12   4   20.40    0.35
  -6  12  -4   20.76    0.47
  -5 -13   4    4.30    0.21
  -5 -13   4    4.58    0.26
  -5 -13   4    4.31    0.25
   5 -13  -4    4.18    0.26
   5 -13  -4    4.53    0.16
   5 -13  -4    4.44    0.24
  -5  13   4    4.17    0.26
   5  13  -4    4.46    0.24
   3 -13  -4    0.40    0.13
  -3 -13   4    0.28    0.12
  -3 -13   4    0.21    0.13
   3 -13  -4    0.11    0.09
  -3 -13   4    0.21    0.10
  -3  13   4    0.17    0.12
   3  13  -4    0.44    0.13
   1 -13  -4   12.56    0.30
  -1 -13   4   12.40    0.35
   1 -13  -4   12.63    0.26
  -1 -13   4   12.20    0.31
   1 -13  -4   13.08    0.35
   1  13  -4   12.67    0.35
  -1  13   4   12.84    0.35
   1 -13   4    1.85    0.18
  -1 -13  -4    1.74    0.14
   1 -13   4    1.92    0.17
  -1 -13  -4    1.85    0.16
  -1 -13  -4    1.58    0.17
  -1  13  -4    1.81    0.17
  -1  13  -4    1.80    0.18
   1  13   4    1.88    0.17
  -3 -13  -4    7.08    0.24
  -3 -13  -4    7.17    0.30
   3 -13   4    6.88    0.22
  -3 -13  -4    6.90    0.27
   3 -13   4    7.04    0.30
  -3  13  -4    6.93    0.29
  -3  13  -4    6.90    0.28
   3  13   4    7.27    0.28
   5 -13   4    1.48    0.12
  -5 -13  -4    1.22    0.19
   5 -13   4    1.34    0.19
  -5  13  -4    1.33    0.16
  -5  13  -4    1.53    0.18
   5  13   4    1.17    0.15
   4 -14  -4    0.11    0.15
   4 -14  -4    0.18    0.13
   4 -14  -4    0.13    0.09
  -4 -14   4    0.19    0.11
  -4 -14   4    0.23    0.15
  -4 -14   4    0.00    0.12
   4  14  -4    0.20    0.13
  -4  14   4    0.19    0.14
   2 -14  -4    0.29    0.14
  -2 -14   4    0.25    0.10
  -2 -14   4    0.32    0.12
  -2 -14   4    0.21    0.14
   2 -14  -4    0.43    0.10
   2 -14  -4    0.38    0.09
   2  14  -4    0.44    0.14
  -2  14   4    0.21    0.14
   0 -14  -4   36.09    0.59
   0 -14   4   36.31    0.59
   0 -14  -4   36.10    0.64
   0 -14  -4   36.42    0.54
   0 -14   4   36.29    0.65
   0  14   4   35.40    0.65
   0  14  -4   35.89    0.65
   2 -14   4   47.09    0.70
  -2 -14  -4   47.83    0.75
   2 -14   4   47.74    0.79
  -2 -14  -4   48.25    0.79
  -2 -14  -4   47.72    0.70
  -2  14  -4   47.47    0.78
   2  14   4   48.73    0.79
  -2  14  -4   48.25    0.79
  12   0  -5    0.09    0.10
 -12   0   5   -0.05    0.11
  12   0  -5    0.01    0.11
  12   0  -5    0.17    0.11
  10   0  -5    0.01    0.09
 -10   0   5   -0.01    0.09
  10   0  -5   -0.06    0.08
  10   0  -5    0.04    0.09
  -8   0   5    0.17    0.05
  -8   0   5   -0.11    0.07
   8   0  -5   -0.02    0.07
   8   0  -5    0.04    0.07
   8   0  -5    0.05    0.07
   8   0  -5    0.17    0.07
  -8   0   5    0.02    0.07
   6   0  -5    0.10    0.06
   6   0  -5    0.06    0.05
   6   0  -5    0.17    0.07
   6   0  -5    0.07    0.05
  -6   0   5    0.03    0.05
  -6   0   5    0.04    0.05
   4   0  -5    0.07    0.06
  -4   0   5    0.01    0.04
   4   0  -5    0.16    0.07
   4   0  -5    0.09    0.05
  -4   0   5    0.03    0.04
   4   0  -5    0.06    0.06
  -4   0   5    0.04    0.04
   4   0  -5    0.06    0.04
   2   0  -5    0.13    0.06
  -2   0   5    0.11    0.04
   2   0  -5    0.06    0.04
   2   0  -5    0.16    0.06
  -2   0   5    0.08    0.04
  -2   0   5    0.08    0.04
   2   0  -5    0.10    0.07
   0   0  -5    0.07    0.04
   0   0  -5    0.15    0.05
   0   0  -5    0.22    0.05
   0   0   5    0.06    0.04
   0   0   5    0.10    0.04
   0   0  -5    0.09    0.07
   0   0   5    0.10    0.04
   0   0  -5    0.01    0.05
  -2   0  -5    0.15    0.05
   2   0   5    0.15    0.05
  -2   0  -5    0.22    0.05
   2   0   5    0.06    0.05
  -2   0  -5    0.10    0.06
  -2   0  -5    0.19    0.07
   2   0   5    0.11    0.05
  -4   0  -5    0.13    0.06
  -4   0  -5    0.04    0.05
   4   0   5    0.00    0.05
   4   0   5   -0.01    0.05
  -4   0  -5    0.10    0.06
   4   0   5    0.14    0.06
  -6   0  -5    0.25    0.07
  -6   0  -5    0.07    0.08
   6   0   5    0.04    0.06
   6   0   5    0.07    0.07
   6   0   5   -0.05    0.07
  -8   0  -5    0.07    0.10
   8   0   5    0.10    0.09
   8   0   5   -0.04    0.08
   8   0   5   -0.07    0.08
  10   0   5    0.02    0.10
  10   0   5    0.19    0.11
 -10   0  -5    0.04    0.12
  10   0   5   -0.02    0.09
  13  -1  -5   33.27    0.58
  13  -1  -5   33.24    0.58
  13  -1  -5   32.39    0.56
  13   1  -5   32.53    0.58
  13   1  -5   32.98    0.57
 -13   1   5   33.75    0.58
  13   1  -5   33.14    0.57
  11  -1  -5   68.01    0.92
  11  -1  -5   68.37    0.94
 -11  -1   5   69.34    0.93
  11  -1  -5   68.13    0.93
  11   1  -5   69.44    0.95
  11   1  -5   68.04    0.93
  11   1  -5   69.25    0.94
 -11   1   5   69.07    0.94
  -9  -1   5   79.43    1.02
   9  -1  -5   80.65    1.04
   9  -1  -5   81.67    1.01
   9  -1  -5   80.23    1.03
   9  -1  -5   80.72    1.02
   9   1  -5   81.42    1.03
  -9   1   5   80.21    1.03
   9   1  -5   81.71    1.01
   9   1  -5   81.17    1.04
  -9   1   5   80.32    1.03
   9   1  -5   80.22    1.03
   7  -1  -5    2.42    0.13
  -7  -1   5    2.26    0.12
  -7  -1   5    2.17    0.12
   7  -1  -5    2.43    0.13
   7  -1  -5    2.45    0.15
   7  -1  -5    2.24    0.11
  -7  -1   5    2.20    0.09
   7   1  -5    2.28    0.12
   7   1  -5    2.16    0.12
  -7   1   5    2.14    0.12
   7   1  -5    2.12    0.12
  -7   1   5    2.37    0.08
   7   1  -5    2.29    0.12
  -7   1   5    2.31    0.12
  -5  -1   5  200.77    2.27
  -5  -1   5  194.38    2.26
   5  -1  -5  198.48    2.31
  -5  -1   5  199.29    2.27
   5  -1  -5  198.84    2.34
   5  -1  -5  198.24    2.30
  -5  -1   5  197.54    2.27
   5  -1  -5  203.65    2.27
   5  -1  -5  198.74    2.27
  -5   1   5  198.45    2.28
   5   1  -5  197.81    2.27
  -5   1   5  197.55    2.28
   5   1  -5  199.87    2.33
   5   1  -5  197.13    2.28
   5   1  -5  201.03    2.32
  -3  -1   5  105.72    1.23
   3  -1  -5  106.50    1.24
  -3  -1   5  106.09    1.21
   3  -1  -5  105.45    1.25
   3  -1  -5  105.72    1.22
   3  -1  -5  104.22    1.25
  -3  -1   5  104.80    1.21
   3  -1  -5  104.32    1.22
  -3  -1   5  104.17    1.20
  -3   1   5  104.87    1.21
   3   1  -5  104.09    1.23
  -3   1   5  103.87    1.22
   3   1  -5  104.87    1.23
  -3   1   5  103.34    1.22
   3   1  -5  105.50    1.25
   1  -1  -5    0.52    0.06
   1  -1  -5    0.62    0.06
  -1  -1   5    0.45    0.04
   1  -1  -5    0.59    0.06
  -1  -1   5    0.43    0.05
   1  -1  -5    0.46    0.05
   1  -1  -5    0.55    0.07
  -1  -1   5    0.45    0.04
  -1   1   5    0.41    0.05
   1   1  -5    0.53    0.06
  -1   1   5    0.49    0.05
  -1   1   5    0.47    0.05
   1   1  -5    0.41    0.05
   1   1  -5    0.51    0.04
   1  -1   5  552.71    6.28
  -1  -1  -5  553.01    6.53
   1  -1   5  539.96    6.33
  -1  -1  -5  558.23    6.30
  -1  -1  -5  530.66    6.35
  -1  -1  -5  543.57    6.30
   1  -1   5  551.99    6.26
  -1  -1  -5  541.83    6.24
  -1   1  -5  539.49    6.32
  -1   1  -5  521.96    6.50
  -1   1  -5  549.30    6.28
  -1   1  -5  529.87    6.34
   1   1   5  542.02    6.31
   1   1   5  542.07    6.29
   3  -1   5   71.90    0.88
  -3  -1  -5   71.92    0.90
  -3  -1  -5   72.01    0.91
   3  -1   5   73.46    0.91
   3  -1   5   71.21    0.86
  -3  -1  -5   74.67    0.84
   3  -1   5   71.18    0.87
  -3  -1  -5   71.46    0.88
  -3   1  -5   71.83    0.90
  -3   1  -5   71.82    0.84
   3   1   5   70.77    0.87
   3   1   5   70.84    0.89
  -3   1  -5   72.76    0.87
   3   1   5   71.70    0.87
  -3   1  -5   70.20    0.90
   5  -1   5    1.27    0.09
   5  -1   5    1.27    0.09
  -5  -1  -5    1.24    0.11
  -5  -1  -5    1.08    0.10
   5  -1   5    1.17    0.11
  -5   1  -5    1.38    0.11
   5   1   5    1.19    0.09
   5   1   5    1.50    0.11
  -5   1  -5    1.39    0.12
   5   1   5    1.17    0.09
   7  -1   5   27.52    0.44
  -7  -1  -5   28.69    0.49
   7  -1   5   28.04    0.45
   7  -1   5   28.22    0.44
   7   1   5   28.23    0.46
   7   1   5   28.15    0.45
   7   1   5   28.28    0.44
  -7   1  -5   28.05    0.48
  -7   1  -5   29.43    0.45
  -9  -1  -5   72.68    1.01
   9  -1   5   71.19    0.94
   9  -1   5   69.31    0.95
   9  -1   5   69.99    0.95
   9   1   5   70.89    0.95
   9   1   5   70.06    0.97
   9   1   5   69.73    0.96
  -9   1  -5   71.38    1.01
  11  -1   5   60.47    0.88
  11  -1   5   61.27    0.88
  11  -1   5   59.17    0.87
 -11  -1  -5   60.26    0.94
  11   1   5   59.77    0.87
  11   1   5   59.71    0.88
  11   1   5   59.59    0.89
 -11   1  -5   60.50    0.94
  12  -2  -5   54.65    0.81
  12  -2  -5   55.81    0.81
  12  -2  -5   55.23    0.78
  12   2  -5   55.44    0.80
 -12   2   5   55.41    0.81
  12   2  -5   55.79    0.83
  12   2  -5   55.15    0.80
  10  -2  -5   84.60    1.07
  10  -2  -5   84.91    1.10
 -10  -2   5   85.93    1.09
  10  -2  -5   84.36    1.10
  10   2  -5   84.79    1.12
  10   2  -5   84.60    1.09
  10   2  -5   84.88    1.09
 -10   2   5   85.02    1.10
 -10   2   5   85.48    1.10
   8  -2  -5   17.61    0.32
  -8  -2   5   17.87    0.31
  -8  -2   5   16.43    0.29
   8  -2  -5   18.12    0.34
   8  -2  -5   17.35    0.31
  -8  -2   5   17.34    0.30
   8  -2  -5   17.53    0.29
   8  -2  -5   17.51    0.32
   8   2  -5   17.56    0.33
  -8   2   5   17.73    0.31
   8   2  -5   17.56    0.31
   8   2  -5   18.06    0.31
  -8   2   5   17.31    0.31
   8   2  -5   17.71    0.30
  -6  -2   5   10.01    0.19
  -6  -2   5   10.23    0.18
   6  -2  -5   10.37    0.19
  -6  -2   5   10.21    0.20
   6  -2  -5   10.15    0.18
   6  -2  -5    9.90    0.23
  -6  -2   5   10.11    0.19
   6  -2  -5    9.95    0.20
   6  -2  -5    9.98    0.18
   6  -2  -5   10.00    0.22
   6   2  -5    9.89    0.19
  -6   2   5   10.12    0.16
   6   2  -5   10.10    0.19
   6   2  -5   10.08    0.21
   6   2  -5   10.22    0.21
  -6   2   5   10.05    0.20
  -4  -2   5  143.28    1.65
  -4  -2   5  139.54    1.61
   4  -2  -5  141.75    1.67
  -4  -2   5  143.12    1.62
   4  -2  -5  143.60    1.62
   4  -2  -5  140.40    1.66
   4  -2  -5  139.92    1.62
  -4  -2   5  139.21    1.61
  -4  -2   5  140.51    1.62
   4  -2  -5  141.57    1.65
   4   2  -5  143.81    1.66
   4   2  -5  142.73    1.62
   4   2  -5  140.85    1.63
   4   2  -5  142.30    1.66
  -4   2   5  140.25    1.64
  -4   2   5  139.77    1.64
   2  -2  -5   62.25    0.76
   2  -2  -5   63.47    0.79
  -2  -2   5   63.94    0.75
   2  -2  -5   62.16    0.78
   2  -2  -5   65.11    0.76
   2  -2  -5   64.77    0.73
  -2  -2   5   64.27    0.74
  -2  -2   5   64.43    0.75
  -2  -2   5   64.10    0.78
   2  -2  -5   62.10    0.79
   2   2  -5   64.13    0.79
  -2   2   5   62.48    0.76
   2   2  -5   64.26    0.75
  -2   2   5   65.08    0.75
   2   2  -5   64.82    0.78
  -2   2   5   62.78    0.76
   0  -2  -5  301.96    3.61
   0  -2  -5  303.23    3.62
   0  -2  -5  301.08    3.71
   0  -2  -5  311.20    3.56
   0  -2   5  312.02    3.55
   0  -2   5  307.87    3.70
   0  -2   5  313.23    3.57
   0   2   5  311.63    3.66
   0   2   5  312.08    3.60
   0   2  -5  309.49    3.64
   0   2   5  307.23    3.64
   0   2   5  301.74    3.64
   0   2  -5  317.86    3.58
   0   2  -5  309.72    3.75
   0   2  -5  308.37    3.63
  -2  -2  -5   62.84    0.78
  -2  -2  -5   62.60    0.78
  -2  -2  -5   63.00    0.75
   2  -2   5   63.07    0.76
   2  -2   5   63.09    0.77
   2  -2   5   63.71    0.78
   2  -2   5   63.06    0.75
  -2  -2  -5   64.24    0.81
  -2   2  -5   63.21    0.81
   2   2   5   62.31    0.78
  -2   2  -5   63.85    0.76
  -2   2  -5   62.69    0.75
  -2   2  -5   61.73    0.78
   2   2   5   63.57    0.77
   4  -2   5    0.10    0.05
   4  -2   5    0.20    0.05
  -4  -2  -5    0.12    0.07
   4  -2   5    0.06    0.06
   4  -2   5    0.12    0.05
  -4  -2  -5    0.13    0.06
  -4   2  -5    0.46    0.07
  -4   2  -5    0.19    0.07
   4   2   5    0.12    0.06
   4   2   5    0.26    0.06
   4   2   5    0.09    0.06
   6  -2   5    0.89    0.09
  -6  -2  -5    0.85    0.10
  -6  -2  -5    0.60    0.10
   6  -2   5    0.63    0.09
   6  -2   5    0.73    0.08
   6   2   5    0.78    0.09
   6   2   5    0.58    0.09
  -6   2  -5    1.00    0.11
  -6   2  -5    0.90    0.10
   6   2   5    0.60    0.09
   8  -2   5   34.13    0.53
   8  -2   5   35.23    0.53
  -8  -2  -5   34.76    0.58
   8  -2   5   34.69    0.52
   8   2   5   34.43    0.53
   8   2   5   33.85    0.54
  -8   2  -5   34.85    0.58
   8   2   5   33.65    0.55
 -10  -2  -5  116.38    1.54
  10  -2   5  115.97    1.48
  10  -2   5  116.00    1.47
  10  -2   5  116.01    1.48
  10   2   5  118.20    1.48
  10   2   5  115.56    1.49
  10   2   5  116.14    1.51
 -10   2  -5  114.99    1.54
  11  -3  -5    2.85    0.19
  11  -3  -5    2.79    0.16
  11  -3  -5    2.85    0.20
 -11   3   5    3.09    0.19
  11   3  -5    2.92    0.20
  11   3  -5    2.76    0.18
 -11   3   5    2.45    0.19
  11   3  -5    2.88    0.18
   9  -3  -5    3.42    0.18
  -9  -3   5    3.61    0.15
   9  -3  -5    4.22    0.20
   9  -3  -5    3.57    0.17
  -9  -3   5    3.39    0.16
   9  -3  -5    3.48    0.17
   9  -3  -5    3.58    0.14
  -9   3   5    3.77    0.18
   9   3  -5    3.52    0.16
   9   3  -5    3.87    0.15
  -9   3   5    3.56    0.17
   9   3  -5    3.73    0.18
   9   3  -5    3.66    0.16
   7  -3  -5   56.18    0.74
   7  -3  -5   55.03    0.69
   7  -3  -5   56.41    0.70
  -7  -3   5   55.28    0.71
   7  -3  -5   55.24    0.76
   7  -3  -5   55.34    0.72
   7  -3  -5   56.23    0.77
  -7  -3   5   54.67    0.71
   7   3  -5   55.21    0.71
   7   3  -5   55.51    0.74
  -7   3   5   54.90    0.72
  -7   3   5   54.62    0.72
  -7   3   5   54.97    0.68
   7   3  -5   55.16    0.72
   7   3  -5   54.38    0.71
  -5  -3   5   84.64    1.00
  -5  -3   5   85.80    1.00
  -5  -3   5   84.88    1.03
   5  -3  -5   84.19    0.99
   5  -3  -5   84.29    1.04
   5  -3  -5   84.22    0.99
  -5  -3   5   84.25    1.00
  -5  -3   5   83.53    1.00
   5  -3  -5   87.29    0.98
   5  -3  -5   84.51    1.06
  -5   3   5   83.70    0.98
  -5   3   5   83.38    1.02
  -5   3   5   84.49    1.02
   5   3  -5   83.92    1.00
   5   3  -5   85.06    1.04
   5   3  -5   84.20    1.00
   5   3  -5   85.23    1.04
   3  -3  -5   26.17    0.38
  -3  -3   5   26.68    0.34
  -3  -3   5   26.56    0.35
   3  -3  -5   26.44    0.34
  -3  -3   5   26.36    0.35
  -3  -3   5   26.48    0.37
   3  -3  -5   26.46    0.33
   3  -3  -5   26.17    0.34
  -3  -3   5   26.06    0.33
  -3   3   5   25.91    0.36
   3   3  -5   26.52    0.37
   3   3  -5   26.34    0.38
  -3   3   5   26.13    0.36
   3   3  -5   26.24    0.33
  -3   3   5   26.69    0.38
   3   3  -5   26.19    0.37
   1  -3  -5  276.49    3.35
  -1  -3   5  287.26    3.26
  -1  -3   5  285.24    3.21
   1  -3  -5  280.82    3.30
  -1  -3   5  286.74    3.29
   1  -3  -5  282.08    3.30
   1  -3  -5  278.04    3.21
   1  -3  -5  282.42    3.22
  -1   3   5  283.86    3.29
   1   3  -5  282.41    3.34
  -1   3   5  281.97    3.31
  -1   3   5  284.36    3.34
   1   3  -5  288.45    3.28
   1   3  -5  283.50    3.42
  -1   3   5  284.16    3.35
   1   3  -5  279.55    3.28
   1  -3   5   12.43    0.20
  -1  -3  -5   12.17    0.24
  -1  -3  -5   12.13    0.20
   1  -3   5   12.49    0.19
   1  -3   5   12.37    0.18
  -1  -3  -5   12.21    0.21
  -1  -3  -5   11.97    0.21
   1  -3   5   12.26    0.21
   1   3   5   11.88    0.21
  -1   3  -5   12.09    0.20
  -1   3  -5   12.56    0.19
  -1   3  -5   11.98    0.21
   1   3   5   12.29    0.20
   1   3   5   11.96    0.21
  -1   3  -5   11.94    0.23
   1   3   5   11.74    0.21
   3  -3   5   51.58    0.66
  -3  -3  -5   52.07    0.67
  -3  -3  -5   52.32    0.64
   3  -3   5   52.06    0.65
  -3  -3  -5   52.06    0.69
   3  -3   5   53.28    0.64
   3  -3   5   52.77    0.66
  -3  -3  -5   50.01    0.68
   3   3   5   52.77    0.64
  -3   3  -5   51.59    0.68
   3   3   5   51.46    0.66
   3   3   5   52.42    0.68
   3   3   5   51.63    0.66
  -3   3  -5   51.60    0.63
  -3   3  -5   52.16    0.69
  -5  -3  -5   31.93    0.47
   5  -3   5   30.96    0.44
  -5  -3  -5   30.50    0.48
   5  -3   5   31.18    0.44
  -5  -3  -5   32.26    0.48
   5  -3   5   31.36    0.45
  -5   3  -5   30.36    0.48
   5   3   5   31.43    0.46
   5   3   5   31.26    0.45
  -5   3  -5   30.86    0.47
   5   3   5   31.29    0.47
  -7  -3  -5   49.72    0.74
   7  -3   5   50.96    0.68
   7  -3   5   49.35    0.69
   7  -3   5   50.16    0.68
   7   3   5   50.09    0.72
   7   3   5   49.96    0.69
   7   3   5   50.52    0.70
  -7   3  -5   49.96    0.74
  -7   3  -5   50.65    0.69
   9  -3   5    0.57    0.11
   9  -3   5    0.70    0.10
   9  -3   5    0.43    0.11
  -9  -3  -5    0.73    0.13
   9   3   5    0.78    0.12
  -9   3  -5    0.55    0.13
   9   3   5    0.75    0.12
   9   3   5    0.80    0.12
 -11  -3  -5   15.96    0.42
  11  -3   5   15.49    0.37
  11  -3   5   15.53    0.36
  11  -3   5   15.73    0.36
 -11   3  -5   14.96    0.42
  11   3   5   15.08    0.38
  11   3   5   15.59    0.39
  11   3   5   15.66    0.38
  12  -4  -5    8.15    0.28
  12  -4  -5    7.65    0.23
  12  -4  -5    7.30    0.28
  12   4  -5    7.74    0.25
 -12   4   5    8.10    0.28
  12   4  -5    7.79    0.28
  12   4  -5    7.60    0.25
  10  -4  -5   23.09    0.42
  10  -4  -5   23.83    0.44
  10  -4  -5   23.09    0.37
  10  -4  -5   23.92    0.42
  10   4  -5   23.62    0.44
  10   4  -5   23.50    0.40
  10   4  -5   22.89    0.40
 -10   4   5   23.34    0.42
 -10   4   5   22.97    0.41
   8  -4  -5   25.21    0.36
   8  -4  -5   25.19    0.41
  -8  -4   5   24.97    0.40
  -8  -4   5   25.38    0.39
   8  -4  -5   25.45    0.44
   8  -4  -5   25.12    0.41
   8  -4  -5   25.37    0.42
   8   4  -5   25.17    0.43
  -8   4   5   24.93    0.40
   8   4  -5   25.46    0.40
   8   4  -5   25.10    0.39
  -8   4   5   24.89    0.41
   8   4  -5   24.68    0.38
   6  -4  -5  163.60    1.94
   6  -4  -5  162.04    1.96
   6  -4  -5  165.32    1.87
  -6  -4   5  165.30    1.90
  -6  -4   5  166.71    1.94
   6  -4  -5  165.29    1.88
  -6  -4   5  165.37    1.89
  -6  -4   5  165.18    1.91
  -6   4   5  163.82    1.88
  -6   4   5  162.58    1.92
  -6   4   5  162.17    1.92
   6   4  -5  163.99    1.90
   6   4  -5  164.35    1.90
   6   4  -5  162.62    1.93
   6   4  -5  165.53    1.89
   6   4  -5  164.60    1.95
  -4  -4   5  205.71    2.31
   4  -4  -5  203.38    2.37
   4  -4  -5  203.82    2.31
  -4  -4   5  206.76    2.36
   4  -4  -5  203.37    2.33
  -4  -4   5  207.23    2.37
   4  -4  -5  206.51    2.32
  -4  -4   5  203.23    2.36
  -4  -4   5  205.35    2.31
   4   4  -5  204.53    2.36
  -4   4   5  201.35    2.35
   4   4  -5  206.71    2.37
  -4   4   5  204.84    2.38
   4   4  -5  205.62    2.32
  -4   4   5  201.73    2.35
  -4   4   5  203.61    2.32
   4   4  -5  204.26    2.42
  -2  -4   5   69.35    0.84
   2  -4  -5   68.05    0.86
  -2  -4   5   69.08    0.85
  -2  -4   5   69.83    0.79
   2  -4  -5   69.11    0.82
   2  -4  -5   69.53    0.83
   2  -4  -5   69.38    0.82
  -2   4   5   68.83    0.83
  -2   4   5   69.35    0.83
  -2   4   5   68.68    0.86
   2   4  -5   69.14    0.86
   2   4  -5   69.57    0.84
   2   4  -5   67.50    0.86
   2   4  -5   69.10    0.85
   0  -4   5    4.02    0.09
   0  -4   5    4.21    0.12
   0  -4  -5    4.03    0.12
   0  -4  -5    3.83    0.11
   0  -4  -5    3.80    0.12
   0  -4  -5    3.86    0.12
   0  -4   5    3.98    0.11
   0   4  -5    3.95    0.11
   0   4  -5    4.04    0.14
   0   4   5    3.85    0.12
   0   4   5    3.99    0.11
   0   4   5    4.08    0.11
   0   4  -5    4.09    0.12
   0   4  -5    3.87    0.12
   0   4   5    3.75    0.11
  -2  -4  -5   47.79    0.65
   2  -4   5   48.76    0.61
  -2  -4  -5   48.03    0.63
   2  -4   5   49.20    0.58
  -2  -4  -5   48.37    0.61
  -2  -4  -5   47.85    0.63
   2  -4   5   48.56    0.59
   2  -4   5   48.32    0.61
  -2   4  -5   48.54    0.66
   2   4   5   48.91    0.61
   2   4   5   47.70    0.62
  -2   4  -5   47.82    0.64
  -2   4  -5   47.30    0.61
   2   4   5   48.20    0.62
   2   4   5   47.18    0.63
  -4  -4  -5  139.22    1.67
   4  -4   5  139.49    1.61
  -4  -4  -5  135.37    1.67
   4  -4   5  139.51    1.62
   4  -4   5  138.46    1.63
  -4  -4  -5  141.04    1.61
  -4  -4  -5  138.44    1.66
   4  -4   5  143.32    1.67
   4   4   5  137.54    1.64
  -4   4  -5  135.08    1.67
   4   4   5  143.01    1.61
  -4   4  -5  137.31    1.61
  -4   4  -5  138.32    1.68
   4   4   5  138.21    1.64
   4   4   5  140.48    1.67
  -6  -4  -5   18.76    0.35
  -6  -4  -5   17.40    0.35
   6  -4   5   17.94    0.30
   6  -4   5   17.90    0.31
   6  -4   5   18.02    0.31
   6   4   5   17.96    0.32
   6   4   5   17.85    0.32
  -6   4  -5   17.46    0.33
  -6   4  -5   17.46    0.35
   6   4   5   17.83    0.34
   8  -4   5   37.96    0.57
   8  -4   5   37.26    0.55
  -8  -4  -5   37.50    0.62
   8  -4   5   38.10    0.56
   8   4   5   38.34    0.61
   8   4   5   38.05    0.58
  -8   4  -5   38.14    0.63
   8   4   5   37.19    0.58
  10  -4   5    6.70    0.26
  10  -4   5    7.01    0.24
 -10  -4  -5    7.47    0.30
  10  -4   5    7.13    0.24
 -10   4  -5    7.12    0.30
  10   4   5    7.05    0.26
  10   4   5    7.11    0.28
  10   4   5    7.04    0.26
  11  -5  -5    8.74    0.22
  11  -5  -5    9.00    0.28
  11  -5  -5    8.95    0.28
 -11   5   5    9.10    0.28
 -11   5   5    9.19    0.28
  11   5  -5    8.98    0.29
  11   5  -5    8.63    0.25
  11   5  -5    8.40    0.25
  -9  -5   5   24.56    0.42
   9  -5  -5   25.36    0.46
   9  -5  -5   25.16    0.43
   9  -5  -5   25.03    0.43
   9  -5  -5   25.33    0.43
   9  -5  -5   25.32    0.37
   9   5  -5   24.66    0.40
  -9   5   5   24.77    0.42
  -9   5   5   24.61    0.43
   9   5  -5   25.09    0.40
   9   5  -5   25.00    0.45
   9   5  -5   25.83    0.41
   7  -5  -5   21.70    0.30
  -7  -5   5   21.71    0.33
   7  -5  -5   21.89    0.40
   7  -5  -5   22.46    0.38
   7  -5  -5   21.85    0.36
  -7  -5   5   22.19    0.36
   7   5  -5   21.89    0.34
  -7   5   5   22.33    0.37
   7   5  -5   22.23    0.39
   7   5  -5   22.06    0.37
   7   5  -5   22.25    0.33
  -7   5   5   22.06    0.36
  -7   5   5   22.32    0.33
  -5  -5   5  130.45    1.54
  -5  -5   5  130.67    1.51
   5  -5  -5  131.76    1.50
  -5  -5   5  131.58    1.55
  -5  -5   5  131.22    1.58
   5  -5  -5  132.92    1.52
   5  -5  -5  130.18    1.58
   5   5  -5  131.29    1.52
  -5   5   5  130.78    1.55
  -5   5   5  130.77    1.58
  -5   5   5  130.48    1.55
   5   5  -5  132.90    1.51
   5   5  -5  132.48    1.55
   5   5  -5  132.84    1.58
   5   5  -5  129.00    1.58
  -5   5   5  131.11    1.52
   3  -5  -5   41.80    0.53
  -3  -5   5   41.88    0.57
  -3  -5   5   42.37    0.50
  -3  -5   5   41.93    0.55
   3  -5  -5   42.70    0.52
   3  -5  -5   42.05    0.52
  -3  -5   5   42.36    0.54
   3  -5  -5   42.00    0.58
  -3   5   5   41.67    0.54
   3   5  -5   42.74    0.50
  -3   5   5   41.27    0.54
   3   5  -5   42.52    0.56
   3   5  -5   41.90    0.57
   3   5  -5   42.55    0.57
  -3   5   5   41.73    0.58
  -1  -5   5   30.47    0.43
   1  -5  -5   30.03    0.37
   1  -5  -5   30.22    0.41
  -1  -5   5   30.63    0.42
   1  -5  -5   30.40    0.41
   1  -5  -5   29.88    0.43
   1  -5  -5   30.88    0.41
  -1   5   5   30.24    0.41
   1   5  -5   29.28    0.45
   1   5  -5   30.72    0.41
   1   5  -5   29.95    0.42
  -1   5   5   30.15    0.43
  -1   5   5   30.14    0.41
   1   5  -5   30.09    0.43
   1  -5   5  220.81    2.48
  -1  -5  -5  217.06    2.50
  -1  -5  -5  216.55    2.50
   1  -5   5  221.21    2.47
   1  -5   5  214.67    2.60
  -1  -5  -5  216.10    2.50
   1   5   5  218.39    2.49
  -1   5  -5  213.01    2.50
   1   5   5  217.16    2.49
  -1   5  -5  215.31    2.54
   1   5   5  217.96    2.50
   1   5   5  212.76    2.49
  -1   5  -5  220.74    2.51
   3  -5   5   45.69    0.57
   3  -5   5   45.01    0.55
  -3  -5  -5   43.36    0.62
  -3  -5  -5   44.86    0.58
  -3  -5  -5   44.82    0.61
   3  -5   5   44.58    0.58
  -3  -5  -5   44.32    0.62
   3  -5   5   45.68    0.58
  -3   5  -5   44.47    0.62
  -3   5  -5   43.64    0.58
   3   5   5   45.15    0.59
   3   5   5   44.94    0.61
   3   5   5   44.57    0.59
  -3   5  -5   43.43    0.63
   3   5   5   45.25    0.58
   5  -5   5   57.71    0.73
  -5  -5  -5   56.62    0.79
   5  -5   5   58.18    0.74
  -5  -5  -5   58.09    0.78
  -5  -5  -5   58.32    0.78
   5  -5   5   56.89    0.74
  -5  -5  -5   58.56    0.72
  -5   5  -5   56.86    0.79
  -5   5  -5   57.86    0.72
  -5   5  -5   57.49    0.80
   5   5   5   57.05    0.76
   5   5   5   60.12    0.72
   5   5   5   57.61    0.78
   5   5   5   57.61    0.76
   7  -5   5    2.73    0.16
   7  -5   5    2.90    0.15
   7  -5   5    3.02    0.15
  -7  -5  -5    2.56    0.19
   7   5   5    2.81    0.17
  -7   5  -5    2.84    0.19
   7   5   5    2.60    0.16
   7   5   5    2.61    0.18
  -7   5  -5    2.73    0.18
   9  -5   5   25.92    0.44
   9  -5   5   26.03    0.46
   9  -5   5   26.04    0.44
  -9  -5  -5   26.15    0.51
   9   5   5   25.99    0.47
   9   5   5   26.05    0.47
  -9   5  -5   26.29    0.52
  12  -6  -5    0.09    0.12
  12  -6  -5    0.00    0.08
  12  -6  -5    0.06    0.12
 -12   6   5    0.14    0.12
  12   6  -5    0.12    0.10
  10  -6  -5   19.15    0.41
  10  -6  -5   19.11    0.38
  10  -6  -5   19.76    0.39
  10  -6  -5   19.22    0.31
  10   6  -5   19.03    0.35
 -10   6   5   19.28    0.38
 -10   6   5   19.40    0.38
  10   6  -5   19.09    0.35
  -8  -6   5   30.85    0.48
   8  -6  -5   31.06    0.48
   8  -6  -5   31.24    0.48
   8  -6  -5   30.92    0.49
   8  -6  -5   30.25    0.51
   8   6  -5   30.83    0.48
   8   6  -5   30.45    0.51
   8   6  -5   30.67    0.44
   8   6  -5   30.01    0.45
  -8   6   5   30.51    0.48
  -8   6   5   30.14    0.48
  -6  -6   5   87.45    1.08
   6  -6  -5   90.51    1.07
   6  -6  -5   87.86    1.13
  -6  -6   5   89.89    1.11
  -6  -6   5   88.79    1.13
  -6   6   5   87.83    1.10
  -6   6   5   87.97    1.07
   6   6  -5   89.05    1.13
  -6   6   5   88.76    1.13
   6   6  -5   89.48    1.09
   6   6  -5   89.63    1.05
  -6   6   5   88.31    1.09
   6   6  -5   88.66    1.06
   6   6  -5   88.25    1.12
  -4  -6   5    1.08    0.10
   4  -6  -5    0.96    0.08
  -4  -6   5    1.00    0.09
  -4  -6   5    1.24    0.11
   4  -6  -5    0.97    0.10
   4  -6  -5    1.05    0.07
   4  -6  -5    1.07    0.07
  -4  -6   5    1.08    0.06
   4   6  -5    1.08    0.11
   4   6  -5    1.04    0.06
   4   6  -5    0.98    0.09
  -4   6   5    1.07    0.08
   4   6  -5    1.06    0.06
   4   6  -5    1.17    0.11
  -4   6   5    1.01    0.08
  -4   6   5    1.05    0.10
   2  -6  -5    3.17    0.14
   2  -6  -5    3.25    0.12
   2  -6  -5    3.10    0.10
   2  -6  -5    3.39    0.10
  -2  -6   5    3.50    0.13
  -2  -6   5    3.36    0.13
   2   6  -5    3.01    0.14
  -2   6   5    3.21    0.11
   2   6  -5    3.15    0.13
   2   6  -5    3.07    0.11
   2   6  -5    3.30    0.14
  -2   6   5    3.28    0.11
  -2   6   5    3.12    0.14
   0  -6  -5   52.89    0.67
   0  -6   5   53.81    0.68
   0  -6  -5   52.93    0.64
   0  -6  -5   52.40    0.67
   0  -6  -5   52.81    0.68
   0  -6   5   52.73    0.70
   0  -6   5   53.53    0.67
   0   6   5   51.57    0.67
   0   6  -5   51.80    0.72
   0   6   5   52.03    0.66
   0   6  -5   53.36    0.69
   0   6  -5   51.36    0.69
   0   6   5   52.00    0.69
   2  -6   5  132.02    1.52
   2  -6   5  132.27    1.48
   2  -6   5  129.26    1.53
  -2  -6  -5  129.73    1.56
   2  -6   5  131.65    1.49
  -2  -6  -5  130.14    1.56
  -2   6  -5  129.80    1.55
  -2   6  -5  129.12    1.57
   2   6   5  126.62    1.53
   2   6   5  130.23    1.54
   2   6   5  129.29    1.54
  -2   6  -5  129.01    1.59
   2   6   5  129.90    1.54
   4  -6   5   13.84    0.23
  -4  -6  -5   13.76    0.30
   4  -6   5   14.25    0.24
  -4  -6  -5   13.65    0.29
   4  -6   5   14.22    0.25
  -4  -6  -5   14.07    0.30
   4   6   5   14.22    0.27
   4   6   5   14.16    0.25
   4   6   5   14.18    0.30
  -4   6  -5   13.69    0.29
   4   6   5   14.15    0.27
  -4   6  -5   13.92    0.31
  -4   6  -5   14.14    0.25
  -6  -6  -5   12.52    0.29
   6  -6   5   12.99    0.26
   6  -6   5   12.61    0.24
   6  -6   5   12.53    0.25
  -6  -6  -5   12.61    0.31
  -6   6  -5   12.28    0.30
  -6   6  -5   12.61    0.30
   6   6   5   12.31    0.27
   6   6   5   12.65    0.27
   8  -6   5   12.02    0.26
   8  -6   5   11.33    0.28
   8  -6   5   12.03    0.27
  -8  -6  -5   11.70    0.33
  -8   6  -5   11.72    0.33
   8   6   5   11.98    0.29
   8   6   5   11.51    0.29
  10  -6   5   -0.05    0.09
 -10  -6  -5    0.18    0.14
  10  -6   5    0.04    0.11
  10  -6   5   -0.17    0.10
  10   6   5   -0.17    0.11
  10   6   5   -0.14    0.11
 -10   6  -5    0.05    0.14
  11  -7  -5    4.17    0.23
  11  -7  -5    4.01    0.23
 -11   7   5    3.83    0.23
  11   7  -5    3.63    0.22
 -11   7   5    4.00    0.23
   9  -7  -5   22.28    0.41
  -9  -7   5   21.78    0.41
   9  -7  -5   22.04    0.40
   9  -7  -5   21.61    0.44
   9  -7  -5   21.91    0.41
  -9   7   5   21.47    0.40
  -9   7   5   22.06    0.40
   9   7  -5   22.07    0.37
   9   7  -5   22.54    0.40
   7  -7  -5  126.41    1.52
  -7  -7   5  124.57    1.53
   7  -7  -5  128.43    1.52
   7  -7  -5  124.31    1.56
   7  -7  -5  123.81    1.55
  -7   7   5  124.44    1.49
   7   7  -5  122.67    1.53
  -7   7   5  125.02    1.55
  -7   7   5  121.92    1.51
   7   7  -5  125.16    1.47
  -7   7   5  124.52    1.51
  -5  -7   5  262.94    3.05
   5  -7  -5  261.62    3.10
   5  -7  -5  267.34    3.05
  -5  -7   5  265.81    3.08
  -5  -7   5  270.50    3.10
  -5   7   5  264.18    3.05
  -5   7   5  266.98    3.05
  -5   7   5  264.59    3.04
   5   7  -5  270.76    3.01
   5   7  -5  263.02    3.09
  -5   7   5  264.18    3.10
   5   7  -5  268.20    3.08
  -3  -7   5  122.15    1.49
  -3  -7   5  124.86    1.46
   3  -7  -5  124.10    1.43
  -3  -7   5  124.31    1.49
   3  -7  -5  123.33    1.51
   3  -7  -5  122.80    1.43
   3  -7  -5  123.35    1.47
   3   7  -5  124.67    1.51
  -3   7   5  123.62    1.51
  -3   7   5  122.00    1.45
  -3   7   5  123.43    1.46
   3   7  -5  122.52    1.50
   1  -7  -5    8.80    0.18
  -1  -7   5    8.65    0.21
  -1  -7   5    8.89    0.20
   1  -7  -5    8.87    0.20
   1  -7  -5    8.74    0.15
   1   7  -5    9.10    0.21
  -1   7   5    9.06    0.18
  -1   7   5    8.91    0.22
  -1   7   5    9.08    0.18
   1   7  -5    8.85    0.21
   1   7  -5    8.75    0.23
   1  -7   5    7.30    0.17
  -1  -7  -5    7.33    0.16
  -1  -7  -5    7.17    0.18
  -1  -7  -5    7.15    0.19
  -1   7  -5    6.98    0.20
  -1   7  -5    7.19    0.19
   1   7   5    7.09    0.17
   1   7   5    7.38    0.17
  -1   7  -5    7.09    0.22
   1   7   5    7.42    0.19
   3  -7   5  149.90    1.75
  -3  -7  -5  145.17    1.78
  -3  -7  -5  147.88    1.80
   3  -7   5  151.94    1.71
   3  -7   5  152.29    1.71
  -3   7  -5  146.81    1.77
   3   7   5  150.37    1.76
   3   7   5  150.08    1.77
  -3   7  -5  146.36    1.83
   3   7   5  147.44    1.76
  -3   7  -5  147.20    1.80
   5  -7   5  124.53    1.44
  -5  -7  -5  121.52    1.53
  -5  -7  -5  123.45    1.53
   5  -7   5  125.12    1.46
   5  -7   5  124.30    1.47
  -5  -7  -5  121.77    1.54
  -5   7  -5  120.94    1.55
  -5   7  -5  121.17    1.54
  -5   7  -5  121.65    1.47
   5   7   5  121.70    1.50
   5   7   5  124.02    1.47
   5   7   5  121.86    1.49
   7  -7   5  162.62    1.94
   7  -7   5  162.77    1.92
  -7  -7  -5  160.10    2.02
   7  -7   5  163.66    1.93
   7   7   5  161.99    1.96
  -7   7  -5  164.28    2.01
   7   7   5  162.43    1.97
  -7   7  -5  162.31    2.02
   9  -7   5    7.57    0.25
  -9  -7  -5    7.80    0.30
   9  -7   5    7.62    0.23
  -9   7  -5    7.14    0.30
   9   7   5    7.74    0.26
   9   7   5    7.81    0.26
  10  -8  -5   -0.01    0.10
 -10  -8   5   -0.06    0.11
  10  -8  -5    0.00    0.10
 -10   8   5    0.03    0.11
 -10   8   5    0.00    0.10
   8  -8  -5   18.63    0.36
  -8  -8   5   18.60    0.38
   8  -8  -5   18.81    0.40
   8  -8  -5   18.71    0.38
   8  -8  -5   18.67    0.35
  -8   8   5   18.25    0.35
  -8   8   5   18.74    0.38
   8   8  -5   18.81    0.37
  -8   8   5   18.31    0.35
   6  -8  -5  123.12    1.47
  -6  -8   5  122.90    1.52
   6  -8  -5  120.95    1.52
  -6  -8   5  119.65    1.50
  -6  -8   5  119.82    1.46
  -6   8   5  120.73    1.46
  -6   8   5  120.90    1.52
  -6   8   5  121.51    1.47
   6   8  -5  121.05    1.51
  -6   8   5  120.87    1.46
   4  -8  -5    0.87    0.08
   4  -8  -5    0.72    0.09
  -4  -8   5    0.75    0.10
  -4  -8   5    0.68    0.10
  -4  -8   5    0.72    0.08
   4  -8  -5    0.75    0.10
   4  -8  -5    0.85    0.06
   4   8  -5    0.94    0.10
  -4   8   5    0.90    0.11
   4   8  -5    1.37    0.14
  -4   8   5    0.79    0.08
  -4   8   5    0.80    0.08
   2  -8  -5   18.77    0.32
   2  -8  -5   18.60    0.29
  -2  -8   5   18.73    0.33
  -2  -8   5   18.65    0.34
  -2   8   5   18.28    0.29
  -2   8   5   18.62    0.35
  -2   8   5   18.34    0.30
   2   8  -5   18.17    0.36
   2   8  -5   18.26    0.33
   2   8  -5   18.10    0.34
   0  -8  -5    0.21    0.07
   0  -8  -5    0.30    0.06
   0  -8   5    0.36    0.09
   0  -8  -5    0.31    0.09
   0  -8   5    0.31    0.07
   0   8   5    0.35    0.06
   0   8  -5    0.48    0.09
   0   8  -5    0.24    0.08
   0   8   5    0.43    0.07
   0   8   5    0.42    0.09
   0   8  -5    0.31    0.10
  -2  -8  -5   24.80    0.41
   2  -8   5   25.32    0.38
  -2  -8  -5   25.39    0.43
   2   8   5   24.94    0.39
  -2   8  -5   25.39    0.46
   2   8   5   24.34    0.38
   2   8   5   25.15    0.41
  -2   8  -5   25.99    0.43
  -2   8  -5   25.16    0.41
  -4  -8  -5   88.95    1.17
  -4  -8  -5   89.55    1.15
   4  -8   5   89.59    1.09
  -4  -8  -5   90.34    1.16
  -4   8  -5   87.67    1.12
   4   8   5   88.52    1.11
  -4   8  -5   87.13    1.19
  -4   8  -5   88.33    1.16
   4   8   5   89.59    1.12
   4   8   5   87.36    1.12
   6  -8   5   17.01    0.31
  -6  -8  -5   16.91    0.36
   6  -8   5   17.17    0.31
  -6  -8  -5   16.76    0.38
  -6   8  -5   16.75    0.39
   6   8   5   17.31    0.34
  -6   8  -5   16.91    0.38
   6   8   5   16.68    0.33
   8  -8   5   12.81    0.29
  -8  -8  -5   12.31    0.36
   8  -8   5   13.00    0.28
   8   8   5   13.22    0.32
  -8   8  -5   12.67    0.36
   8   8   5   12.49    0.31
   9  -9  -5   16.17    0.37
   9  -9  -5   17.17    0.35
   9  -9  -5   16.68    0.35
   9  -9  -5   16.56    0.40
  -9  -9   5   15.77    0.38
  -9   9   5   16.31    0.37
   9   9  -5   16.91    0.36
  -9   9   5   16.39    0.35
  -9   9   5   16.65    0.35
  -7  -9   5    2.87    0.19
   7  -9  -5    2.90    0.17
   7  -9  -5    3.03    0.20
  -7   9   5    2.71    0.19
  -7   9   5    3.16    0.17
  -7   9   5    2.83    0.16
   7   9  -5    2.85    0.18
  -5  -9   5   12.78    0.27
  -5  -9   5   13.12    0.30
   5  -9  -5   12.53    0.27
  -5  -9   5   13.10    0.30
   5  -9  -5   12.73    0.31
  -5   9   5   12.50    0.31
   5   9  -5   12.71    0.30
  -5   9   5   12.77    0.26
   5   9  -5   13.00    0.30
  -5   9   5   12.78    0.26
   3  -9  -5    6.43    0.16
  -3  -9   5    6.15    0.20
  -3  -9   5    6.26    0.18
   3  -9  -5    6.47    0.19
   3  -9  -5    6.18    0.22
  -3  -9   5    6.19    0.21
   3   9  -5    6.09    0.21
   3   9  -5    6.27    0.22
  -3   9   5    6.28    0.17
  -3   9   5    6.26    0.16
  -3   9   5    6.18    0.22
  -1  -9   5    0.79    0.09
   1  -9  -5    1.08    0.09
   1  -9  -5    1.23    0.12
   1  -9  -5    1.07    0.11
  -1  -9   5    1.00    0.12
   1   9  -5    1.06    0.13
  -1   9   5    1.16    0.09
  -1   9   5    1.00    0.07
  -1   9   5    0.99    0.11
   1   9  -5    1.01    0.11
   1   9  -5    1.08    0.11
  -1  -9  -5   49.48    0.70
  -1  -9  -5   46.54    0.67
   1  -9   5   49.00    0.71
  -1  -9  -5   49.34    0.64
   1  -9   5   49.03    0.66
  -1   9  -5   49.09    0.70
   1   9   5   48.64    0.65
  -1   9  -5   49.55    0.71
   1   9   5   48.63    0.70
  -1   9  -5   49.05    0.74
   1   9   5   49.49    0.64
  -3  -9  -5    7.91    0.25
  -3  -9  -5    7.92    0.23
   3  -9   5    7.74    0.20
  -3   9  -5    7.77    0.25
  -3   9  -5    7.64    0.23
  -3   9  -5    7.47    0.27
   3   9   5    7.70    0.20
   3   9   5    7.62    0.22
   3   9   5    7.10    0.20
  -5  -9  -5   32.04    0.54
  -5  -9  -5   32.94    0.55
   5  -9   5   31.42    0.47
  -5  -9  -5   32.23    0.56
   5   9   5   32.45    0.49
  -5   9  -5   31.56    0.50
   5   9   5   31.72    0.50
  -5   9  -5   31.54    0.55
  -5   9  -5   31.78    0.57
   5   9   5   31.76    0.50
  -7  -9  -5    0.29    0.13
   7  -9   5    0.37    0.09
  -7   9  -5    0.33    0.14
   7   9   5    0.36    0.10
  -7   9  -5    0.41    0.13
   7   9   5    0.43    0.11
  -8 -10   5   14.52    0.36
   8 -10  -5   13.88    0.31
   8 -10  -5   14.47    0.31
   8 -10  -5   14.33    0.36
  -8  10   5   14.45    0.31
  -8  10   5   13.97    0.35
  -8  10   5   13.87    0.31
   8  10  -5   13.99    0.34
  -6 -10   5   59.94    0.82
   6 -10  -5   59.89    0.88
   6 -10  -5   61.13    0.83
  -6 -10   5   67.65    1.09
  -6 -10   5   59.58    0.86
   6  10  -5   59.64    0.86
  -6  10   5   59.66    0.87
  -6  10   5   59.18    0.82
  -6  10   5   60.53    0.80
  -6  10   5   60.61    0.81
   4 -10  -5   44.25    0.56
  -4 -10   5   43.00    0.61
  -4 -10   5   43.42    0.66
   4 -10  -5   42.93    0.67
  -4 -10   5   43.14    0.65
   4 -10  -5   44.01    0.63
  -4  10   5   42.31    0.67
  -4  10   5   43.11    0.59
  -4  10   5   43.12    0.59
   4  10  -5   43.45    0.67
   4  10  -5   42.99    0.66
  -2 -10   5   62.64    0.85
   2 -10  -5   62.45    0.80
   2 -10  -5   62.40    0.85
  -2 -10   5   62.59    0.87
   2 -10  -5   62.98    0.75
  -2  10   5   63.09    0.79
  -2  10   5   62.73    0.80
   2  10  -5   62.20    0.87
   2  10  -5   62.97    0.90
  -2  10   5   61.08    0.87
   0 -10  -5   40.08    0.54
   0 -10  -5   39.45    0.60
   0 -10   5   39.88    0.58
   0 -10   5   39.63    0.62
   0 -10  -5   39.56    0.57
   0  10  -5   40.07    0.65
   0  10  -5   39.95    0.61
   0  10   5   39.54    0.62
   0  10   5   40.95    0.54
   0  10  -5   39.22    0.62
   0  10   5   40.13    0.55
  -2 -10  -5   20.38    0.34
  -2 -10  -5   20.34    0.40
   2 -10   5   19.93    0.41
  -2 -10  -5   20.10    0.38
   2 -10   5   20.31    0.35
   2  10   5   20.71    0.39
   2  10   5   20.41    0.33
   2  10   5   19.07    0.34
  -2  10  -5   20.40    0.40
  -2  10  -5   20.69    0.39
  -2  10  -5   20.33    0.43
  -4 -10  -5   67.27    0.95
   4 -10   5   70.61    0.89
   4 -10   5   68.31    0.98
  -4 -10  -5   69.73    0.98
  -4  10  -5   68.99    0.97
  -4  10  -5   69.06    0.94
  -4  10  -5   67.32    1.01
   4  10   5   68.72    0.91
   4  10   5   70.29    0.94
  -6 -10  -5   18.31    0.43
   6 -10   5   18.71    0.34
   6  10   5   19.04    0.37
  -6  10  -5   18.39    0.42
  -6  10  -5   18.67    0.44
  -8 -10  -5   40.39    0.72
   8 -10   5   41.39    0.60
  -8  10  -5   40.61    0.71
   8  10   5   40.81    0.65
  -9 -11   5    1.98    0.19
   9 -11  -5    2.18    0.20
  -9  11   5    2.36    0.23
   9  11  -5    1.94    0.20
  -7 -11   5   35.39    0.61
   7 -11  -5   35.19    0.62
   7 -11  -5   35.59    0.54
   7  11  -5   35.41    0.60
  -7  11   5   36.50    0.55
  -7  11   5   35.04    0.61
  -5 -11   5   14.70    0.35
  -5 -11   5   14.45    0.31
  -5 -11   5   14.18    0.35
   5 -11  -5   14.24    0.32
   5 -11  -5   14.76    0.25
   5 -11  -5   14.68    0.36
  -5  11   5   14.79    0.29
   5  11  -5   14.24    0.35
  -5  11   5   14.35    0.36
  -3 -11   5    0.34    0.12
  -3 -11   5    0.32    0.09
  -3 -11   5    0.23    0.10
   3 -11  -5    0.29    0.08
   3 -11  -5    0.39    0.12
   3 -11  -5    0.27    0.10
   3  11  -5    0.47    0.11
  -3  11   5    0.37    0.08
   3  11  -5    0.35    0.12
  -3  11   5    0.36    0.12
   1 -11  -5    0.16    0.08
   1 -11  -5    0.16    0.07
   1 -11  -5    0.13    0.11
  -1 -11   5    0.17    0.09
  -1 -11   5    0.33    0.12
  -1  11   5    0.28    0.11
  -1  11   5    0.38    0.08
   1  11  -5    0.18    0.12
   1  11  -5    0.37    0.12
   1  11  -5    0.24    0.11
  -1 -11  -5    4.83    0.23
  -1 -11  -5    5.09    0.18
   1 -11   5    4.91    0.19
  -1 -11  -5    4.64    0.20
   1 -11   5    4.88    0.24
   1  11   5    5.13    0.17
  -1  11  -5    5.01    0.23
  -1  11  -5    4.97    0.22
   1  11   5    5.14    0.23
  -1  11  -5    4.91    0.25
  -3 -11  -5   22.04    0.45
   3 -11   5   21.36    0.37
  -3 -11  -5   21.99    0.42
   3 -11   5   22.16    0.46
  -3  11  -5   21.63    0.48
   3  11   5   21.87    0.43
   3  11   5   20.87    0.38
  -3  11  -5   22.60    0.45
  -3  11  -5   21.89    0.43
   5 -11   5   33.95    0.62
  -5 -11  -5   33.95    0.61
   5 -11   5   34.39    0.51
   5  11   5   34.13    0.56
   5  11   5   34.97    0.55
  -5  11  -5   34.13    0.57
  -5  11  -5   33.46    0.61
  -5  11  -5   33.47    0.64
   7 -11   5    1.46    0.12
  -7 -11  -5    1.58    0.19
  -7  11  -5    1.58    0.19
  -7  11  -5    1.52    0.19
   7  11   5    1.65    0.15
   8 -12  -5    0.79    0.15
  -8 -12   5    0.78    0.16
   8  12  -5    0.81    0.14
  -8  12   5    0.83    0.15
  -6 -12   5    3.84    0.24
   6 -12  -5    4.85    0.30
  -6 -12   5    4.29    0.21
   6 -12  -5    4.44    0.26
   6  12  -5    4.46    0.24
  -6  12   5    4.55    0.25
  -4 -12   5    1.65    0.15
   4 -12  -5    1.90    0.14
  -4 -12   5    1.70    0.16
   4 -12  -5    1.73    0.15
   4 -12  -5    1.92    0.17
  -4 -12   5    1.69    0.13
   4  12  -5    1.78    0.16
  -4  12   5    2.12    0.17
  -2 -12   5   77.46    1.01
  -2 -12   5   77.18    1.05
   2 -12  -5   80.63    0.96
  -2 -12   5   79.63    1.09
   2 -12  -5   78.05    1.01
   2 -12  -5   79.37    1.06
   2  12  -5   79.08    1.13
  -2  12   5   76.63    1.09
   2  12  -5   77.83    1.09
   0 -12  -5   55.62    0.73
   0 -12   5   54.69    0.83
   0 -12  -5   54.16    0.77
   0 -12   5   54.78    0.78
   0 -12  -5   55.54    0.82
   0  12  -5   56.06    0.83
   0  12   5   55.81    0.83
   0  12  -5   55.34    0.83
   0  12  -5   55.82    0.88
   2 -12   5   20.95    0.45
  -2 -12  -5   20.72    0.41
   2 -12   5   20.18    0.37
  -2 -12  -5   20.22    0.37
  -2 -12  -5   21.35    0.45
  -2  12  -5   20.52    0.43
   2  12   5   20.90    0.43
  -2  12  -5   20.51    0.44
  -2  12  -5   20.39    0.48
  -4 -12  -5    1.09    0.17
   4 -12   5    1.27    0.12
   4 -12   5    1.20    0.18
  -4 -12  -5    1.08    0.14
  -4  12  -5    1.18    0.15
  -4  12  -5    1.21    0.17
  -4  12  -5    1.27    0.18
   4  12   5    1.21    0.15
   6 -12   5    0.91    0.11
   6 -12   5    1.13    0.18
  -6 -12  -5    0.90    0.18
  -6  12  -5    1.15    0.17
  -6  12  -5    0.82    0.18
  -5 -13   5    0.17    0.13
  -5 -13   5    0.20    0.11
   5 -13  -5    0.12    0.08
  -5 -13   5    0.21    0.12
   5 -13  -5    0.25    0.14
   5 -13  -5    0.25    0.13
   5  13  -5    0.16    0.12
  -5  13   5    0.36    0.14
  -3 -13   5   39.42    0.65
   3 -13  -5   40.41    0.69
  -3 -13   5   39.29    0.60
  -3 -13   5   39.17    0.67
   3 -13  -5   40.50    0.65
   3 -13  -5   39.93    0.58
   3  13  -5   39.99    0.68
  -3  13   5   39.52    0.68
  -1 -13   5   70.40    1.03
   1 -13  -5   71.17    1.01
   1 -13  -5   70.69    0.95
   1 -13  -5   71.79    0.90
  -1 -13   5   71.40    0.98
   1  13  -5   69.58    1.02
  -1  13   5   71.30    1.03
  -1 -13  -5   53.46    0.82
  -1 -13  -5   50.91    0.77
   1 -13   5   54.10    0.76
  -1 -13  -5   52.54    0.73
   1 -13   5   52.92    0.83
  -1  13  -5   52.11    0.82
  -1  13  -5   53.32    0.83
  -1  13  -5   53.18    0.87
   1  13   5   54.05    0.83
  -3 -13  -5   17.51    0.40
   3 -13   5   17.18    0.35
  -3 -13  -5   17.39    0.43
   3 -13   5   17.77    0.44
  -3  13  -5   17.99    0.47
  -3  13  -5   16.89    0.43
  -3  13  -5   17.16    0.41
   3  13   5   17.46    0.41
   4 -14  -5    0.06    0.15
   4 -14  -5   -0.08    0.13
  -4 -14   5    0.00    0.10
   4 -14  -5    0.03    0.09
  -4 -14   5    0.06    0.14
  -4 -14   5    0.16    0.13
   4  14  -5    0.27    0.13
  -4  14   5    0.08    0.14
  -2 -14   5    9.18    0.30
  -2 -14   5    8.83    0.26
   2 -14  -5    9.06    0.23
  -2 -14   5    8.99    0.33
   2 -14  -5    9.19    0.32
   2 -14  -5    8.84    0.26
  -2  14   5    8.84    0.33
   2  14  -5    8.69    0.32
   0 -14  -5   12.07    0.32
   0 -14  -5   12.21    0.37
   0 -14   5   12.44    0.32
   0 -14   5   11.86    0.37
   0 -14  -5   12.07    0.28
   0  14   5   12.23    0.37
   0  14  -5   12.07    0.36
  -2 -14  -5    4.92    0.22
  -2 -14  -5    5.29    0.25
  -2 -14  -5    4.53    0.28
   2 -14   5    4.98    0.29
   2 -14   5    4.74    0.22
  -2  14  -5    4.89    0.28
  -2  14  -5    5.13    0.27
   2  14   5    4.91    0.27
  12   0  -6   41.61    0.65
  12   0  -6   41.38    0.65
  12   0  -6   40.28    0.65
 -12   0   6   41.51    0.65
  10   0  -6    2.07    0.17
  10   0  -6    2.02    0.16
 -10   0   6    2.23    0.16
  10   0  -6    1.79    0.13
 -10   0   6    2.00    0.16
   8   0  -6   91.04    1.13
   8   0  -6   91.14    1.14
  -8   0   6   91.50    1.13
   8   0  -6   92.34    1.14
  -8   0   6   91.28    1.13
   8   0  -6   91.66    1.14
   6   0  -6   85.81    1.04
  -6   0   6   82.28    1.01
   6   0  -6   81.92    1.01
   6   0  -6   81.82    1.01
   6   0  -6   83.06    0.99
   6   0  -6   82.02    1.03
  -6   0   6   80.88    1.00
  -4   0   6  521.79    6.00
   4   0  -6  518.53    6.17
   4   0  -6  528.70    5.89
   4   0  -6  510.54    6.07
  -4   0   6  522.11    5.96
   4   0  -6  513.18    6.14
  -4   0   6  510.79    6.02
   4   0  -6  508.82    6.12
   2   0  -6  298.58    3.65
  -2   0   6  304.97    3.57
  -2   0   6  307.74    3.56
   2   0  -6  306.17    3.44
   2   0  -6  302.16    3.63
   2   0  -6  307.06    3.62
   2   0  -6  304.03    3.60
  -2   0   6  309.81    3.57
   0   0   6  105.92    1.26
   0   0  -6  108.97    1.25
   0   0   6  106.39    1.24
   0   0  -6  108.83    1.26
   0   0  -6  104.83    1.26
   0   0   6  105.86    1.25
   0   0  -6  107.07    1.30
   0   0  -6  106.86    1.24
  -2   0  -6 1000.00   11.02
  -2   0  -6  981.36   11.11
   2   0   6  967.44   11.28
  -2   0  -6  958.65   11.33
   2   0   6  976.25   11.22
  -2   0  -6  964.12   11.44
   2   0   6  965.24   11.17
  -2   0  -6  977.44   11.23
  -4   0  -6    3.36    0.15
  -4   0  -6    3.59    0.13
   4   0   6    3.44    0.14
  -4   0  -6    3.59    0.15
   4   0   6    4.06    0.13
   4   0   6    3.77    0.14
  -6   0  -6   89.50    1.16
   6   0   6   90.24    1.12
   6   0   6   90.63    1.11
  -6   0  -6   87.57    1.13
   6   0   6   89.49    1.13
   8   0   6  260.79    3.05
  -8   0  -6  262.83    3.11
   8   0   6  257.36    3.06
   8   0   6  262.08    3.06
  10   0   6   57.50    0.86
  10   0   6   59.00    0.85
 -10   0  -6   59.90    0.92
  10   0   6   60.37    0.86
  13  -1  -6   31.97    0.57
  13  -1  -6   31.18    0.55
  13  -1  -6   31.58    0.56
  13   1  -6   31.62    0.57
 -13   1   6   32.73    0.57
  13   1  -6   31.49    0.56
  13   1  -6   31.61    0.56
  11  -1  -6    3.30    0.19
  11  -1  -6    3.58    0.21
 -11  -1   6    3.51    0.19
  11  -1  -6    3.42    0.18
 -11   1   6    3.58    0.19
 -11   1   6    3.52    0.20
  11   1  -6    3.66    0.20
  11   1  -6    3.37    0.19
  11   1  -6    3.65    0.20
   9  -1  -6   44.58    0.63
   9  -1  -6   44.35    0.62
  -9  -1   6   44.73    0.63
   9  -1  -6   44.36    0.64
  -9  -1   6   44.46    0.63
   9  -1  -6   44.81    0.63
   9   1  -6   44.71    0.62
   9   1  -6   43.84    0.63
  -9   1   6   43.87    0.63
   9   1  -6   45.04    0.64
   9   1  -6   44.50    0.63
  -9   1   6   46.03    0.64
   7  -1  -6    0.09    0.06
   7  -1  -6    0.39    0.07
   7  -1  -6    0.14    0.08
  -7  -1   6    0.31    0.05
   7  -1  -6    0.15    0.08
  -7  -1   6    0.11    0.06
  -7  -1   6    0.16    0.06
   7  -1  -6    0.00    0.07
   7   1  -6    0.24    0.07
  -7   1   6    0.02    0.06
   7   1  -6    0.07    0.06
  -7   1   6    0.08    0.07
   7   1  -6    0.21    0.07
  -5  -1   6   41.31    0.53
   5  -1  -6   41.56    0.55
   5  -1  -6   40.90    0.58
   5  -1  -6   41.56    0.57
   5  -1  -6   40.88    0.54
   5  -1  -6   41.41    0.53
  -5  -1   6   41.76    0.53
  -5  -1   6   42.16    0.54
  -5   1   6   40.89    0.54
   5   1  -6   41.63    0.57
  -5   1   6   41.26    0.54
   5   1  -6   41.36    0.55
   5   1  -6   40.84    0.53
   3  -1  -6  501.90    5.65
  -3  -1   6  485.49    5.66
  -3  -1   6  490.37    5.62
   3  -1  -6  490.32    5.82
   3  -1  -6  488.45    5.82
  -3  -1   6  492.69    5.73
  -3  -1   6  498.34    5.64
   3  -1  -6  478.27    5.73
   3  -1  -6  484.96    5.79
  -3   1   6  486.73    5.69
  -3   1   6  489.51    5.70
   3   1  -6  486.61    5.79
  -3   1   6  497.92    5.63
   3   1  -6  478.05    5.84
   3   1  -6  487.00    5.77
  -1  -1   6   20.94    0.29
   1  -1  -6   21.16    0.27
   1  -1  -6   20.81    0.31
   1  -1  -6   20.53    0.31
  -1  -1   6   20.63    0.31
  -1  -1   6   21.35    0.28
   1  -1  -6   20.60    0.30
   1   1  -6   20.30    0.33
  -1   1   6   20.53    0.29
   1   1  -6   20.48    0.31
  -1   1   6   20.75    0.30
  -1   1   6   20.22    0.29
   1   1  -6   20.68    0.31
   1   1  -6   21.11    0.28
   1  -1   6    0.54    0.06
  -1  -1  -6    0.42    0.05
   1  -1   6    0.64    0.06
  -1  -1  -6    0.38    0.06
   1   1   6    0.52    0.06
   1   1   6    0.40    0.06
  -1   1  -6    0.36    0.06
  -1   1  -6    0.36    0.08
   1   1   6    0.42    0.06
  -1   1  -6    0.44    0.06
  -3  -1  -6   55.63    0.74
   3  -1   6   54.33    0.71
  -3  -1  -6   53.94    0.72
  -3  -1  -6   57.80    0.67
  -3  -1  -6   55.79    0.71
   3  -1   6   55.21    0.69
   3  -1   6   54.94    0.69
   3   1   6   54.08    0.71
  -3   1  -6   54.69    0.72
   3   1   6   55.26    0.70
  -3   1  -6   54.60    0.74
  -3   1  -6   55.79    0.70
   3   1   6   54.89    0.69
  -3   1  -6   55.79    0.66
  -5  -1  -6    5.93    0.19
   5  -1   6    6.29    0.18
   5  -1   6    6.14    0.18
   5  -1   6    6.37    0.17
   5   1   6    6.21    0.18
  -5   1  -6    6.31    0.19
   5   1   6    6.12    0.17
   5   1   6    6.16    0.18
  -7  -1  -6   87.01    1.17
   7  -1   6   90.14    1.12
   7  -1   6   86.36    1.13
   7  -1   6   87.79    1.12
   7   1   6   88.86    1.14
   7   1   6   88.23    1.13
  -7   1  -6   88.74    1.17
  -7   1  -6   89.72    1.13
   7   1   6   89.44    1.12
   9  -1   6   69.06    0.96
   9  -1   6   70.88    0.95
   9  -1   6   71.36    0.96
  -9  -1  -6   70.39    1.02
   9   1   6   70.24    0.95
   9   1   6   70.58    0.97
  -9   1  -6   71.51    1.02
   9   1   6   68.65    0.97
  11  -1   6    0.56    0.12
  11  -1   6    0.44    0.14
 -11  -1  -6    0.53    0.16
  11  -1   6    0.73    0.14
  11   1   6    0.29    0.13
  11   1   6    0.68    0.13
 -11   1  -6    0.74    0.17
  11   1   6    0.47    0.14
 -12  -2   6    5.72    0.24
  12  -2  -6    5.84    0.25
  12  -2  -6    5.39    0.24
  12  -2  -6    5.61    0.22
  12   2  -6    5.89    0.24
  12   2  -6    5.67    0.25
  12   2  -6    5.65    0.24
 -12   2   6    6.36    0.25
 -10  -2   6    8.58    0.24
  10  -2  -6    8.34    0.25
  10  -2  -6    8.24    0.22
  10  -2  -6    8.65    0.25
  10   2  -6    8.84    0.25
  10   2  -6    8.82    0.24
 -10   2   6    8.94    0.25
  10   2  -6    8.29    0.24
 -10   2   6    8.90    0.25
   8  -2  -6   10.09    0.21
  -8  -2   6    9.77    0.22
   8  -2  -6    9.81    0.23
   8  -2  -6    9.59    0.26
  -8  -2   6   10.32    0.22
   8  -2  -6   10.18    0.25
   8   2  -6   10.03    0.24
  -8   2   6    9.85    0.23
   8   2  -6   10.48    0.23
   8   2  -6   10.11    0.22
  -8   2   6   10.03    0.23
   8   2  -6    9.94    0.22
  -6  -2   6    0.07    0.05
   6  -2  -6    0.15    0.08
  -6  -2   6    0.12    0.05
  -6  -2   6    0.15    0.05
   6  -2  -6    0.19    0.07
  -6  -2   6    0.18    0.05
   6  -2  -6    0.20    0.05
   6  -2  -6    0.13    0.05
   6  -2  -6    0.17    0.08
   6   2  -6    0.18    0.07
  -6   2   6    0.02    0.06
  -6   2   6    0.08    0.06
   6   2  -6    0.19    0.06
   6   2  -6    0.13    0.06
  -4  -2   6   37.50    0.50
  -4  -2   6   37.40    0.46
  -4  -2   6   37.92    0.48
  -4  -2   6   37.65    0.48
   4  -2  -6   38.19    0.53
   4  -2  -6   37.66    0.49
   4  -2  -6   37.96    0.52
   4  -2  -6   38.46    0.46
   4  -2  -6   37.82    0.52
  -4  -2   6   37.26    0.47
   4  -2  -6   37.83    0.48
  -4   2   6   37.73    0.50
   4   2  -6   37.89    0.50
  -4   2   6   37.72    0.49
   4   2  -6   37.62    0.51
   4   2  -6   37.52    0.52
  -2  -2   6    0.27    0.04
   2  -2  -6    0.28    0.04
   2  -2  -6    0.13    0.05
   2  -2  -6    0.24    0.05
   2  -2  -6    0.23    0.06
   2  -2  -6    0.28    0.08
   2  -2  -6    0.33    0.07
  -2  -2   6    0.26    0.04
  -2  -2   6    0.28    0.05
   2   2  -6    0.27    0.04
  -2   2   6    0.18    0.04
  -2   2   6    0.36    0.05
  -2   2   6    0.33    0.05
   2   2  -6    0.26    0.07
   2   2  -6    0.18    0.06
   2   2  -6    0.38    0.06
   0  -2  -6    0.23    0.08
   0  -2   6    0.30    0.05
   0  -2   6    0.29    0.06
   0  -2  -6    0.24    0.05
   0  -2   6    0.18    0.04
   0  -2  -6    0.26    0.06
   0   2   6    0.17    0.05
   0   2   6    0.35    0.06
   0   2  -6    0.29    0.06
   0   2  -6    0.15    0.05
   0   2  -6    0.17    0.07
   0   2  -6    0.12    0.05
   0   2   6    0.10    0.05
  -2  -2  -6  146.18    1.67
  -2  -2  -6  146.40    1.73
  -2  -2  -6  144.47    1.70
  -2  -2  -6  144.40    1.70
   2  -2   6  145.21    1.67
   2  -2   6  145.01    1.70
   2  -2   6  143.39    1.66
  -2   2  -6  143.42    1.70
   2   2   6  145.21    1.69
   2   2   6  143.47    1.70
  -2   2  -6  146.91    1.67
  -2   2  -6  147.00    1.68
   2   2   6  141.38    1.68
  -2   2  -6  144.97    1.73
   4  -2   6    5.29    0.14
  -4  -2  -6    5.43    0.19
  -4  -2  -6    5.04    0.17
   4  -2   6    5.19    0.15
   4  -2   6    5.19    0.15
  -4  -2  -6    5.50    0.12
  -4  -2  -6    4.86    0.16
   4   2   6    5.37    0.16
  -4   2  -6    4.88    0.17
   4   2   6    5.05    0.17
  -4   2  -6    5.30    0.11
   4   2   6    5.24    0.15
  -4   2  -6    5.19    0.17
  -6  -2  -6    6.70    0.22
  -6  -2  -6    6.76    0.21
   6  -2   6    6.80    0.20
   6  -2   6    6.89    0.19
   6  -2   6    6.51    0.19
  -6   2  -6    6.97    0.23
   6   2   6    6.75    0.21
   6   2   6    7.03    0.21
   6   2   6    6.77    0.20
  -6   2  -6    7.19    0.21
   8  -2   6   38.97    0.57
  -8  -2  -6   38.11    0.63
   8  -2   6   37.66    0.58
   8  -2   6   37.73    0.58
   8   2   6   37.07    0.58
   8   2   6   37.64    0.58
   8   2   6   37.76    0.60
  -8   2  -6   37.55    0.63
 -10  -2  -6    0.48    0.14
  10  -2   6    0.32    0.12
  10  -2   6    0.37    0.11
  10  -2   6    0.23    0.12
  10   2   6    0.37    0.12
 -10   2  -6    0.52    0.15
  10   2   6    0.22    0.11
  10   2   6    0.07    0.12
  11  -3  -6    4.25    0.21
  11  -3  -6    4.16    0.22
  11  -3  -6    3.98    0.18
 -11  -3   6    3.78    0.20
  11   3  -6    4.17    0.20
 -11   3   6    3.93    0.21
  11   3  -6    3.94    0.19
 -11   3   6    4.05    0.21
  11   3  -6    3.95    0.21
   9  -3  -6    3.71    0.20
   9  -3  -6    4.16    0.20
   9  -3  -6    3.95    0.18
   9  -3  -6    3.76    0.18
   9  -3  -6    3.98    0.15
  -9  -3   6    3.95    0.17
   9   3  -6    4.14    0.17
   9   3  -6    3.89    0.18
  -9   3   6    3.97    0.18
   9   3  -6    3.90    0.16
   9   3  -6    4.34    0.16
  -9   3   6    4.15    0.18
   7  -3  -6   22.29    0.36
   7  -3  -6   22.42    0.35
  -7  -3   6   22.10    0.34
  -7  -3   6   22.99    0.34
   7  -3  -6   22.28    0.40
   7  -3  -6   22.47    0.38
  -7  -3   6   22.38    0.33
   7  -3  -6   22.45    0.33
   7   3  -6   22.31    0.34
   7   3  -6   22.60    0.37
   7   3  -6   22.39    0.34
  -7   3   6   21.80    0.36
  -7   3   6   21.98    0.36
   7   3  -6   21.99    0.38
   5  -3  -6   60.87    0.81
  -5  -3   6   60.54    0.74
   5  -3  -6   62.14    0.74
   5  -3  -6   60.11    0.75
  -5  -3   6   61.41    0.74
  -5  -3   6   61.83    0.75
  -5  -3   6   61.40    0.75
   5  -3  -6   61.29    0.80
   5  -3  -6   60.89    0.78
  -5  -3   6   61.84    0.78
  -5   3   6   60.11    0.77
   5   3  -6   62.06    0.79
   5   3  -6   62.41    0.76
   5   3  -6   62.14    0.79
   5   3  -6   61.16    0.75
  -5   3   6   60.53    0.77
   3  -3  -6   11.55    0.23
  -3  -3   6   11.83    0.20
   3  -3  -6   12.02    0.17
  -3  -3   6   11.77    0.19
  -3  -3   6   11.76    0.22
  -3  -3   6   11.55    0.17
  -3  -3   6   11.67    0.18
   3  -3  -6   11.60    0.23
   3  -3  -6   12.01    0.20
   3  -3  -6   11.60    0.23
   3  -3  -6   11.66    0.20
   3   3  -6   11.74    0.19
   3   3  -6   11.86    0.22
   3   3  -6   11.99    0.23
  -3   3   6   11.59    0.20
  -3   3   6   11.75    0.20
  -1  -3   6    6.35    0.15
  -1  -3   6    6.26    0.11
   1  -3  -6    6.25    0.14
   1  -3  -6    6.08    0.18
   1  -3  -6    6.08    0.13
   1  -3  -6    6.04    0.15
  -1  -3   6    6.23    0.12
   1  -3  -6    6.10    0.14
  -1   3   6    6.11    0.14
   1   3  -6    6.02    0.16
   1   3  -6    6.20    0.17
   1   3  -6    6.23    0.14
  -1   3   6    6.17    0.14
  -1   3   6    5.84    0.14
  -1   3   6    6.42    0.16
   1   3  -6    6.23    0.14
  -1  -3  -6   85.50    1.02
   1  -3   6   85.17    1.03
  -1  -3  -6   84.81    1.06
   1  -3   6   86.11    1.00
   1  -3   6   85.14    0.99
  -1  -3  -6   85.46    1.03
  -1  -3  -6   85.44    1.04
   1   3   6   85.50    1.03
   1   3   6   85.64    1.02
   1   3   6   84.25    1.03
  -1   3  -6   84.09    1.03
   1   3   6   84.75    1.03
  -1   3  -6   86.56    1.02
  -1   3  -6   85.16    1.07
  -1   3  -6   84.96    1.03
   3  -3   6  101.00    1.19
  -3  -3  -6  100.80    1.25
   3  -3   6   99.21    1.21
   3  -3   6   99.02    1.18
   3  -3   6  100.08    1.21
  -3  -3  -6  100.14    1.23
  -3  -3  -6  101.22    1.22
  -3  -3  -6  102.27    1.18
   3   3   6   98.86    1.21
   3   3   6   99.88    1.22
  -3   3  -6  100.87    1.25
  -3   3  -6  101.31    1.18
   3   3   6  101.05    1.21
  -3   3  -6   97.81    1.23
   3   3   6  101.51    1.18
  -5  -3  -6    1.99    0.16
   5  -3   6    1.74    0.12
   5  -3   6    1.99    0.13
  -5  -3  -6    1.61    0.14
   5  -3   6    1.76    0.12
   5   3   6    1.76    0.14
  -5   3  -6    1.91    0.14
  -5   3  -6    1.97    0.15
   5   3   6    1.88    0.13
   5   3   6    2.01    0.13
   7  -3   6   54.58    0.75
  -7  -3  -6   53.26    0.80
   7  -3   6   54.88    0.75
   7  -3   6   55.31    0.74
   7   3   6   54.78    0.76
  -7   3  -6   55.71    0.77
  -7   3  -6   54.36    0.80
   7   3   6   55.01    0.75
   9  -3   6   36.77    0.58
   9  -3   6   36.33    0.57
  -9  -3  -6   37.80    0.64
   9  -3   6   35.75    0.58
  -9   3  -6   37.14    0.64
   9   3   6   35.52    0.58
   9   3   6   36.32    0.59
   9   3   6   36.09    0.61
  12  -4  -6   15.54    0.37
  12  -4  -6   15.63    0.32
  12  -4  -6   15.41    0.38
  12   4  -6   15.49    0.34
  12   4  -6   15.68    0.35
 -12   4   6   15.89    0.37
 -12   4   6   16.26    0.37
  12   4  -6   15.80    0.39
  10  -4  -6   19.09    0.40
  10  -4  -6   18.93    0.37
  10  -4  -6   18.39    0.32
 -10  -4   6   18.63    0.35
  10  -4  -6   19.14    0.38
  10   4  -6   18.33    0.35
 -10   4   6   18.64    0.37
  10   4  -6   18.73    0.35
  10   4  -6   18.72    0.39
 -10   4   6   18.45    0.37
  -8  -4   6    0.05    0.07
   8  -4  -6   -0.02    0.09
   8  -4  -6    0.17    0.10
   8  -4  -6    0.03    0.06
  -8  -4   6    0.01    0.07
   8  -4  -6    0.04    0.08
  -8   4   6   -0.08    0.07
   8   4  -6   -0.01    0.07
  -8   4   6    0.05    0.08
   8   4  -6   -0.03    0.07
   8   4  -6    0.06    0.07
   8   4  -6    0.01    0.07
   6  -4  -6   14.61    0.22
  -6  -4   6   14.65    0.25
  -6  -4   6   14.53    0.24
   6  -4  -6   14.31    0.28
   6  -4  -6   14.42    0.30
   6  -4  -6   14.41    0.22
   6  -4  -6   14.34    0.27
  -6  -4   6   14.22    0.23
  -6  -4   6   14.22    0.27
  -6  -4   6   14.55    0.24
   6  -4  -6   14.07    0.23
  -6   4   6   13.79    0.26
   6   4  -6   14.45    0.24
   6   4  -6   14.24    0.24
  -6   4   6   14.13    0.26
   6   4  -6   14.52    0.24
  -6   4   6   14.18    0.21
   6   4  -6   13.94    0.28
   6   4  -6   14.42    0.27
   4  -4  -6   62.87    0.82
  -4  -4   6   63.50    0.81
  -4  -4   6   63.23    0.75
   4  -4  -6   62.88    0.76
  -4  -4   6   62.94    0.77
  -4  -4   6   63.04    0.75
  -4  -4   6   63.27    0.77
   4  -4  -6   63.17    0.74
   4  -4  -6   62.75    0.81
   4  -4  -6   64.01    0.76
  -4   4   6   63.24    0.82
   4   4  -6   62.38    0.80
  -4   4   6   62.51    0.78
  -4   4   6   61.92    0.78
   4   4  -6   63.88    0.81
   4   4  -6   62.49    0.81
   4   4  -6   63.42    0.75
   2  -4  -6  133.41    1.51
   2  -4  -6  130.14    1.58
   2  -4  -6  129.73    1.56
  -2  -4   6  132.29    1.53
  -2  -4   6  132.23    1.48
  -2  -4   6  131.17    1.55
   2  -4  -6  131.96    1.53
  -2  -4   6  132.17    1.49
   2  -4  -6  130.58    1.53
  -2   4   6  132.07    1.53
   2   4  -6  130.46    1.54
  -2   4   6  130.53    1.53
   2   4  -6  133.06    1.56
   2   4  -6  129.43    1.57
   2   4  -6  131.12    1.53
  -2   4   6  130.95    1.56
   0  -4  -6    0.21    0.06
   0  -4   6    0.24    0.06
   0  -4   6    0.24    0.03
   0  -4  -6    0.12    0.07
   0  -4  -6    0.17    0.05
   0  -4  -6    0.18    0.06
   0  -4   6    0.29    0.04
   0   4  -6    0.24    0.06
   0   4  -6    0.29    0.08
   0   4   6    0.28    0.06
   0   4   6    0.18    0.05
   0   4   6    0.17    0.05
   0   4  -6    0.20    0.05
   0   4   6    0.23    0.05
   0   4  -6    0.26    0.06
  -2  -4  -6    4.52    0.15
  -2  -4  -6    4.66    0.13
   2  -4   6    4.67    0.12
   2  -4   6    4.64    0.13
   2  -4   6    4.96    0.15
  -2  -4  -6    4.46    0.15
   2  -4   6    4.70    0.11
  -2  -4  -6    4.60    0.17
  -2   4  -6    4.80    0.13
   2   4   6    4.38    0.14
   2   4   6    4.79    0.14
   2   4   6    4.75    0.14
  -2   4  -6    4.99    0.17
  -2   4  -6    4.49    0.15
   2   4   6    4.61    0.14
   4  -4   6   18.48    0.28
   4  -4   6   18.01    0.30
  -4  -4  -6   17.83    0.34
  -4  -4  -6   18.10    0.28
   4  -4   6   18.15    0.30
  -4  -4  -6   17.81    0.33
  -4  -4  -6   17.99    0.32
   4   4   6   17.90    0.31
   4   4   6   18.19    0.31
  -4   4  -6   18.20    0.27
   4   4   6   18.45    0.28
   4   4   6   18.21    0.33
  -4   4  -6   17.96    0.34
  -4   4  -6   18.01    0.34
   6  -4   6   14.17    0.28
   6  -4   6   13.69    0.27
  -6  -4  -6   13.59    0.31
   6  -4   6   14.22    0.27
  -6  -4  -6   14.42    0.31
  -6   4  -6   14.19    0.31
   6   4   6   13.94    0.29
   6   4   6   13.94    0.31
  -6   4  -6   13.33    0.31
   6   4   6   14.15    0.29
   8  -4   6   36.54    0.56
  -8  -4  -6   36.75    0.62
   8  -4   6   35.95    0.55
   8  -4   6   36.49    0.55
   8   4   6   36.46    0.57
   8   4   6   36.58    0.57
  -8   4  -6   35.97    0.62
   8   4   6   36.36    0.60
  10  -4   6    5.28    0.23
  10  -4   6    5.05    0.24
  10  -4   6    5.45    0.23
 -10  -4  -6    5.77    0.29
 -10   4  -6    5.45    0.29
  10   4   6    5.39    0.25
  10   4   6    5.17    0.25
  11  -5  -6   52.80    0.78
  11  -5  -6   53.21    0.71
  11  -5  -6   53.88    0.78
 -11   5   6   51.00    0.77
 -11   5   6   53.18    0.77
  11   5  -6   52.37    0.74
  11   5  -6   53.27    0.81
  11   5  -6   52.53    0.74
   9  -5  -6  106.29    1.27
   9  -5  -6  106.80    1.34
  -9  -5   6  106.97    1.30
   9  -5  -6  107.06    1.38
   9  -5  -6  108.28    1.36
   9  -5  -6  107.42    1.34
   9   5  -6  106.89    1.33
   9   5  -6  105.72    1.31
  -9   5   6  104.52    1.33
   9   5  -6  108.27    1.31
  -9   5   6  104.44    1.34
   9   5  -6  107.37    1.37
   7  -5  -6   54.60    0.78
  -7  -5   6   55.82    0.70
   7  -5  -6   55.21    0.68
   7  -5  -6   55.97    0.76
  -7  -5   6   55.38    0.73
   7   5  -6   54.50    0.70
  -7   5   6   54.39    0.74
   7   5  -6   54.88    0.77
   7   5  -6   54.75    0.75
  -7   5   6   55.91    0.74
   7   5  -6   56.05    0.70
  -5  -5   6   36.95    0.47
   5  -5  -6   36.67    0.54
   5  -5  -6   37.00    0.55
   5  -5  -6   36.94    0.47
  -5  -5   6   35.75    0.49
  -5  -5   6   35.85    0.53
  -5  -5   6   36.29    0.50
   5  -5  -6   37.03    0.46
   5  -5  -6   36.50    0.47
   5   5  -6   35.92    0.53
   5   5  -6   37.24    0.47
  -5   5   6   35.51    0.50
  -5   5   6   36.72    0.54
   5   5  -6   36.95    0.47
   5   5  -6   36.99    0.53
  -5   5   6   36.24    0.50
   5   5  -6   36.35    0.51
   3  -5  -6   15.73    0.24
  -3  -5   6   15.73    0.21
   3  -5  -6   15.91    0.24
   3  -5  -6   15.62    0.29
   3  -5  -6   16.19    0.24
  -3  -5   6   15.87    0.28
  -3  -5   6   15.51    0.26
   3   5  -6   15.38    0.28
   3   5  -6   15.90    0.21
  -3   5   6   15.71    0.26
  -3   5   6   15.70    0.29
   3   5  -6   16.06    0.27
   3   5  -6   16.04    0.26
  -3   5   6   15.67    0.26
   3   5  -6   15.64    0.29
   1  -5  -6   14.07    0.23
   1  -5  -6   13.52    0.23
  -1  -5   6   13.68    0.25
   1  -5  -6   13.47    0.26
  -1  -5   6   13.87    0.25
   1  -5  -6   14.17    0.23
  -1   5   6   13.88    0.26
   1   5  -6   13.84    0.23
   1   5  -6   13.74    0.24
  -1   5   6   13.34    0.24
   1   5  -6   13.81    0.26
   1   5  -6   13.60    0.27
  -1   5   6   13.78    0.23
  -1  -5  -6  402.96    4.62
   1  -5   6  397.83    4.51
  -1  -5  -6  395.04    4.64
  -1  -5  -6  400.64    4.58
   1  -5   6  399.42    4.75
   1  -5   6  404.12    4.52
  -1  -5  -6  396.83    4.64
   1  -5   6  402.69    4.57
   1   5   6  396.83    4.62
  -1   5  -6  396.02    4.74
   1   5   6  398.62    4.61
  -1   5  -6  403.71    4.69
  -1   5  -6  399.17    4.62
   1   5   6  393.49    4.73
   1   5   6  402.26    4.65
  -3  -5  -6  328.51    3.87
  -3  -5  -6  329.62    3.82
   3  -5   6  331.96    3.92
   3  -5   6  339.16    3.80
  -3  -5  -6  336.48    3.79
   3  -5   6  338.08    3.77
  -3  -5  -6  331.17    3.84
  -3   5  -6  333.03    3.85
   3   5   6  328.84    3.89
   3   5   6  340.04    3.79
   3   5   6  332.75    3.80
   3   5   6  334.57    3.82
  -3   5  -6  326.70    3.88
  -3   5  -6  330.91    3.78
  -5  -5  -6   71.28    0.98
   5  -5   6   73.71    0.93
   5  -5   6   74.15    0.93
   5  -5   6   75.09    0.91
  -5  -5  -6   73.65    0.98
  -5  -5  -6   81.36    1.18
   5   5   6   72.14    0.94
  -5   5  -6   72.27    0.99
   5   5   6   73.08    0.95
   5   5   6   73.42    0.97
  -5   5  -6   72.66    0.99
   7  -5   6    0.04    0.09
   7  -5   6    0.13    0.08
   7  -5   6    0.12    0.08
  -7  -5  -6    0.05    0.11
  -7   5  -6    0.17    0.10
   7   5   6    0.06    0.09
  -7   5  -6   -0.01    0.11
   7   5   6    0.21    0.10
   9  -5   6   11.21    0.28
   9  -5   6   10.76    0.28
   9  -5   6   10.65    0.29
  -9  -5  -6   11.66    0.35
   9   5   6   10.22    0.30
   9   5   6   11.45    0.31
  -9   5  -6   11.03    0.34
  12  -6  -6   22.65    0.38
  12  -6  -6   22.32    0.45
  12  -6  -6   22.65    0.46
 -12   6   6   23.32    0.46
  12   6  -6   21.72    0.42
 -12   6   6   22.59    0.46
  10  -6  -6   21.79    0.45
  10  -6  -6   21.94    0.42
  10  -6  -6   22.29    0.42
  10  -6  -6   21.92    0.34
 -10   6   6   21.90    0.41
  10   6  -6   21.60    0.38
 -10   6   6   21.87    0.42
  10   6  -6   22.24    0.39
  -8  -6   6  149.72    1.79
   8  -6  -6  148.58    1.82
   8  -6  -6  148.81    1.79
   8  -6  -6  148.46    1.84
   8   6  -6  149.26    1.80
  -8   6   6  147.57    1.79
   8   6  -6  149.44    1.83
   8   6  -6  148.37    1.75
   8   6  -6  148.43    1.75
  -8   6   6  145.69    1.79
  -6  -6   6   89.53    1.12
   6  -6  -6   86.47    1.14
  -6  -6   6   87.42    1.07
   6  -6  -6   87.45    1.03
   6  -6  -6   86.42    1.03
  -6  -6   6   88.25    1.09
   6  -6  -6   88.41    1.05
   6  -6  -6   85.14    1.12
  -6  -6   6   87.51    1.04
  -6   6   6   87.98    1.09
   6   6  -6   87.86    1.04
  -6   6   6   87.87    1.05
   6   6  -6   89.44    1.09
  -6   6   6   85.73    1.08
  -6   6   6   88.71    1.13
   6   6  -6   87.19    1.04
   6   6  -6   86.39    1.11
  -4  -6   6   18.57    0.25
   4  -6  -6   18.67    0.34
  -4  -6   6   18.40    0.33
  -4  -6   6   18.18    0.31
   4  -6  -6   18.29    0.28
   4  -6  -6   18.58    0.27
   4  -6  -6   18.53    0.27
  -4  -6   6   18.72    0.30
   4   6  -6   18.67    0.25
   4   6  -6   18.27    0.32
  -4   6   6   18.20    0.34
  -4   6   6   18.48    0.30
  -4   6   6   17.84    0.30
   4   6  -6   18.40    0.33
   4   6  -6   18.90    0.25
   4   6  -6   18.40    0.33
   2  -6  -6   13.43    0.27
   2  -6  -6   13.33    0.23
  -2  -6   6   12.93    0.25
   2  -6  -6   13.59    0.23
   2  -6  -6   13.48    0.23
  -2  -6   6   13.15    0.25
   2   6  -6   13.39    0.28
   2   6  -6   12.91    0.26
  -2   6   6   13.09    0.23
  -2   6   6   13.32    0.27
   2   6  -6   13.11    0.25
  -2   6   6   13.43    0.24
   2   6  -6   13.45    0.24
   0  -6  -6   98.14    1.21
   0  -6  -6   99.50    1.19
   0  -6  -6   97.15    1.19
   0  -6   6   97.55    1.19
   0   6   6   96.67    1.18
   0   6  -6   98.55    1.21
   0   6  -6   99.61    1.20
   0   6   6   97.89    1.20
   0   6   6   96.56    1.18
   0   6  -6   97.89    1.24
   2  -6   6  429.77    4.80
  -2  -6  -6  419.05    4.80
   2  -6   6  426.12    4.75
  -2  -6  -6  416.55    4.81
  -2  -6  -6  424.34    4.91
  -2  -6  -6  423.38    4.84
   2  -6   6  416.33    4.88
   2   6   6  418.82    4.92
  -2   6  -6  417.22    4.81
  -2   6  -6  415.09    5.04
  -2   6  -6  425.03    4.85
   2   6   6  420.87    4.81
   2   6   6  430.42    4.90
   4  -6   6   76.21    0.95
  -4  -6  -6   75.01    0.99
  -4  -6  -6   74.50    0.98
   4  -6   6   76.50    0.92
  -4  -6  -6   75.27    0.94
   4  -6   6   76.23    0.90
  -4  -6  -6   74.04    0.99
   4   6   6   74.31    0.96
   4   6   6   74.06    0.95
   4   6   6   75.68    0.94
  -4   6  -6   74.51    1.01
  -4   6  -6   73.47    0.99
  -4   6  -6   74.57    0.94
   6  -6   6   25.79    0.41
  -6  -6  -6   25.74    0.46
   6  -6   6   26.48    0.39
  -6  -6  -6   25.14    0.47
   6  -6   6   25.69    0.41
   6   6   6   26.16    0.44
  -6   6  -6   25.42    0.47
  -6   6  -6   26.38    0.47
   6   6   6   25.48    0.43
   8  -6   6   14.81    0.31
   8  -6   6   14.63    0.32
  -8  -6  -6   14.51    0.37
   8  -6   6   14.97    0.30
   8   6   6   14.62    0.34
  -8   6  -6   14.65    0.38
   8   6   6   14.95    0.34
  11  -7  -6   -0.07    0.11
  11  -7  -6    0.03    0.12
  11  -7  -6   -0.08    0.07
 -11   7   6   -0.07    0.11
 -11   7   6    0.17    0.12
   9  -7  -6    1.87    0.16
   9  -7  -6    2.08    0.15
  -9  -7   6    1.93    0.17
   9  -7  -6    2.07    0.15
   9  -7  -6    2.10    0.19
   9   7  -6    2.14    0.16
  -9   7   6    1.82    0.14
  -9   7   6    2.27    0.17
  -7  -7   6   50.98    0.71
   7  -7  -6   50.39    0.73
   7  -7  -6   50.12    0.75
  -7   7   6   49.88    0.69
  -7   7   6   50.25    0.73
   7   7  -6   50.89    0.72
   7   7  -6   51.61    0.70
  -7   7   6   50.76    0.70
   5  -7  -6    0.06    0.05
   5  -7  -6    0.06    0.05
   5  -7  -6   -0.01    0.09
   5  -7  -6   -0.08    0.06
  -5  -7   6    0.00    0.07
  -5  -7   6    0.03    0.06
  -5  -7   6    0.00    0.07
  -5   7   6    0.04    0.08
  -5   7   6    0.04    0.07
  -5   7   6   -0.05    0.07
   5   7  -6    0.01    0.08
   5   7  -6    0.04    0.08
   3  -7  -6    0.23    0.08
  -3  -7   6    0.05    0.07
   3  -7  -6    0.08    0.06
  -3  -7   6    0.16    0.07
   3  -7  -6    0.06    0.05
  -3   7   6    0.22    0.06
   3   7  -6    0.18    0.08
  -3   7   6    0.34    0.09
  -3   7   6    0.11    0.06
   3   7  -6    0.08    0.07
   1  -7  -6    4.72    0.15
   1  -7  -6    4.58    0.18
   1  -7  -6    4.60    0.12
   1  -7  -6    4.90    0.16
  -1  -7   6    4.72    0.17
  -1  -7   6    4.73    0.16
   1   7  -6    4.55    0.19
   1   7  -6    4.73    0.17
  -1   7   6    4.65    0.17
  -1   7   6    4.96    0.15
   1   7  -6    4.63    0.16
  -1   7   6    4.77    0.14
  -1  -7  -6    8.95    0.21
  -1  -7  -6    8.54    0.22
   1  -7   6    8.49    0.20
  -1  -7  -6    8.69    0.22
   1   7   6    8.36    0.19
  -1   7  -6    8.67    0.22
   1   7   6    8.87    0.20
  -1   7  -6    9.33    0.22
   1   7   6    8.77    0.22
  -1   7  -6    8.31    0.24
   3  -7   6    5.67    0.14
  -3  -7  -6    5.84    0.18
  -3  -7  -6    5.43    0.19
   3  -7   6    5.44    0.17
  -3  -7  -6    5.57    0.21
  -3  -7  -6    5.61    0.20
   3   7   6    5.54    0.18
   3   7   6    5.33    0.17
  -3   7  -6    5.49    0.20
  -3   7  -6    5.26    0.22
  -3   7  -6    5.50    0.18
   3   7   6    5.72    0.18
  -5  -7  -6    0.26    0.11
  -5  -7  -6    0.16    0.10
   5  -7   6    0.09    0.08
   5  -7   6    0.05    0.07
  -5  -7  -6    0.11    0.11
  -5  -7  -6    0.11    0.16
  -5   7  -6    0.07    0.10
   5   7   6    0.22    0.09
  -5   7  -6    0.29    0.11
   5   7   6    0.07    0.08
   7  -7   6    0.10    0.08
  -7  -7  -6    0.23    0.12
   7  -7   6   -0.06    0.09
  -7   7  -6    0.22    0.12
   7   7   6   -0.01    0.10
  -7   7  -6    0.16    0.12
   7   7   6    0.07    0.10
  -9  -7  -6    3.20    0.25
   9  -7   6    2.49    0.20
   9  -7   6    2.86    0.19
   9   7   6    3.08    0.21
   9   7   6    3.22    0.22
  -9   7  -6    3.09    0.25
  10  -8  -6   20.65    0.42
  10  -8  -6   21.11    0.41
  10  -8  -6   20.49    0.46
 -10   8   6   20.58    0.41
 -10   8   6   21.02    0.41
   8  -8  -6   14.92    0.36
  -8  -8   6   15.07    0.33
   8  -8  -6   14.47    0.31
   8  -8  -6   14.57    0.34
  -8   8   6   14.60    0.31
   8   8  -6   14.49    0.32
  -8   8   6   14.32    0.34
  -8   8   6   14.38    0.31
  -6  -8   6    9.29    0.22
   6  -8  -6    9.19    0.25
  -6  -8   6    9.02    0.25
  -6  -8   6    9.54    0.26
   6  -8  -6    9.38    0.27
   6   8  -6    9.44    0.24
  -6   8   6    9.52    0.26
  -6   8   6    9.82    0.23
   6   8  -6    9.18    0.25
  -6   8   6    9.51    0.23
  -4  -8   6   17.26    0.30
   4  -8  -6   17.56    0.30
  -4  -8   6   18.02    0.33
   4  -8  -6   17.62    0.27
  -4  -8   6   17.32    0.34
   4  -8  -6   17.41    0.35
  -4   8   6   17.55    0.30
  -4   8   6   17.42    0.30
   4   8  -6   17.52    0.34
  -4   8   6   17.51    0.35
   4   8  -6   17.05    0.34
   2  -8  -6    2.45    0.12
   2  -8  -6    2.07    0.09
  -2  -8   6    2.16    0.14
  -2  -8   6    2.31    0.15
   2  -8  -6    2.35    0.16
   2  -8  -6    2.40    0.14
   2   8  -6    2.40    0.16
  -2   8   6    2.28    0.12
  -2   8   6    2.29    0.16
   2   8  -6    2.28    0.15
   2   8  -6    2.31    0.15
  -2   8   6    2.56    0.12
   0  -8   6   40.07    0.57
   0  -8  -6   39.31    0.56
   0  -8  -6   40.01    0.59
   0  -8  -6   39.74    0.52
   0  -8   6   40.41    0.59
   0  -8  -6   40.30    0.58
   0   8   6   39.02    0.59
   0   8   6   40.29    0.54
   0   8  -6   39.35    0.62
   0   8  -6   40.02    0.59
   0   8  -6   39.56    0.59
   0   8   6   39.93    0.55
   2  -8   6   84.07    1.04
  -2  -8  -6   83.47    1.06
  -2  -8  -6   81.89    1.07
  -2   8  -6   82.62    1.06
   2   8   6   82.04    1.06
   2   8   6   82.99    1.04
  -2   8  -6   83.55    1.08
   2   8   6   80.38    1.03
  -2   8  -6   80.94    1.11
  -4  -8  -6   29.10    0.50
  -4  -8  -6   28.10    0.50
  -4  -8  -6   28.75    0.48
  -4  -8  -6   28.29    0.45
   4  -8   6   29.01    0.44
   4   8   6   28.19    0.46
  -4   8  -6   28.52    0.45
  -4   8  -6   28.94    0.52
   4   8   6   28.57    0.45
   4   8   6   28.15    0.45
  -4   8  -6   28.17    0.49
  -6  -8  -6   14.33    0.35
  -6  -8  -6   13.67    0.35
   6  -8   6   13.88    0.29
  -6   8  -6   14.13    0.36
  -6   8  -6   14.34    0.36
   6   8   6   14.00    0.31
   6   8   6   13.90    0.31
  -8  -8  -6   15.28    0.40
   8  -8   6   15.55    0.33
  -8   8  -6   15.57    0.41
   8   8   6   15.45    0.35
   8   8   6   15.64    0.35
  -9  -9   6   23.76    0.46
   9  -9  -6   24.52    0.48
   9  -9  -6   24.43    0.44
   9  -9  -6   23.14    0.49
   9  -9  -6   24.29    0.44
  -9   9   6   23.85    0.44
  -9   9   6   24.19    0.44
   9   9  -6   24.01    0.45
  -7  -9   6   90.81    1.18
   7  -9  -6   91.05    1.20
  -7   9   6   89.32    1.14
  -7   9   6   88.99    1.14
  -7   9   6   88.50    1.20
   7   9  -6   89.61    1.19
   5  -9  -6    5.57    0.23
   5  -9  -6    5.71    0.14
  -5  -9   6    5.54    0.19
  -5  -9   6    5.91    0.21
   5  -9  -6    5.50    0.18
   5   9  -6    5.61    0.21
  -5   9   6    5.39    0.22
  -5   9   6    5.77    0.18
  -5   9   6    5.53    0.18
   5   9  -6    5.65    0.22
   3  -9  -6   29.38    0.42
  -3  -9   6   29.34    0.44
  -3  -9   6   29.26    0.48
   3  -9  -6   28.99    0.50
  -3  -9   6   29.34    0.48
   3  -9  -6   29.00    0.45
  -3   9   6   28.81    0.49
   3   9  -6   29.18    0.49
  -3   9   6   28.88    0.43
  -3   9   6   29.60    0.44
   3   9  -6   28.88    0.50
   1  -9  -6   12.12    0.22
  -1  -9   6   12.02    0.27
   1  -9  -6   12.30    0.30
  -1  -9   6   12.14    0.29
   1  -9  -6   12.01    0.25
   1  -9  -6   12.46    0.27
  -1   9   6   12.21    0.24
  -1   9   6   12.10    0.23
  -1   9   6   11.98    0.29
   1   9  -6   12.18    0.31
   1   9  -6   11.88    0.28
   1   9  -6   11.89    0.28
   1  -9   6  101.65    1.24
  -1  -9  -6  100.28    1.27
  -1  -9  -6  101.45    1.25
   1  -9   6   99.62    1.29
   1   9   6   99.00    1.27
  -1   9  -6  100.58    1.33
  -1   9  -6   99.98    1.27
   1   9   6  100.43    1.22
  -1   9  -6  100.61    1.28
   1   9   6   95.53    1.23
  -3  -9  -6   53.76    0.78
  -3  -9  -6   52.61    0.76
   3  -9   6   53.41    0.72
  -3   9  -6   54.03    0.82
  -3   9  -6   54.26    0.79
   3   9   6   53.88    0.74
  -3   9  -6   54.45    0.76
   3   9   6   52.74    0.72
   3   9   6   54.46    0.75
  -5  -9  -6   25.40    0.49
  -5  -9  -6   24.82    0.48
   5  -9   6   24.95    0.41
  -5  -9  -6   24.60    0.48
   5   9   6   25.38    0.44
  -5   9  -6   23.83    0.50
   5   9   6   25.41    0.42
  -5   9  -6   24.86    0.48
  -7  -9  -6    7.96    0.30
   7  -9   6    8.18    0.24
  -7   9  -6    8.00    0.31
   7   9   6    8.04    0.26
  -7   9  -6    7.52    0.31
   7   9   6    7.90    0.25
   8 -10  -6   13.14    0.30
   8 -10  -6   12.97    0.35
   8 -10  -6   13.10    0.36
  -8 -10   6   12.54    0.34
   8 -10  -6   12.60    0.30
  -8  10   6   12.65    0.30
   8  10  -6   12.60    0.33
  -8  10   6   12.90    0.35
  -8  10   6   12.89    0.31
   6 -10  -6    1.07    0.14
  -6 -10   6    0.87    0.13
  -6 -10   6    0.84    0.11
   6  10  -6    0.88    0.13
  -6  10   6    0.92    0.13
  -6  10   6    0.95    0.11
  -6  10   6    0.86    0.10
  -4 -10   6   25.07    0.42
  -4 -10   6   25.93    0.46
  -4 -10   6   25.82    0.46
   4 -10  -6   25.95    0.43
   4 -10  -6   26.32    0.38
   4 -10  -6   26.08    0.48
  -4  10   6   25.23    0.41
   4  10  -6   26.39    0.47
   4  10  -6   26.12    0.48
  -4  10   6   25.57    0.40
  -4  10   6   25.66    0.48
  -2 -10   6   11.74    0.30
  -2 -10   6   11.83    0.28
   2 -10  -6   12.07    0.28
   2 -10  -6   11.60    0.31
   2 -10  -6   11.91    0.25
   2 -10  -6   11.95    0.21
   2  10  -6   11.68    0.30
  -2  10   6   11.99    0.31
  -2  10   6   12.04    0.24
   2  10  -6   12.13    0.32
  -2  10   6   11.99    0.25
   0 -10   6    0.52    0.11
   0 -10  -6    0.47    0.09
   0 -10   6    0.57    0.10
   0 -10  -6    0.47    0.11
   0  10   6    0.50    0.08
   0  10   6    0.61    0.11
   0  10  -6    0.59    0.11
   0  10  -6    0.43    0.13
   0  10   6    0.58    0.08
   0  10  -6    0.42    0.11
   2 -10   6    4.71    0.18
  -2 -10  -6    4.70    0.22
  -2 -10  -6    4.94    0.21
   2 -10   6    5.12    0.24
  -2  10  -6    5.04    0.25
   2  10   6    5.35    0.18
   2  10   6    4.90    0.21
  -2  10  -6    5.10    0.21
   2  10   6    4.77    0.17
  -2  10  -6    4.89    0.22
   4 -10   6    0.75    0.10
  -4 -10  -6    0.86    0.15
  -4 -10  -6    0.69    0.14
  -4 -10  -6    0.75    0.12
  -4  10  -6    0.59    0.11
  -4  10  -6    0.56    0.15
   4  10   6    0.67    0.11
   4  10   6    0.87    0.10
   4  10   6    1.01    0.11
  -4  10  -6    0.80    0.14
  -6 -10  -6    1.51    0.18
   6 -10   6    1.74    0.16
   6  10   6    2.33    0.18
  -6  10  -6    1.76    0.19
  -6  10  -6    1.48    0.17
   7 -11  -6    1.47    0.13
   7 -11  -6    1.80    0.18
  -7 -11   6    1.57    0.17
  -7  11   6    1.32    0.16
   7  11  -6    1.74    0.16
  -7  11   6    1.46    0.13
  -7  11   6    1.32    0.13
   5 -11  -6  121.90    1.59
  -5 -11   6  122.72    1.57
   5 -11  -6  123.23    1.45
  -5 -11   6  124.51    1.52
   5 -11  -6  122.53    1.53
  -5 -11   6  121.93    1.57
  -5  11   6  122.96    1.50
  -5  11   6  125.25    1.50
  -5  11   6  118.65    1.58
   5  11  -6  122.08    1.58
   3 -11  -6   30.21    0.54
  -3 -11   6   30.22    0.51
  -3 -11   6   29.14    0.47
   3 -11  -6   30.20    0.50
   3 -11  -6   30.28    0.45
  -3 -11   6   29.93    0.53
   3  11  -6   30.59    0.56
   3  11  -6   29.24    0.53
  -3  11   6   29.47    0.53
  -3  11   6   29.84    0.46
   1 -11  -6  134.70    1.65
   1 -11  -6  134.92    1.68
   1 -11  -6  135.92    1.60
  -1 -11   6  135.92    1.68
  -1 -11   6  133.15    1.71
  -1  11   6  135.55    1.71
   1  11  -6  134.19    1.71
   1  11  -6  135.65    1.75
  -1  11   6  137.56    1.63
   1  11  -6  137.93    1.71
  -1 -11  -6    3.34    0.19
  -1 -11  -6    3.42    0.21
   1 -11   6    3.51    0.18
  -1 -11  -6    3.30    0.16
   1 -11   6    3.44    0.22
  -1  11  -6    3.27    0.23
  -1  11  -6    3.50    0.21
   1  11   6    3.25    0.21
  -1  11  -6    3.54    0.21
   1  11   6    3.38    0.16
  -3 -11  -6    0.40    0.14
   3 -11   6    0.28    0.09
  -3 -11  -6    0.32    0.11
   3 -11   6    0.27    0.13
  -3  11  -6    0.58    0.15
  -3  11  -6    0.31    0.12
   3  11   6    0.41    0.10
   3  11   6    0.30    0.11
  -3  11  -6    0.31    0.11
  -5 -11  -6   31.71    0.59
  -5 -11  -6   31.53    0.59
   5 -11   6   31.14    0.60
   5 -11   6   31.82    0.50
  -5  11  -6   31.62    0.62
  -5  11  -6   31.42    0.59
   5  11   6   32.63    0.53
   6 -12  -6   51.52    0.82
  -6 -12   6   51.54    0.74
  -6 -12   6   50.87    0.80
   6  12  -6   51.42    0.80
  -6  12   6   50.03    0.81
   4 -12  -6   32.72    0.54
  -4 -12   6   31.57    0.51
  -4 -12   6   31.19    0.57
   4 -12  -6   32.24    0.59
  -4 -12   6   32.22    0.56
   4 -12  -6   33.24    0.48
  -4  12   6   32.87    0.59
   4  12  -6   32.05    0.58
   2 -12  -6   37.64    0.57
  -2 -12   6   37.83    0.61
  -2 -12   6   37.21    0.63
   2 -12  -6   37.97    0.65
   2 -12  -6   38.02    0.61
   2 -12  -6   38.66    0.52
   2  12  -6   38.20    0.67
  -2  12   6   38.87    0.61
  -2  12   6   37.95    0.64
   2  12  -6   37.86    0.64
   0 -12  -6   58.60    0.86
   0 -12  -6   57.33    0.82
   0 -12   6   58.68    0.83
   0 -12  -6   59.32    0.78
   0 -12   6   57.77    0.88
   0  12   6   59.23    0.88
   0  12  -6   60.99    0.88
   0  12  -6   59.34    0.93
   0  12   6   59.40    0.81
   0  12  -6   59.16    0.88
   2 -12   6   10.09    0.33
  -2 -12  -6   10.26    0.32
  -2 -12  -6    9.51    0.29
   2 -12   6   10.01    0.27
   2  12   6   10.15    0.31
   2  12   6    9.75    0.31
  -2  12  -6    9.86    0.35
  -2  12  -6   10.64    0.31
  -2  12  -6   10.15    0.32
   4 -12   6   15.36    0.41
  -4 -12  -6   15.32    0.40
   4 -12   6   15.40    0.32
  -4 -12  -6   14.70    0.38
  -4  12  -6   14.65    0.39
  -4  12  -6   15.01    0.37
   4  12   6   14.51    0.36
  -4  12  -6   14.51    0.43
   5 -13  -6    4.59    0.28
  -5 -13   6    4.73    0.26
   5 -13  -6    4.82    0.18
  -5 -13   6    4.87    0.27
  -5 -13   6    4.90    0.22
  -5  13   6    4.62    0.27
   5  13  -6    4.87    0.26
   3 -13  -6    9.77    0.25
  -3 -13   6    9.72    0.27
   3 -13  -6   10.10    0.31
   3 -13  -6    9.85    0.34
  -3 -13   6    9.72    0.33
   3 -13  -6   10.12    0.21
  -3 -13   6    9.54    0.30
  -3  13   6    9.76    0.33
   3  13  -6    9.45    0.32
   1 -13  -6    4.00    0.26
   1 -13  -6    4.28    0.21
  -1 -13   6    4.02    0.25
   1 -13  -6    4.05    0.25
   1 -13  -6    4.06    0.18
  -1 -13   6    4.04    0.22
   1  13  -6    4.23    0.27
  -1  13   6    4.05    0.25
   1  13  -6    4.08    0.24
   1 -13   6    1.18    0.13
  -1 -13  -6    1.18    0.12
  -1 -13  -6    1.15    0.14
  -1 -13  -6    1.01    0.16
   1 -13   6    1.38    0.17
   1  13   6    1.34    0.16
  -1  13  -6    1.13    0.15
  -1  13  -6    1.44    0.19
  -1  13  -6    1.14    0.16
  -3 -13  -6    1.20    0.18
   3 -13   6    1.27    0.13
  -3 -13  -6    1.39    0.16
   3 -13   6    1.25    0.18
  -3  13  -6    1.16    0.16
  -3  13  -6    1.43    0.20
   3  13   6    1.02    0.15
  -3  13  -6    1.42    0.18
   4 -14  -6   15.56    0.43
  -4 -14   6   14.38    0.41
   4 -14  -6   14.71    0.38
  -4 -14   6   14.52    0.39
  -4 -14   6   14.52    0.34
   4 -14  -6   15.03    0.31
   4  14  -6   14.63    0.40
  -4  14   6   14.50    0.41
   2 -14  -6   14.56    0.38
   2 -14  -6   14.03    0.32
  -2 -14   6   14.39    0.40
  -2 -14   6   13.91    0.36
   2 -14  -6   14.35    0.41
  -2 -14   6   14.04    0.32
   2 -14  -6   14.19    0.29
  -2  14   6   13.66    0.40
   2  14  -6   13.75    0.39
   0 -14   6   17.08    0.44
   0 -14   6   17.25    0.39
   0 -14  -6   16.82    0.42
   0 -14  -6   17.36    0.39
   0 -14  -6   16.93    0.34
   0  14   6   18.27    0.44
   0  14  -6   17.42    0.43
   2 -14   6    0.84    0.13
   2 -14   6    0.82    0.17
  -2 -14  -6    0.82    0.17
  -2 -14  -6    0.94    0.15
  -2  14  -6    0.92    0.17
  -2  14  -6    1.09    0.20
  -2  14  -6    0.98    0.16
   2  14   6    0.92    0.16
  12   0  -7    0.01    0.11
  12   0  -7    0.08    0.11
 -12   0   7   -0.04    0.10
  12   0  -7   -0.17    0.09
  10   0  -7   -0.10    0.08
  10   0  -7   -0.10    0.09
  10   0  -7    0.04    0.09
 -10   0   7   -0.04    0.09
  10   0  -7   -0.01    0.09
 -10   0   7   -0.13    0.09
   8   0  -7    0.11    0.07
  -8   0   7    0.25    0.08
   8   0  -7    0.08    0.08
  -8   0   7   -0.05    0.07
   8   0  -7    0.14    0.08
   6   0  -7    0.09    0.06
  -6   0   7    0.03    0.06
   6   0  -7    0.08    0.06
   6   0  -7    0.09    0.08
  -6   0   7    0.09    0.06
   4   0  -7    0.12    0.07
   4   0  -7    0.06    0.05
   4   0  -7    0.12    0.07
  -4   0   7    0.10    0.05
  -4   0   7    0.07    0.05
   4   0  -7    0.12    0.07
  -4   0   7    0.04    0.04
   2   0  -7    0.05    0.03
  -2   0   7   -0.02    0.04
   2   0  -7    0.04    0.05
   2   0  -7    0.08    0.06
   2   0  -7   -0.03    0.08
   2   0  -7    0.08    0.07
  -2   0   7    0.01    0.04
  -2   0   7    0.06    0.05
   0   0  -7    0.11    0.06
   0   0  -7    0.10    0.05
   0   0  -7    0.07    0.05
   0   0  -7    0.05    0.08
   0   0   7    0.14    0.05
   0   0   7    0.16    0.05
   0   0  -7    0.04    0.06
   0   0   7    0.08    0.05
   2   0   7    0.07    0.06
  -2   0  -7    0.12    0.08
   2   0   7    0.04    0.05
  -2   0  -7    0.20    0.06
   2   0   7    0.08    0.05
  -2   0  -7    0.06    0.06
  -2   0  -7    0.09    0.06
  -2   0  -7    0.17    0.05
   4   0   7    0.01    0.06
  -4   0  -7    0.06    0.07
   4   0   7   -0.02    0.06
   4   0   7    0.07    0.06
  -4   0  -7    0.06    0.08
   6   0   7   -0.04    0.07
   6   0   7   -0.02    0.08
   6   0   7    0.02    0.08
  -6   0  -7    0.16    0.09
  -6   0  -7    0.01    0.09
   8   0   7    0.04    0.10
   8   0   7    0.10    0.09
  -8   0  -7   -0.10    0.11
   8   0   7   -0.14    0.10
 -10   0  -7   -0.09    0.13
  10   0   7   -0.14    0.11
  10   0   7   -0.01    0.12
  10   0   7   -0.07    0.11
  13  -1  -7    0.99    0.14
  13  -1  -7    0.91    0.15
 -13  -1   7    1.10    0.15
  13  -1  -7    1.19    0.15
  13   1  -7    0.95    0.14
  13   1  -7    1.13    0.15
 -13   1   7    1.20    0.15
  13   1  -7    1.05    0.14
  11  -1  -7    0.46    0.10
  11  -1  -7    0.57    0.12
 -11  -1   7    0.55    0.11
  11  -1  -7    0.43    0.12
 -11   1   7    0.40    0.11
 -11   1   7    0.57    0.11
  11   1  -7    0.43    0.11
  11   1  -7    0.39    0.10
  11   1  -7    0.65    0.12
   9  -1  -7   33.52    0.52
   9  -1  -7   34.72    0.53
  -9  -1   7   34.55    0.52
  -9  -1   7   34.38    0.51
   9  -1  -7   33.62    0.51
   9  -1  -7   34.10    0.53
  -9   1   7   34.79    0.52
  -9   1   7   34.95    0.52
   9   1  -7   33.94    0.52
   9   1  -7   34.36    0.52
   9   1  -7   33.37    0.53
   9   1  -7   33.72    0.51
  -7  -1   7  137.03    1.63
   7  -1  -7  136.26    1.64
   7  -1  -7  137.31    1.64
  -7  -1   7  136.98    1.63
   7  -1  -7  135.87    1.68
   7  -1  -7  137.72    1.62
   7  -1  -7  136.18    1.66
  -7   1   7  137.44    1.64
  -7   1   7  137.32    1.63
   7   1  -7  141.68    1.61
   7   1  -7  136.93    1.66
   7   1  -7  140.28    1.63
   7   1  -7  137.88    1.65
   5  -1  -7  171.74    2.02
  -5  -1   7  174.46    2.00
  -5  -1   7  175.15    2.01
   5  -1  -7  176.60    2.01
   5  -1  -7  171.53    2.06
  -5  -1   7  174.69    2.01
   5  -1  -7  173.86    2.05
   5  -1  -7  176.26    2.03
   5   1  -7  173.75    2.03
  -5   1   7  173.15    2.01
   5   1  -7  171.96    2.02
   5   1  -7  173.14    2.05
  -5   1   7  170.38    2.01
   3  -1  -7  128.55    1.57
  -3  -1   7  125.68    1.43
   3  -1  -7  123.77    1.50
   3  -1  -7  122.50    1.47
  -3  -1   7  124.71    1.44
  -3  -1   7  126.28    1.45
   3  -1  -7  123.94    1.49
   3  -1  -7  122.29    1.49
  -3  -1   7  125.75    1.47
   3   1  -7  122.42    1.49
  -3   1   7  127.13    1.45
  -3   1   7  124.55    1.45
   3   1  -7  124.79    1.47
   3   1  -7  122.85    1.49
  -3   1   7  123.85    1.46
  -1  -1   7   68.98    0.85
  -1  -1   7   68.84    0.82
  -1  -1   7   69.27    0.83
   1  -1  -7   69.36    0.86
   1  -1  -7   68.43    0.85
   1  -1  -7   69.33    0.89
   1  -1  -7   67.64    0.85
   1  -1  -7   69.90    0.81
  -1   1   7   66.62    0.83
   1   1  -7   67.51    0.88
   1   1  -7   68.15    0.86
  -1   1   7   69.39    0.85
   1   1  -7   69.68    0.85
  -1   1   7   68.99    0.84
   1   1  -7   68.51    0.82
   1  -1   7   54.58    0.67
  -1  -1  -7   54.87    0.67
  -1  -1  -7   54.73    0.70
  -1  -1  -7   55.89    0.69
  -1  -1  -7   54.68    0.69
  -1  -1  -7   55.27    0.74
   1  -1   7   54.61    0.68
   1  -1   7   54.20    0.70
  -1   1  -7   53.26    0.73
   1   1   7   54.49    0.70
  -1   1  -7   52.98    0.69
   1   1   7   54.00    0.68
   1   1   7   55.14    0.69
  -1   1  -7   54.90    0.69
  -1   1  -7   55.52    0.70
  -3  -1  -7  146.44    1.74
  -3  -1  -7  154.41    1.70
   3  -1   7  147.04    1.71
   3  -1   7  152.22    1.75
  -3  -1  -7  148.04    1.78
   3  -1   7  145.80    1.72
  -3  -1  -7  144.21    1.75
   3   1   7  145.55    1.73
  -3   1  -7  144.93    1.69
  -3   1  -7  142.52    1.75
  -3   1  -7  142.53    1.77
   3   1   7  147.24    1.72
  -3   1  -7  149.10    1.73
  -5  -1  -7   35.85    0.55
   5  -1   7   35.68    0.50
  -5  -1  -7   34.83    0.54
   5  -1   7   35.43    0.52
   5  -1   7   35.92    0.51
  -5   1  -7   35.20    0.54
   5   1   7   35.31    0.52
   5   1   7   35.64    0.53
   5   1   7   35.41    0.51
  -5   1  -7   35.31    0.55
  -7  -1  -7   74.03    1.04
   7  -1   7   77.61    0.99
   7  -1   7   75.94    1.01
   7  -1   7   76.96    1.00
   7   1   7   76.05    1.00
   7   1   7   75.78    1.02
   7   1   7   75.01    0.99
  -7   1  -7   77.44    1.04
  -7   1  -7   76.01    1.05
   9  -1   7   26.82    0.49
  -9  -1  -7   26.82    0.53
   9  -1   7   26.69    0.47
   9  -1   7   26.74    0.49
   9   1   7   26.27    0.48
   9   1   7   26.91    0.48
   9   1   7   25.87    0.49
  -9   1  -7   27.34    0.53
 -12  -2   7    2.42    0.20
  12  -2  -7    2.83    0.19
  12  -2  -7    2.68    0.22
  12  -2  -7    2.70    0.21
  12   2  -7    2.69    0.20
 -12   2   7    2.70    0.21
  12   2  -7    3.02    0.20
  12   2  -7    2.58    0.21
 -12   2   7    2.63    0.21
 -10  -2   7    0.62    0.10
  10  -2  -7    0.59    0.09
  10  -2  -7    0.66    0.11
  10  -2  -7    0.55    0.12
  10  -2  -7    0.66    0.11
  10   2  -7    0.66    0.11
  10   2  -7    0.54    0.10
 -10   2   7    0.60    0.11
  10   2  -7    0.71    0.11
 -10   2   7    0.60    0.11
  10   2  -7    0.88    0.11
  -8  -2   7   12.14    0.25
  -8  -2   7   12.21    0.25
   8  -2  -7   12.32    0.30
   8  -2  -7   12.20    0.26
   8  -2  -7   12.56    0.29
   8  -2  -7   11.99    0.24
   8   2  -7   12.25    0.27
   8   2  -7   12.32    0.25
   8   2  -7   12.68    0.28
  -8   2   7   12.17    0.26
  -8   2   7   12.43    0.26
   8   2  -7   12.40    0.25
   6  -2  -7  263.70    3.04
  -6  -2   7  268.38    3.06
  -6  -2   7  258.76    2.99
   6  -2  -7  272.10    3.06
  -6  -2   7  266.03    3.03
   6  -2  -7  269.13    3.08
   6  -2  -7  263.61    3.09
   6   2  -7  263.05    3.07
   6   2  -7  269.86    3.07
   6   2  -7  266.90    3.03
   6   2  -7  265.50    3.03
  -6   2   7  261.32    3.05
  -6   2   7  264.39    3.04
   4  -2  -7  162.88    1.93
   4  -2  -7  158.84    1.89
  -4  -2   7  161.36    1.86
   4  -2  -7  163.50    1.92
  -4  -2   7  163.96    1.90
   4  -2  -7  168.12    1.89
  -4  -2   7  164.67    1.85
   4  -2  -7  163.52    1.92
  -4  -2   7  163.61    1.87
  -4  -2   7  162.51    1.87
  -4   2   7  162.12    1.89
   4   2  -7  161.81    1.92
   4   2  -7  161.45    1.91
   4   2  -7  161.68    1.91
   2  -2  -7    8.38    0.19
  -2  -2   7    7.66    0.15
   2  -2  -7    7.62    0.13
  -2  -2   7    7.81    0.14
   2  -2  -7    7.67    0.18
  -2  -2   7    7.47    0.17
   2  -2  -7    7.29    0.17
   2  -2  -7    7.97    0.21
  -2   2   7    7.56    0.16
  -2   2   7    7.65    0.16
   2   2  -7    8.06    0.17
  -2   2   7    7.75    0.16
   2   2  -7    7.35    0.19
   2   2  -7    7.63    0.14
   2   2  -7    7.71    0.19
   0  -2  -7   47.86    0.63
   0  -2  -7   48.77    0.62
   0  -2   7   49.34    0.61
   0  -2  -7   48.95    0.67
   0  -2  -7   48.53    0.63
   0  -2   7   48.89    0.59
   0  -2   7   49.18    0.64
   0  -2  -7   49.48    0.61
   0   2  -7   49.14    0.63
   0   2   7   48.68    0.63
   0   2  -7   49.07    0.67
   0   2   7   48.74    0.63
   0   2   7   48.70    0.62
   0   2  -7   49.11    0.62
   0   2  -7   48.31    0.63
  -2  -2  -7    7.41    0.22
   2  -2   7    7.54    0.16
   2  -2   7    7.54    0.17
  -2  -2  -7    7.44    0.16
  -2  -2  -7    7.43    0.18
   2  -2   7    7.49    0.18
  -2  -2  -7    7.14    0.18
   2   2   7    7.65    0.18
  -2   2  -7    7.65    0.17
  -2   2  -7    7.21    0.18
  -2   2  -7    7.44    0.21
  -2   2  -7    7.68    0.16
   2   2   7    7.58    0.17
   2   2   7    7.50    0.18
   4  -2   7  115.68    1.38
  -4  -2  -7  116.56    1.44
   4  -2   7  114.83    1.41
  -4  -2  -7  121.03    1.35
  -4  -2  -7  113.97    1.43
   4  -2   7  118.08    1.39
  -4  -2  -7  117.12    1.41
  -4   2  -7  114.63    1.43
  -4   2  -7  114.89    1.44
  -4   2  -7  116.82    1.35
   4   2   7  115.03    1.42
   4   2   7  116.08    1.40
   4   2   7  115.89    1.40
   6  -2   7   83.77    1.08
   6  -2   7   83.99    1.05
   6  -2   7   84.38    1.07
  -6  -2  -7   82.41    1.11
  -6  -2  -7   83.93    1.09
  -6   2  -7   84.93    1.10
   6   2   7   84.97    1.09
   6   2   7   83.14    1.06
   6   2   7   84.13    1.07
  -6   2  -7   82.46    1.11
   8  -2   7   70.34    0.95
  -8  -2  -7   68.78    1.00
   8  -2   7   70.59    0.93
   8  -2   7   71.76    0.95
  -8   2  -7   69.80    1.00
   8   2   7   70.27    0.95
   8   2   7   69.50    0.97
   8   2   7   69.55    0.95
 -10  -2  -7    0.36    0.14
  10  -2   7    0.19    0.11
  10  -2   7    0.35    0.12
  10  -2   7    0.11    0.12
  10   2   7   -0.02    0.12
  10   2   7    0.05    0.11
  10   2   7   -0.04    0.12
 -10   2  -7    0.27    0.15
  11  -3  -7   14.13    0.33
  11  -3  -7   14.10    0.34
 -11  -3   7   14.27    0.32
  11  -3  -7   14.12    0.30
  11   3  -7   13.92    0.31
  11   3  -7   13.99    0.35
 -11   3   7   13.84    0.33
 -11   3   7   14.39    0.33
  11   3  -7   13.84    0.31
   9  -3  -7   16.70    0.35
  -9  -3   7   16.93    0.31
   9  -3  -7   16.76    0.30
   9  -3  -7   17.06    0.33
   9  -3  -7   16.57    0.37
  -9   3   7   16.76    0.33
   9   3  -7   16.74    0.31
   9   3  -7   16.78    0.32
   9   3  -7   17.31    0.33
  -9   3   7   16.68    0.33
   9   3  -7   16.94    0.35
   7  -3  -7   16.78    0.34
   7  -3  -7   17.00    0.28
   7  -3  -7   16.83    0.33
  -7  -3   7   16.83    0.27
  -7  -3   7   16.51    0.28
  -7  -3   7   16.59    0.28
   7  -3  -7   17.29    0.31
  -7   3   7   16.63    0.30
   7   3  -7   16.81    0.29
   7   3  -7   17.13    0.32
  -7   3   7   16.55    0.30
   7   3  -7   16.60    0.32
   7   3  -7   16.90    0.28
   5  -3  -7   46.44    0.66
   5  -3  -7   46.93    0.64
  -5  -3   7   46.86    0.63
  -5  -3   7   47.34    0.58
  -5  -3   7   46.39    0.59
   5  -3  -7   46.46    0.60
   5  -3  -7   46.34    0.65
  -5  -3   7   47.88    0.59
  -5  -3   7   46.27    0.59
   5  -3  -7   46.40    0.59
   5   3  -7   47.07    0.64
  -5   3   7   46.76    0.61
   5   3  -7   46.93    0.62
   5   3  -7   46.65    0.63
   5   3  -7   47.11    0.59
  -5   3   7   46.32    0.62
   3  -3  -7  113.50    1.32
  -3  -3   7  111.17    1.34
  -3  -3   7  112.03    1.28
   3  -3  -7  110.37    1.32
  -3  -3   7  114.15    1.30
   3  -3  -7  109.51    1.35
   3  -3  -7  110.08    1.36
  -3  -3   7  112.72    1.29
   3  -3  -7  110.95    1.35
   3   3  -7  111.78    1.29
   3   3  -7  111.55    1.35
  -3   3   7  110.86    1.32
   3   3  -7  110.45    1.34
   3   3  -7  111.83    1.35
  -1  -3   7   54.85    0.64
  -1  -3   7   54.56    0.66
  -1  -3   7   54.68    0.70
   1  -3  -7   53.22    0.73
   1  -3  -7   54.41    0.66
   1  -3  -7   52.83    0.70
   1  -3  -7   53.39    0.69
  -1   3   7   54.64    0.69
   1   3  -7   55.00    0.69
   1   3  -7   53.92    0.73
  -1   3   7   54.14    0.68
   1   3  -7   54.37    0.70
   1   3  -7   55.00    0.68
  -1   3   7   53.85    0.68
   1  -3   7  144.25    1.71
  -1  -3  -7  143.84    1.71
  -1  -3  -7  146.09    1.70
  -1  -3  -7  144.72    1.70
   1  -3   7  146.54    1.68
   1  -3   7  143.56    1.66
  -1  -3  -7  144.30    1.75
   1   3   7  143.46    1.71
  -1   3  -7  144.01    1.71
   1   3   7  145.38    1.70
  -1   3  -7  146.63    1.75
  -1   3  -7  148.02    1.70
   1   3   7  145.18    1.70
  -1   3  -7  144.66    1.70
   3  -3   7    9.50    0.20
   3  -3   7    9.13    0.21
  -3  -3  -7    9.29    0.22
   3  -3   7    9.14    0.18
  -3  -3  -7    9.21    0.22
  -3  -3  -7    9.72    0.25
  -3  -3  -7    9.44    0.18
  -3   3  -7    9.57    0.24
  -3   3  -7    9.59    0.18
  -3   3  -7    9.39    0.22
   3   3   7    9.28    0.21
   3   3   7    9.27    0.21
   3   3   7    9.41    0.21
   5  -3   7   54.36    0.72
  -5  -3  -7   55.34    0.77
   5  -3   7   54.75    0.71
  -5  -3  -7   53.30    0.76
   5  -3   7   55.10    0.74
  -5   3  -7   55.66    0.78
   5   3   7   54.87    0.74
  -5   3  -7   54.88    0.77
   5   3   7   55.04    0.76
   5   3   7   53.97    0.74
  -7  -3  -7    1.66    0.15
   7  -3   7    1.80    0.13
   7  -3   7    1.77    0.16
   7  -3   7    1.65    0.13
   7   3   7    1.68    0.13
   7   3   7    1.91    0.14
   7   3   7    1.62    0.14
  -7   3  -7    1.90    0.17
  -7   3  -7    1.85    0.16
   9  -3   7    4.12    0.21
   9  -3   7    4.03    0.21
  -9  -3  -7    4.42    0.25
   9  -3   7    4.04    0.22
   9   3   7    3.98    0.22
   9   3   7    4.43    0.24
  -9   3  -7    4.26    0.26
   9   3   7    3.56    0.22
  12  -4  -7    2.91    0.18
  12  -4  -7    3.48    0.23
  12  -4  -7    3.22    0.23
 -12   4   7    3.12    0.22
  12   4  -7    3.05    0.22
  12   4  -7    2.56    0.19
 -12   4   7    3.24    0.23
  12   4  -7    3.41    0.20
  10  -4  -7   61.15    0.80
 -10  -4   7   61.07    0.82
  10  -4  -7   60.37    0.88
  10  -4  -7   59.58    0.85
  10  -4  -7   60.72    0.84
  10  -4  -7   62.40    0.96
 -10   4   7   60.28    0.84
  10   4  -7   59.89    0.87
 -10   4   7   60.29    0.84
  10   4  -7   61.31    0.86
  10   4  -7   59.32    0.81
  10   4  -7   60.99    0.82
   8  -4  -7    9.24    0.28
   8  -4  -7    9.54    0.20
   8  -4  -7    9.61    0.24
   8  -4  -7    9.61    0.26
  -8  -4   7    9.32    0.21
   8   4  -7    9.49    0.24
   8   4  -7    9.38    0.21
   8   4  -7    9.04    0.25
   8   4  -7    9.36    0.21
  -8   4   7    9.25    0.23
  -8   4   7    9.88    0.24
  -6  -4   7   26.96    0.38
   6  -4  -7   26.72    0.38
  -6  -4   7   27.92    0.48
  -6  -4   7   27.01    0.38
   6  -4  -7   26.62    0.45
  -6  -4   7   26.63    0.37
  -6  -4   7   26.73    0.40
   6  -4  -7   27.03    0.44
   6  -4  -7   26.35    0.42
   6   4  -7   26.72    0.38
  -6   4   7   26.43    0.41
  -6   4   7   26.61    0.41
   6   4  -7   26.76    0.43
   6   4  -7   26.67    0.43
   6   4  -7   27.29    0.40
   4  -4  -7    1.13    0.09
   4  -4  -7    1.30    0.13
  -4  -4   7    1.13    0.11
  -4  -4   7    1.34    0.09
  -4  -4   7    1.14    0.07
   4  -4  -7    1.03    0.10
   4  -4  -7    1.13    0.10
  -4  -4   7    1.20    0.09
   4  -4  -7    1.25    0.09
  -4  -4   7    1.25    0.08
   4  -4  -7    0.97    0.07
  -4   4   7    1.10    0.08
   4   4  -7    1.25    0.12
   4   4  -7    1.24    0.11
   4   4  -7    1.15    0.07
  -4   4   7    1.24    0.10
   4   4  -7    1.03    0.08
  -2  -4   7  114.70    1.30
   2  -4  -7  113.55    1.35
  -2  -4   7  113.74    1.37
   2  -4  -7  110.62    1.40
  -2  -4   7  115.25    1.31
   2  -4  -7  114.26    1.35
   2  -4  -7  114.01    1.38
  -2  -4   7  113.40    1.35
   2  -4  -7  117.00    1.32
   2   4  -7  115.88    1.38
  -2   4   7  113.71    1.35
   2   4  -7  114.05    1.36
  -2   4   7  113.99    1.35
   2   4  -7  114.33    1.39
   2   4  -7  113.33    1.34
  -2   4   7  113.51    1.38
   0  -4   7  271.68    3.04
   0  -4   7  264.79    3.01
   0  -4  -7  265.54    3.09
   0  -4  -7  264.49    3.05
   0  -4  -7  261.49    3.04
   0  -4  -7  268.83    3.03
   0  -4   7  267.60    3.05
   0   4   7  265.21    3.05
   0   4  -7  262.18    3.08
   0   4   7  264.71    3.04
   0   4  -7  269.29    3.04
   0   4   7  257.24    3.07
   0   4  -7  266.26    3.14
   0   4   7  262.20    3.11
   0   4  -7  271.71    3.03
  -2  -4  -7  115.79    1.42
  -2  -4  -7  114.70    1.41
  -2  -4  -7  118.54    1.40
   2  -4   7  117.92    1.41
  -2  -4  -7  116.18    1.45
   2  -4   7  118.86    1.36
   2  -4   7  117.92    1.38
  -2   4  -7  116.31    1.42
  -2   4  -7  117.38    1.46
   2   4   7  118.75    1.40
   2   4   7  119.14    1.42
  -2   4  -7  117.33    1.40
   2   4   7  116.16    1.41
   2   4   7  117.13    1.41
  -4  -4  -7    1.33    0.12
  -4  -4  -7    1.33    0.11
  -4  -4  -7    1.30    0.10
   4  -4   7    1.40    0.11
  -4  -4  -7    1.62    0.14
   4  -4   7    1.52    0.12
   4  -4   7    1.50    0.12
  -4   4  -7    1.62    0.10
   4   4   7    2.29    0.14
   4   4   7    1.51    0.11
   4   4   7    1.55    0.14
  -4   4  -7    1.70    0.15
  -4   4  -7    1.36    0.12
  -6  -4  -7    0.37    0.12
   6  -4   7    0.27    0.08
   6  -4   7    0.19    0.08
  -6  -4  -7    0.39    0.11
   6  -4   7    0.32    0.09
  -6   4  -7    0.36    0.11
   6   4   7    0.26    0.09
   6   4   7    0.36    0.09
  -6   4  -7    0.13    0.10
   6   4   7    0.32    0.10
   8  -4   7    7.11    0.23
   8  -4   7    7.07    0.24
  -8  -4  -7    7.66    0.28
   8  -4   7    7.33    0.24
   8   4   7    7.09    0.25
   8   4   7    7.68    0.25
  -8   4  -7    7.62    0.29
   8   4   7    8.06    0.40
 -10  -4  -7   32.57    0.63
  10  -4   7   32.24    0.56
  10  -4   7   32.27    0.55
  10  -4   7   31.99    0.56
 -10   4  -7   32.14    0.63
  10   4   7   31.99    0.57
  10   4   7   32.89    0.58
  11  -5  -7   15.25    0.39
  11  -5  -7   16.21    0.36
  11  -5  -7   15.71    0.30
  11  -5  -7   15.43    0.36
  11   5  -7   14.90    0.32
 -11   5   7   15.81    0.36
  11   5  -7   15.48    0.38
 -11   5   7   15.61    0.35
  11   5  -7   15.09    0.32
   9  -5  -7   12.98    0.30
   9  -5  -7   12.94    0.32
   9  -5  -7   13.28    0.25
   9  -5  -7   13.37    0.34
  -9  -5   7   12.96    0.26
   9   5  -7   13.03    0.26
  -9   5   7   13.00    0.30
   9   5  -7   12.73    0.26
   9   5  -7   13.36    0.32
  -9   5   7   12.99    0.30
   9   5  -7   13.40    0.29
  -7  -5   7   96.47    1.17
   7  -5  -7   95.30    1.14
  -7  -5   7   95.42    1.15
   7  -5  -7   96.09    1.24
   7  -5  -7   95.55    1.22
   7  -5  -7   96.55    1.21
   7   5  -7   94.22    1.22
  -7   5   7   94.66    1.19
  -7   5   7   95.93    1.19
   7   5  -7   95.36    1.15
   7   5  -7   95.10    1.21
   7   5  -7   94.68    1.15
  -5  -5   7   46.19    0.60
  -5  -5   7   46.14    0.57
  -5  -5   7   45.79    0.57
  -5  -5   7   46.59    0.61
   5  -5  -7   47.36    0.59
  -5  -5   7   46.76    0.64
   5  -5  -7   45.81    0.66
   5  -5  -7   45.89    0.57
   5  -5  -7   45.06    0.65
   5  -5  -7   45.92    0.59
   5  -5  -7   45.54    0.65
   5   5  -7   46.59    0.65
   5   5  -7   45.74    0.63
   5   5  -7   46.42    0.57
   5   5  -7   45.39    0.64
  -5   5   7   45.09    0.62
  -5   5   7   45.58    0.62
  -5   5   7   46.02    0.65
  -3  -5   7    0.44    0.04
  -3  -5   7    0.39    0.07
   3  -5  -7    0.52    0.10
   3  -5  -7    0.41    0.06
   3  -5  -7    0.42    0.06
  -3  -5   7    0.45    0.07
  -3  -5   7    0.48    0.04
   3  -5  -7    0.49    0.06
   3  -5  -7    0.49    0.08
  -3   5   7    0.67    0.09
  -3   5   7    0.47    0.07
   3   5  -7    0.49    0.07
   3   5  -7    0.59    0.04
   3   5  -7    0.50    0.07
   3   5  -7    0.61    0.08
   3   5  -7    0.45    0.08
  -3   5   7    0.54    0.07
   1  -5  -7  118.15    1.47
  -1  -5   7  119.91    1.43
  -1  -5   7  119.73    1.36
   1  -5  -7  118.84    1.41
   1  -5  -7  121.11    1.40
   1  -5  -7  116.08    1.43
   1  -5  -7  118.14    1.41
  -1   5   7  117.35    1.43
   1   5  -7  120.22    1.47
   1   5  -7  118.00    1.41
   1   5  -7  118.68    1.42
   1   5  -7  119.42    1.44
  -1   5   7  118.71    1.41
  -1   5   7  117.33    1.41
  -1  -5  -7   73.98    0.98
   1  -5   7   75.43    0.87
  -1  -5  -7   75.31    0.94
  -1  -5  -7   73.89    0.94
  -1  -5  -7   73.27    0.94
   1  -5   7   74.93    0.89
   1  -5   7   73.61    0.94
   1   5   7   75.60    0.94
   1   5   7   73.92    0.93
   1   5   7   73.97    0.93
  -1   5  -7   74.12    0.94
   1   5   7   74.37    0.93
  -1   5  -7   74.04    0.94
  -1   5  -7   74.80    0.99
  -3  -5  -7   37.91    0.56
  -3  -5  -7   38.59    0.53
   3  -5   7   38.71    0.49
  -3  -5  -7   38.01    0.56
   3  -5   7   37.90    0.54
   3  -5   7   39.03    0.51
  -3  -5  -7   37.83    0.59
  -3   5  -7   37.66    0.57
  -3   5  -7   37.88    0.59
   3   5   7   37.81    0.54
   3   5   7   38.58    0.55
   3   5   7   38.15    0.54
   3   5   7   38.02    0.52
  -3   5  -7   38.60    0.53
  -5  -5  -7   23.64    0.44
  -5  -5  -7   22.91    0.42
   5  -5   7   23.22    0.36
   5  -5   7   23.00    0.39
   5  -5   7   23.35    0.37
   5   5   7   22.77    0.39
   5   5   7   23.35    0.40
  -5   5  -7   23.51    0.43
  -5   5  -7   22.07    0.42
   7  -5   7   24.57    0.43
  -7  -5  -7   25.19    0.49
   7  -5   7   25.20    0.41
   7  -5   7   25.34    0.43
  -7   5  -7   26.14    0.48
   7   5   7   25.70    0.45
   7   5   7   25.46    0.45
  -7   5  -7   25.32    0.49
   9  -5   7   20.39    0.41
   9  -5   7   20.28    0.41
   9  -5   7   20.26    0.39
  -9  -5  -7   20.47    0.47
  -9   5  -7   20.04    0.47
   9   5   7   21.20    0.43
   9   5   7   20.65    0.43
  10  -6  -7    8.50    0.20
  10  -6  -7    8.55    0.31
  10  -6  -7    8.57    0.27
  10  -6  -7    8.48    0.27
 -10   6   7    8.91    0.27
  10   6  -7    9.18    0.39
  10   6  -7    8.37    0.23
 -10   6   7    8.77    0.27
   8  -6  -7   26.64    0.49
   8  -6  -7   26.67    0.38
   8  -6  -7   26.31    0.44
   8  -6  -7   27.36    0.48
   8  -6  -7   26.76    0.47
  -8  -6   7   25.81    0.40
  -8  -6   7   26.82    0.43
   8   6  -7   26.17    0.47
  -8   6   7   25.66    0.43
   8   6  -7   26.03    0.45
   8   6  -7   25.97    0.39
  -8   6   7   26.57    0.44
   8   6  -7   26.46    0.40
   6  -6  -7   20.24    0.30
  -6  -6   7   19.98    0.32
  -6  -6   7   20.04    0.29
   6  -6  -7   20.32    0.38
  -6  -6   7   20.80    0.40
  -6  -6   7   20.39    0.34
   6  -6  -7   20.58    0.40
   6   6  -7   20.13    0.30
   6   6  -7   19.97    0.30
   6   6  -7   20.15    0.35
  -6   6   7   19.95    0.38
  -6   6   7   19.74    0.34
  -6   6   7   19.79    0.34
   6   6  -7   19.87    0.37
   6   6  -7   20.16    0.37
  -4  -6   7   26.09    0.34
  -4  -6   7   25.99    0.40
  -4  -6   7   26.07    0.39
   4  -6  -7   26.04    0.43
  -4  -6   7   25.48    0.42
   4  -6  -7   26.22    0.37
   4  -6  -7   26.26    0.37
   4   6  -7   26.52    0.43
  -4   6   7   26.82    0.40
  -4   6   7   26.20    0.39
   4   6  -7   26.32    0.33
  -4   6   7   25.73    0.43
   4   6  -7   26.50    0.41
   4   6  -7   26.25    0.43
  -2  -6   7    7.29    0.19
  -2  -6   7    7.40    0.19
   2  -6  -7    7.41    0.21
   2  -6  -7    7.37    0.17
   2  -6  -7    7.12    0.17
   2   6  -7    7.21    0.20
  -2   6   7    7.51    0.18
  -2   6   7    7.58    0.18
  -2   6   7    7.55    0.21
   2   6  -7    7.07    0.24
   2   6  -7    7.31    0.18
   2   6  -7    7.66    0.21
   0  -6  -7   82.59    1.02
   0  -6  -7   83.38    1.03
   0  -6  -7   81.51    1.08
   0  -6  -7   82.46    1.04
   0  -6   7   82.81    0.96
   0  -6   7   82.93    1.03
   0   6   7   82.31    1.04
   0   6   7   80.14    1.01
   0   6  -7   83.18    1.04
   0   6   7   81.21    1.02
   0   6  -7   82.04    1.08
   0   6  -7   83.70    1.04
   2  -6   7  116.29    1.43
   2  -6   7  119.90    1.35
  -2  -6  -7  116.14    1.48
  -2  -6  -7  117.67    1.44
  -2  -6  -7  117.35    1.43
   2  -6   7  120.55    1.38
  -2  -6  -7  117.10    1.44
  -2   6  -7  117.90    1.45
  -2   6  -7  118.51    1.43
   2   6   7  118.15    1.42
   2   6   7  117.75    1.43
  -2   6  -7  117.04    1.49
   2   6   7  116.61    1.43
  -4  -6  -7    2.95    0.14
  -4  -6  -7    3.29    0.20
   4  -6   7    3.35    0.13
  -4  -6  -7    2.97    0.17
  -4  -6  -7    3.20    0.18
   4  -6   7    3.56    0.16
   4  -6   7    2.95    0.14
   4   6   7    3.24    0.16
  -4   6  -7    3.10    0.18
   4   6   7    3.13    0.16
   4   6   7    2.93    0.15
  -4   6  -7    3.25    0.19
  -4   6  -7    3.38    0.14
   6  -6   7   18.65    0.35
  -6  -6  -7   18.41    0.40
   6  -6   7   18.22    0.34
  -6  -6  -7   18.97    0.40
   6  -6   7   18.80    0.32
  -6   6  -7   19.52    0.41
  -6   6  -7   18.99    0.40
   6   6   7   18.45    0.36
   6   6   7   18.24    0.36
  -8  -6  -7    0.29    0.13
   8  -6   7   -0.06    0.10
   8  -6   7    0.17    0.10
   8  -6   7    0.09    0.12
   8   6   7    0.27    0.12
   8   6   7    0.17    0.11
  -8   6  -7    0.34    0.14
  11  -7  -7   41.95    0.58
  11  -7  -7   41.53    0.90
  11  -7  -7   42.72    0.67
  11  -7  -7   42.13    0.67
 -11   7   7   41.81    0.66
 -11   7   7   41.18    0.67
   9  -7  -7   33.08    0.46
   9  -7  -7   33.88    0.54
   9  -7  -7   33.44    0.59
   9  -7  -7   32.69    0.56
  -9   7   7   32.43    0.53
  -9   7   7   32.47    0.53
   9   7  -7   33.32    0.54
   7  -7  -7    8.31    0.26
   7  -7  -7    8.50    0.18
  -7  -7   7    8.57    0.23
   7  -7  -7    8.44    0.28
  -7   7   7    8.36    0.23
   7   7  -7    8.71    0.25
  -7   7   7    8.62    0.23
  -7   7   7    8.78    0.26
   5  -7  -7    0.56    0.07
   5  -7  -7    0.49    0.08
  -5  -7   7    0.64    0.09
  -5  -7   7    0.46    0.08
  -5  -7   7    0.46    0.09
   5  -7  -7    0.49    0.10
  -5   7   7    0.54    0.10
  -5   7   7    0.44    0.08
  -5   7   7    0.50    0.08
   5   7  -7    0.64    0.10
   5   7  -7    0.71    0.10
  -3  -7   7  113.87    1.41
   3  -7  -7  114.63    1.36
   3  -7  -7  114.13    1.43
  -3  -7   7  114.75    1.40
   3  -7  -7  115.08    1.36
  -3   7   7  113.62    1.37
   3   7  -7  113.90    1.43
  -3   7   7  115.78    1.38
   3   7  -7  115.81    1.39
  -3   7   7  113.37    1.42
   3   7  -7  111.97    1.42
   1  -7  -7  261.21    3.01
  -1  -7   7  261.31    3.04
   1  -7  -7  264.47    3.01
  -1  -7   7  262.85    3.03
   1  -7  -7  260.69    3.05
  -1   7   7  260.35    3.01
   1   7  -7  259.77    3.08
  -1   7   7  258.19    3.05
   1   7  -7  258.19    3.05
   1   7  -7  263.09    3.03
  -1   7   7  266.64    3.01
   1  -7   7  234.07    2.70
  -1  -7  -7  234.70    2.72
  -1  -7  -7  229.23    2.76
  -1  -7  -7  234.50    2.71
  -1  -7  -7  236.78    2.71
   1   7   7  230.21    2.71
   1   7   7  233.72    2.70
   1   7   7  223.78    2.69
  -1   7  -7  233.57    2.72
  -1   7  -7  231.09    2.77
  -1   7  -7  233.37    2.72
  -3  -7  -7   19.90    0.38
   3  -7   7   20.67    0.35
  -3  -7  -7   20.17    0.41
  -3  -7  -7   19.91    0.37
   3  -7   7   20.62    0.31
  -3  -7  -7   20.57    0.35
  -3   7  -7   20.62    0.42
   3   7   7   20.86    0.36
  -3   7  -7   20.06    0.39
   3   7   7   20.93    0.36
  -3   7  -7   20.16    0.35
   3   7   7   20.20    0.35
   5  -7   7    1.32    0.11
   5  -7   7    1.47    0.11
  -5  -7  -7    1.31    0.14
  -5  -7  -7    1.18    0.15
   5   7   7    1.42    0.12
  -5   7  -7    1.30    0.15
  -5   7  -7    1.41    0.14
   5   7   7    1.36    0.12
   7  -7   7   33.88    0.54
  -7  -7  -7   33.89    0.61
   7  -7   7   35.11    0.53
  -7   7  -7   34.90    0.62
   7   7   7   34.81    0.56
  -7   7  -7   34.67    0.61
   7   7   7   33.62    0.56
   9  -7   7   36.94    0.60
  -9  -7  -7   37.28    0.68
   9  -7   7   37.29    0.60
   9   7   7   37.51    0.63
  -9   7  -7   37.99    0.69
   9   7   7   37.63    0.63
  10  -8  -7   15.46    0.35
  10  -8  -7   14.65    0.35
  10  -8  -7   14.96    0.40
 -10   8   7   15.29    0.35
 -10   8   7   14.60    0.35
  -8  -8   7   11.65    0.29
   8  -8  -7   11.27    0.32
   8  -8  -7   11.81    0.29
   8  -8  -7   11.76    0.34
   8   8  -7   11.81    0.30
  -8   8   7   11.69    0.28
  -8   8   7   11.50    0.28
  -6  -8   7    0.46    0.08
   6  -8  -7    0.44    0.11
   6  -8  -7    0.50    0.07
  -6  -8   7    0.69    0.11
  -6   8   7    0.47    0.09
  -6   8   7    0.36    0.11
   6   8  -7    0.44    0.10
  -6   8   7    0.58    0.10
   6   8  -7    0.44    0.10
   4  -8  -7   58.33    0.73
   4  -8  -7   58.42    0.75
  -4  -8   7   58.01    0.76
   4  -8  -7   57.52    0.82
  -4  -8   7   57.27    0.79
  -4  -8   7   58.04    0.80
  -4   8   7   58.17    0.82
   4   8  -7   57.87    0.82
   4   8  -7   58.06    0.81
  -4   8   7   57.66    0.76
  -4   8   7   57.89    0.76
  -2  -8   7    5.31    0.19
  -2  -8   7    5.42    0.20
   2  -8  -7    5.58    0.14
   2  -8  -7    5.40    0.17
   2  -8  -7    5.39    0.21
   2  -8  -7    5.76    0.18
   2   8  -7    5.46    0.20
  -2   8   7    5.74    0.17
  -2   8   7    5.50    0.16
  -2   8   7    5.54    0.21
   2   8  -7    5.44    0.22
   2   8  -7    5.67    0.19
   0  -8  -7  214.49    2.49
   0  -8  -7  215.04    2.50
   0  -8   7  210.94    2.50
   0  -8   7  210.65    2.52
   0  -8  -7  210.56    2.52
   0   8   7  209.46    2.52
   0   8   7  213.11    2.47
   0   8  -7  214.07    2.57
   0   8   7  209.85    2.48
   0   8  -7  217.56    2.53
   0   8  -7  214.53    2.52
   2  -8   7    9.02    0.23
  -2  -8  -7    8.83    0.24
  -2  -8  -7    8.96    0.28
  -2  -8  -7    8.74    0.25
  -2  -8  -7    9.08    0.24
  -2   8  -7    8.75    0.28
   2   8   7    9.05    0.22
   2   8   7    8.92    0.24
  -2   8  -7    8.60    0.25
   2   8   7    8.86    0.22
  -2   8  -7    8.96    0.24
  -4  -8  -7    2.02    0.17
  -4  -8  -7    2.03    0.16
  -4  -8  -7    2.00    0.17
  -4  -8  -7    2.20    0.15
   4  -8   7    2.05    0.15
  -4   8  -7    2.17    0.16
   4   8   7    2.31    0.15
   4   8   7    2.27    0.16
  -4   8  -7    2.00    0.20
  -4   8  -7    2.11    0.19
   4   8   7    2.03    0.15
   6  -8   7   18.47    0.35
  -6  -8  -7   17.99    0.49
  -6  -8  -7   17.69    0.41
  -6   8  -7   18.35    0.42
   6   8   7   18.84    0.37
  -6   8  -7   18.53    0.43
   6   8   7   18.41    0.37
  -8  -8  -7    1.19    0.17
   8  -8   7    1.23    0.13
  -8   8  -7    1.47    0.19
   8   8   7    1.43    0.15
   8   8   7    1.29    0.15
   9  -9  -7    3.53    0.21
   9  -9  -7    3.67    0.24
   9  -9  -7    3.57    0.26
   9  -9  -7    3.45    0.21
   9   9  -7    3.23    0.20
  -9   9   7    3.41    0.20
  -9   9   7    3.58    0.21
  -7  -9   7   32.47    0.53
   7  -9  -7   32.35    0.57
   7   9  -7   32.25    0.55
  -7   9   7   32.64    0.57
  -7   9   7   32.34    0.51
  -7   9   7   32.28    0.51
   5  -9  -7    7.07    0.26
   5  -9  -7    7.58    0.27
  -5  -9   7    7.24    0.23
   5  -9  -7    7.42    0.17
  -5  -9   7    7.14    0.21
  -5  -9   7    7.48    0.24
   5   9  -7    7.56    0.25
  -5   9   7    7.40    0.20
   5   9  -7    7.04    0.24
  -5   9   7    7.07    0.21
  -5   9   7    7.52    0.26
  -3  -9   7   23.90    0.42
   3  -9  -7   24.19    0.38
  -3  -9   7   24.24    0.42
   3  -9  -7   24.25    0.40
   3  -9  -7   24.50    0.45
  -3   9   7   23.61    0.38
   3   9  -7   24.45    0.44
  -3   9   7   23.44    0.44
  -3   9   7   24.14    0.39
   3   9  -7   24.28    0.45
  -1  -9   7   18.71    0.37
   1  -9  -7   18.95    0.30
  -1  -9   7   19.35    0.36
   1  -9  -7   18.96    0.35
   1  -9  -7   19.07    0.34
   1  -9  -7   19.20    0.38
  -1   9   7   19.09    0.38
  -1   9   7   19.22    0.33
   1   9  -7   19.32    0.37
  -1   9   7   19.25    0.32
   1   9  -7   18.80    0.40
   1   9  -7   18.74    0.37
   1  -9   7    6.25    0.20
  -1  -9  -7    5.99    0.22
  -1  -9  -7    6.18    0.22
   1  -9   7    6.06    0.23
  -1  -9  -7    5.97    0.21
   1   9   7    5.98    0.18
  -1   9  -7    6.48    0.23
   1   9   7    6.03    0.22
   1   9   7    5.84    0.19
  -1   9  -7    6.30    0.26
  -1   9  -7    6.37    0.22
  -3  -9  -7   27.76    0.48
  -3  -9  -7   27.79    0.47
  -3  -9  -7   27.87    0.52
   3  -9   7   27.53    0.45
  -3  -9  -7   27.62    0.50
   3   9   7   28.75    0.46
  -3   9  -7   28.48    0.48
  -3   9  -7   28.46    0.50
   3   9   7   28.13    0.47
  -3   9  -7   28.35    0.54
   3   9   7   28.12    0.45
  -5  -9  -7    1.12    0.15
   5  -9   7    1.33    0.12
  -5  -9  -7    1.31    0.17
  -5   9  -7    0.93    0.15
  -5   9  -7    1.34    0.17
   5   9   7    1.22    0.13
   5   9   7    1.22    0.12
  -7  -9  -7    7.47    0.31
   7  -9   7    7.73    0.24
  -7   9  -7    7.68    0.32
   7   9   7    7.89    0.27
  -7   9  -7    7.18    0.31
   7   9   7    7.69    0.26
   8 -10  -7    7.25    0.31
   8 -10  -7    7.26    0.24
  -8 -10   7    6.75    0.26
   8 -10  -7    6.73    0.29
   8  10  -7    6.96    0.26
  -8  10   7    6.79    0.24
  -8  10   7    6.65    0.28
  -8  10   7    7.45    0.24
   6 -10  -7   50.83    0.65
  -6 -10   7   49.99    0.71
   6 -10  -7   50.89    0.78
  -6 -10   7   50.73    0.75
   6  10  -7   50.86    0.76
  -6  10   7   49.54    0.78
   6  10  -7   49.97    0.76
  -6  10   7   50.36    0.71
  -6  10   7   50.57    0.70
   4 -10  -7   25.19    0.39
  -4 -10   7   25.14    0.46
  -4 -10   7   24.66    0.42
   4 -10  -7   25.73    0.49
  -4 -10   7   24.86    0.46
   4 -10  -7   25.70    0.42
   4  10  -7   25.26    0.48
   4  10  -7   25.86    0.47
  -4  10   7   24.67    0.48
  -4  10   7   25.02    0.41
  -4  10   7   25.35    0.40
   2 -10  -7   54.67    0.75
   2 -10  -7   53.83    0.80
   2 -10  -7   53.44    0.73
  -2 -10   7   53.92    0.78
  -2 -10   7   53.78    0.77
   2 -10  -7   54.09    0.68
   2  10  -7   54.49    0.78
  -2  10   7   53.93    0.71
   2  10  -7   54.01    0.80
  -2  10   7   52.83    0.79
  -2  10   7   54.41    0.73
   2  10  -7   54.55    0.82
   0 -10   7   79.81    1.05
   0 -10   7   80.17    1.09
   0 -10  -7   80.84    1.09
   0 -10  -7   80.29    1.06
   0 -10  -7   78.40    1.04
   0  10   7   82.05    1.02
   0  10   7   78.77    1.03
   0  10   7   80.60    1.08
   0  10  -7   81.45    1.09
   0  10  -7   82.24    1.09
   0  10  -7   81.13    1.13
   2 -10   7   17.32    0.39
  -2 -10  -7   17.55    0.36
  -2 -10  -7   17.36    0.38
   2 -10   7   17.45    0.34
  -2 -10  -7   17.68    0.37
  -2  10  -7   17.78    0.42
   2  10   7   17.30    0.34
  -2  10  -7   17.37    0.37
   2  10   7   17.23    0.36
  -2  10  -7   17.73    0.38
   2  10   7   16.92    0.32
  -4 -10  -7    4.63    0.23
  -4 -10  -7    5.25    0.26
  -4 -10  -7    5.07    0.22
  -4 -10  -7    4.68    0.25
   4 -10   7    4.88    0.20
  -4  10  -7    4.85    0.27
  -4  10  -7    4.82    0.25
   4  10   7    5.03    0.20
   4  10   7    5.27    0.21
  -4  10  -7    4.89    0.22
   4  10   7    5.07    0.22
   6 -10   7   65.09    0.89
  -6 -10  -7   65.39    0.98
  -6  10  -7   65.03    1.01
  -6  10  -7   64.75    0.98
   6  10   7   66.60    0.92
  -7 -11   7    7.25    0.28
   7 -11  -7    7.27    0.30
  -7  11   7    7.18    0.24
  -7  11   7    7.28    0.24
   7  11  -7    7.34    0.27
  -7  11   7    7.02    0.29
   5 -11  -7    0.15    0.13
  -5 -11   7    0.32    0.10
   5 -11  -7    0.17    0.08
  -5 -11   7    0.26    0.12
  -5 -11   7    0.15    0.11
  -5  11   7    0.35    0.10
  -5  11   7    0.28    0.09
   5  11  -7    0.41    0.13
  -5  11   7    0.27    0.13
   5  11  -7    0.26    0.11
  -3 -11   7    2.98    0.20
   3 -11  -7    2.72    0.19
   3 -11  -7    2.94    0.22
   3 -11  -7    3.06    0.13
  -3 -11   7    2.89    0.17
   3 -11  -7    2.97    0.16
  -3 -11   7    2.62    0.20
   3  11  -7    3.04    0.20
   3  11  -7    3.11    0.22
  -3  11   7    3.21    0.22
  -3  11   7    2.80    0.16
  -3  11   7    2.89    0.15
  -1 -11   7   29.87    0.51
   1 -11  -7   29.68    0.49
   1 -11  -7   30.17    0.55
   1 -11  -7   30.25    0.51
  -1 -11   7   30.13    0.54
   1 -11  -7   30.04    0.44
   1  11  -7   30.62    0.53
   1  11  -7   30.50    0.57
  -1  11   7   31.07    0.47
   1  11  -7   29.74    0.54
  -1  11   7   30.65    0.54
   1 -11   7   32.08    0.58
   1 -11   7   32.83    0.53
  -1 -11  -7   33.56    0.56
  -1 -11  -7   32.38    0.57
  -1 -11  -7   33.07    0.54
  -1  11  -7   31.96    0.61
   1  11   7   33.16    0.56
  -1  11  -7   32.64    0.57
  -1  11  -7   34.07    0.58
   1  11   7   32.07    0.51
  -3 -11  -7    0.94    0.16
  -3 -11  -7    1.03    0.14
  -3 -11  -7    0.79    0.13
   3 -11   7    0.89    0.11
   3 -11   7    1.06    0.16
  -3 -11  -7    1.21    0.17
  -3  11  -7    1.20    0.16
  -3  11  -7    1.05    0.14
  -3  11  -7    1.21    0.18
   3  11   7    1.08    0.14
   3  11   7    1.06    0.12
  -5 -11  -7    0.39    0.15
  -5 -11  -7    0.68    0.17
   5 -11   7    0.40    0.15
   5 -11   7    0.41    0.11
   5  11   7    0.70    0.12
  -5  11  -7    0.43    0.15
  -5  11  -7    0.52    0.17
   6 -12  -7   62.65    0.95
  -6 -12   7   61.26    0.87
  -6 -12   7   61.74    0.92
   6 -12  -7   63.19    0.80
  -6  12   7   62.85    0.86
   6  12  -7   62.83    0.94
  -6  12   7   60.69    0.94
  -4 -12   7   49.70    0.77
   4 -12  -7   51.19    0.81
  -4 -12   7   49.99    0.72
   4 -12  -7   50.15    0.74
   4 -12  -7   50.46    0.69
  -4 -12   7   50.05    0.78
  -4  12   7   48.45    0.79
   4  12  -7   50.80    0.81
   4  12  -7   50.58    0.80
  -4  12   7   50.68    0.71
   2 -12  -7    2.09    0.17
   2 -12  -7    2.09    0.17
  -2 -12   7    2.14    0.17
   2 -12  -7    2.39    0.14
  -2 -12   7    2.31    0.20
   2 -12  -7    2.04    0.18
  -2  12   7    2.37    0.16
   2  12  -7    2.17    0.17
  -2  12   7    1.89    0.17
   2  12  -7    2.15    0.23
   0 -12  -7    1.80    0.14
   0 -12   7    1.89    0.18
   0 -12  -7    1.76    0.17
   0 -12  -7    2.14    0.18
   0 -12   7    1.54    0.14
   0 -12  -7    2.02    0.16
   0  12  -7    1.67    0.16
   0  12  -7    1.98    0.18
   0  12  -7    2.12    0.20
   0  12   7    1.82    0.17
   0  12   7    2.12    0.15
   2 -12   7    1.47    0.13
  -2 -12  -7    1.38    0.17
  -2 -12  -7    1.19    0.14
   2 -12   7    1.30    0.16
  -2 -12  -7    1.65    0.17
   2  12   7    1.35    0.13
  -2  12  -7    1.37    0.16
  -2  12  -7    1.44    0.16
   2  12   7    1.40    0.15
  -2  12  -7    1.22    0.19
   4 -12   7   23.72    0.52
  -4 -12  -7   23.61    0.47
  -4 -12  -7   24.59    0.52
  -4 -12  -7   24.73    0.54
   4 -12   7   23.71    0.43
  -4 -12  -7   23.66    0.49
   4  12   7   24.19    0.48
   4  12   7   23.75    0.44
  -4  12  -7   23.90    0.56
  -4  12  -7   24.48    0.48
  -4  12  -7   23.70    0.51
  -5 -13   7   28.41    0.56
  -5 -13   7   30.74    0.65
   5 -13  -7   29.96    0.46
   5 -13  -7   29.77    0.59
  -5 -13   7   28.55    0.51
   5  13  -7   29.86    0.58
  -5  13   7   29.31    0.58
   3 -13  -7   14.19    0.27
   3 -13  -7   13.96    0.40
   3 -13  -7   13.71    0.35
  -3 -13   7   13.76    0.38
  -3 -13   7   13.64    0.32
  -3 -13   7   14.10    0.36
   3 -13  -7   14.11    0.31
  -3  13   7   13.38    0.39
   3  13  -7   13.62    0.38
   3  13  -7   13.79    0.40
   1 -13  -7    0.15    0.11
   1 -13  -7    0.20    0.09
  -1 -13   7    0.23    0.12
   1 -13  -7    0.24    0.14
   1 -13  -7    0.12    0.14
  -1 -13   7    0.14    0.14
   1  13  -7    0.47    0.13
   1  13  -7    0.32    0.15
  -1  13   7    0.20    0.13
  -1 -13  -7    3.87    0.26
  -1 -13  -7    3.69    0.23
   1 -13   7    3.72    0.27
  -1 -13  -7    3.51    0.25
   1 -13   7    4.10    0.22
  -1  13  -7    3.84    0.25
  -1  13  -7    3.91    0.26
  -1  13  -7    3.65    0.28
   1  13   7    4.23    0.25
   3 -13   7    4.98    0.23
  -3 -13  -7    4.98    0.27
   3 -13   7    4.74    0.29
  -3 -13  -7    5.02    0.29
  -3 -13  -7    5.54    0.28
   3  13   7    5.49    0.27
  -3  13  -7    5.36    0.27
  -3  13  -7    5.22    0.29
  -3  13  -7    5.21    0.32
   2 -14  -7   -0.04    0.15
  -2 -14   7    0.07    0.12
   2 -14  -7    0.24    0.15
  -2 -14   7    0.21    0.15
   2 -14  -7    0.19    0.09
   2 -14  -7    0.14    0.11
  -2 -14   7    0.30    0.11
   2  14  -7    0.09    0.13
   2  14  -7    0.08    0.15
  -2  14   7    0.25    0.15
   0 -14  -7    1.97    0.20
   0 -14   7    2.00    0.20
   0 -14  -7    2.33    0.18
   0 -14  -7    2.16    0.17
   0 -14   7    1.88    0.16
   0 -14  -7    2.22    0.21
   0  14   7    2.11    0.20
   0  14  -7    2.42    0.23
   0  14  -7    2.08    0.19
 -12   0   8    2.22    0.16
  12   0  -8    1.83    0.16
  12   0  -8    2.22    0.17
  12   0  -8    2.04    0.16
  10   0  -8   87.18    1.15
 -10   0   8   89.39    1.14
  10   0  -8   88.29    1.15
 -10   0   8   88.71    1.14
  10   0  -8   88.88    1.14
  10   0  -8   87.42    1.14
   8   0  -8  683.62    7.86
   8   0  -8  685.88    7.82
  -8   0   8  676.43    7.91
  -8   0   8  692.21    7.90
   8   0  -8  663.20    7.96
   6   0  -8  153.29    1.86
  -6   0   8  157.12    1.82
   6   0  -8  153.44    1.83
   6   0  -8  155.54    1.84
  -6   0   8  155.92    1.82
   4   0  -8   65.59    0.86
  -4   0   8   65.84    0.81
   4   0  -8   64.86    0.85
  -4   0   8   65.98    0.81
   4   0  -8   65.97    0.86
  -4   0   8   65.72    0.81
   4   0  -8   65.88    0.83
  -2   0   8   29.03    0.39
   2   0  -8   28.71    0.43
   2   0  -8   28.58    0.36
   2   0  -8   29.60    0.45
   2   0  -8   28.31    0.43
  -2   0   8   28.82    0.41
  -2   0   8   29.01    0.40
   0   0   8   27.47    0.39
   0   0   8   27.83    0.41
   0   0  -8   28.30    0.40
   0   0   8   27.90    0.40
   0   0  -8   28.93    0.45
   0   0  -8   27.88    0.41
   0   0  -8   28.02    0.39
   0   0  -8   29.04    0.41
  -2   0  -8  676.91    7.58
   2   0   8  650.21    7.71
   2   0   8  642.98    7.64
  -2   0  -8  660.63    7.67
   2   0   8  657.65    7.65
  -2   0  -8  656.31    7.96
  -2   0  -8  649.95    7.58
   4   0   8  267.08    3.08
   4   0   8  271.77    3.10
  -4   0  -8  259.73    3.13
  -4   0  -8  265.07    3.11
   4   0   8  270.83    3.07
   6   0   8   77.34    1.02
   6   0   8   77.90    1.00
   6   0   8   78.82    0.99
  -6   0  -8   73.55    1.03
  -6   0  -8   76.67    1.04
   8   0   8    4.87    0.23
   8   0   8    4.80    0.22
  -8   0  -8    5.00    0.25
   8   0   8    4.88    0.23
  10   0   8    0.10    0.13
  10   0   8    0.11    0.11
 -10   0  -8    0.02    0.14
  10   0   8    0.13    0.12
  11  -1  -8    0.26    0.10
  11  -1  -8    0.19    0.11
 -11  -1   8    0.19    0.10
 -11  -1   8    0.30    0.11
  11  -1  -8    0.13    0.11
 -11   1   8    0.22    0.10
  11   1  -8    0.27    0.10
  11   1  -8    0.29    0.11
 -11   1   8    0.13    0.10
  11   1  -8    0.25    0.10
   9  -1  -8   66.97    0.89
   9  -1  -8   67.47    0.89
  -9  -1   8   67.64    0.89
   9  -1  -8   66.50    0.91
  -9  -1   8   68.93    0.88
  -9   1   8   67.42    0.89
   9   1  -8   66.52    0.88
  -9   1   8   68.19    0.89
   9   1  -8   66.43    0.91
   9   1  -8   67.64    0.89
   9   1  -8   65.90    0.90
  -7  -1   8   12.51    0.25
   7  -1  -8   12.99    0.25
   7  -1  -8   12.25    0.30
   7  -1  -8   12.13    0.28
   7  -1  -8   12.10    0.25
  -7  -1   8   12.71    0.24
   7   1  -8   11.93    0.27
   7   1  -8   12.62    0.23
  -7   1   8   12.00    0.25
   7   1  -8   12.53    0.26
  -7   1   8   12.60    0.25
   7   1  -8   12.42    0.24
   5  -1  -8   14.00    0.29
  -5  -1   8   14.03    0.24
   5  -1  -8   13.91    0.29
  -5  -1   8   14.11    0.25
   5  -1  -8   14.03    0.25
  -5  -1   8   14.16    0.24
   5  -1  -8   13.65    0.28
  -5   1   8   13.71    0.25
  -5   1   8   14.29    0.25
   5   1  -8   14.16    0.28
   5   1  -8   13.97    0.26
   5   1  -8   14.67    0.27
   3  -1  -8    0.65    0.09
  -3  -1   8    0.37    0.05
  -3  -1   8    0.40    0.06
   3  -1  -8    0.38    0.09
   3  -1  -8    0.31    0.06
   3  -1  -8    0.27    0.07
  -3  -1   8    0.32    0.05
  -3   1   8    0.42    0.06
  -3   1   8    0.41    0.06
   3   1  -8    0.44    0.04
   3   1  -8    0.39    0.08
  -3   1   8    0.42    0.06
   3   1  -8    0.69    0.09
   3   1  -8    0.29    0.06
  -1  -1   8    7.65    0.16
   1  -1  -8    7.60    0.18
   1  -1  -8    7.85    0.22
   1  -1  -8    7.75    0.19
  -1  -1   8    7.97    0.18
   1  -1  -8    8.27    0.15
   1  -1  -8    7.84    0.18
  -1  -1   8    7.97    0.15
   1   1  -8    7.95    0.15
  -1   1   8    8.07    0.18
   1   1  -8    7.80    0.18
   1   1  -8    7.98    0.19
  -1   1   8    7.90    0.16
  -1   1   8    7.72    0.17
   1   1  -8    7.88    0.21
  -1  -1  -8   13.46    0.23
  -1  -1  -8   13.09    0.25
   1  -1   8   13.30    0.22
  -1  -1  -8   13.42    0.24
   1  -1   8   13.15    0.24
  -1  -1  -8   13.28    0.29
  -1  -1  -8   13.55    0.24
   1  -1   8   13.24    0.25
  -1   1  -8   13.38    0.24
   1   1   8   13.40    0.25
  -1   1  -8   12.95    0.28
   1   1   8   13.04    0.24
   1   1   8   13.16    0.23
  -1   1  -8   13.13    0.24
  -1   1  -8   12.88    0.24
  -3  -1  -8   17.78    0.32
  -3  -1  -8   18.80    0.36
  -3  -1  -8   18.76    0.26
  -3  -1  -8   18.00    0.32
   3  -1   8   18.26    0.32
   3  -1   8   17.59    0.30
   3  -1   8   17.27    0.29
  -3  -1  -8   19.12    0.29
  -3   1  -8   17.13    0.35
  -3   1  -8   17.62    0.32
  -3   1  -8   16.98    0.27
   3   1   8   17.50    0.30
   3   1   8   17.86    0.31
   3   1   8   17.88    0.32
   5  -1   8   26.42    0.41
  -5  -1  -8   26.10    0.45
  -5  -1  -8   26.42    0.46
   5  -1   8   26.30    0.44
   5  -1   8   26.33    0.42
  -5   1  -8   25.39    0.46
   5   1   8   26.72    0.44
  -5   1  -8   25.90    0.45
   5   1   8   26.62    0.42
   5   1   8   26.77    0.43
  -7  -1  -8   21.89    0.44
   7  -1   8   21.88    0.40
   7  -1   8   21.51    0.41
   7  -1   8   21.92    0.39
   7   1   8   21.99    0.40
  -7   1  -8   21.58    0.44
   7   1   8   21.08    0.41
  -7   1  -8   21.70    0.51
   7   1   8   20.96    0.40
   9  -1   8    4.03    0.22
  -9  -1  -8    4.17    0.26
   9  -1   8    3.95    0.23
   9  -1   8    4.25    0.23
   9   1   8    4.06    0.23
   9   1   8    3.95    0.22
  -9   1  -8    4.13    0.26
   9   1   8    4.19    0.23
  12  -2  -8   12.64    0.31
  12  -2  -8   12.72    0.34
  12  -2  -8   13.08    0.33
 -12  -2   8   12.57    0.32
  12   2  -8   12.64    0.32
 -12   2   8   12.98    0.33
 -12   2   8   13.20    0.34
  12   2  -8   12.90    0.34
  12   2  -8   12.86    0.33
 -10  -2   8    5.19    0.20
  10  -2  -8    5.29    0.19
  10  -2  -8    5.24    0.22
 -10  -2   8    5.16    0.20
  10  -2  -8    4.93    0.22
  10  -2  -8    4.90    0.22
  10   2  -8    5.95    0.21
 -10   2   8    5.27    0.22
  10   2  -8    5.21    0.20
  10   2  -8    5.20    0.22
  10   2  -8    5.25    0.21
 -10   2   8    5.61    0.21
   8  -2  -8   20.07    0.36
  -8  -2   8   20.37    0.34
  -8  -2   8   20.35    0.34
   8  -2  -8   20.46    0.35
   8  -2  -8   20.14    0.39
   8  -2  -8   20.26    0.41
  -8   2   8   20.50    0.36
   8   2  -8   20.14    0.37
   8   2  -8   20.37    0.37
  -8   2   8   20.42    0.35
   8   2  -8   20.17    0.34
  -6  -2   8    5.64    0.15
   6  -2  -8    5.50    0.16
  -6  -2   8    5.59    0.15
   6  -2  -8    5.22    0.20
   6  -2  -8    5.34    0.20
   6  -2  -8    5.35    0.19
   6   2  -8    5.30    0.18
   6   2  -8    5.27    0.17
   6   2  -8    5.53    0.16
  -6   2   8    5.30    0.16
  -6   2   8    5.59    0.16
   6   2  -8    5.40    0.15
   4  -2  -8   64.06    0.80
  -4  -2   8   65.05    0.81
  -4  -2   8   64.20    0.75
   4  -2  -8   62.71    0.84
  -4  -2   8   64.43    0.77
  -4  -2   8   63.81    0.77
   4  -2  -8   61.63    0.80
   4  -2  -8   63.99    0.84
   4  -2  -8   63.51    0.84
  -4  -2   8   63.48    0.78
   4   2  -8   62.44    0.82
   4   2  -8   63.44    0.82
  -4   2   8   63.98    0.80
  -4   2   8   63.94    0.80
   4   2  -8   63.34    0.83
   2  -2  -8  178.13    2.12
   2  -2  -8  179.14    2.12
  -2  -2   8  181.22    2.07
   2  -2  -8  184.35    2.05
   2  -2  -8  180.51    2.15
  -2  -2   8  179.94    2.11
   2  -2  -8  179.27    2.11
  -2  -2   8  181.23    2.06
  -2   2   8  182.01    2.09
   2   2  -8  176.90    2.12
   2   2  -8  183.76    2.07
  -2   2   8  182.92    2.10
   2   2  -8  181.93    2.11
  -2   2   8  183.31    2.09
   2   2  -8  179.57    2.14
   0  -2  -8    1.50    0.15
   0  -2  -8    1.52    0.10
   0  -2   8    1.53    0.08
   0  -2   8    1.67    0.10
   0  -2  -8    1.70    0.11
   0  -2  -8    1.64    0.10
   0  -2  -8    1.78    0.11
   0  -2   8    1.54    0.11
   0   2  -8    1.65    0.10
   0   2   8    1.52    0.10
   0   2  -8    1.45    0.13
   0   2  -8    1.53    0.10
   0   2   8    1.49    0.10
   0   2  -8    1.40    0.11
   0   2   8    1.51    0.10
  -2  -2  -8    0.95    0.09
  -2  -2  -8    0.85    0.07
  -2  -2  -8    0.80    0.12
  -2  -2  -8    1.12    0.11
   2  -2   8    0.87    0.07
  -2  -2  -8    0.88    0.09
   2  -2   8    0.81    0.09
   2  -2   8    0.89    0.08
  -2   2  -8    0.81    0.11
   2   2   8    0.96    0.09
   2   2   8    0.83    0.08
  -2   2  -8    0.78    0.07
  -2   2  -8    0.86    0.09
   2   2   8    0.94    0.08
  -2   2  -8    0.83    0.08
  -4  -2  -8    2.71    0.15
  -4  -2  -8    2.86    0.16
   4  -2   8    2.84    0.15
  -4  -2  -8    2.88    0.19
   4  -2   8    2.53    0.13
   4  -2   8    2.77    0.15
   4   2   8    2.73    0.15
  -4   2  -8    2.77    0.16
  -4   2  -8    2.71    0.17
   4   2   8    2.39    0.15
   4   2   8    2.52    0.15
  -4   2  -8    2.76    0.14
  -6  -2  -8    3.54    0.20
  -6  -2  -8    3.97    0.20
   6  -2   8    3.18    0.18
   6  -2   8    3.28    0.17
   6  -2   8    3.58    0.18
  -6   2  -8    3.29    0.20
   6   2   8    3.13    0.19
   6   2   8    3.12    0.18
  -6   2  -8    3.75    0.20
   6   2   8    3.42    0.18
   8  -2   8   50.03    0.71
   8  -2   8   48.84    0.72
  -8  -2  -8   48.66    0.77
   8  -2   8   48.61    0.73
   8   2   8   48.98    0.73
   8   2   8   49.19    0.75
  -8   2  -8   49.61    0.78
   8   2   8   49.20    0.72
  10  -2   8    5.58    0.26
  10  -2   8    5.55    0.26
  10  -2   8    5.47    0.27
 -10  -2  -8    6.09    0.30
 -10   2  -8    6.08    0.31
  10   2   8    5.38    0.27
  10   2   8    4.96    0.27
  10   2   8    5.40    0.27
  11  -3  -8    1.18    0.12
 -11  -3   8    1.18    0.12
  11  -3  -8    1.33    0.14
  11  -3  -8    1.16    0.14
  11   3  -8    1.09    0.13
  11   3  -8    1.45    0.13
  11   3  -8    1.29    0.13
 -11   3   8    1.45    0.14
 -11   3   8    1.30    0.14
   9  -3  -8  113.48    1.40
   9  -3  -8  114.04    1.43
  -9  -3   8  117.35    1.41
  -9  -3   8  115.75    1.41
   9  -3  -8  115.16    1.49
   9  -3  -8  116.79    1.47
   9   3  -8  113.96    1.41
  -9   3   8  116.37    1.44
  -9   3   8  114.79    1.43
   9   3  -8  115.05    1.46
   9   3  -8  115.97    1.44
   9   3  -8  114.90    1.41
  -7  -3   8   64.49    0.82
   7  -3  -8   63.71    0.88
   7  -3  -8   63.35    0.89
   7  -3  -8   64.69    0.85
   7  -3  -8   63.11    0.82
  -7  -3   8   63.73    0.81
   7   3  -8   66.96    0.88
   7   3  -8   64.28    0.86
   7   3  -8   64.20    0.81
   7   3  -8   64.82    0.86
  -7   3   8   64.26    0.84
  -5  -3   8    9.61    0.18
   5  -3  -8    9.20    0.24
  -5  -3   8    9.54    0.21
   5  -3  -8    9.51    0.24
  -5  -3   8    9.71    0.17
   5  -3  -8    9.43    0.20
   5  -3  -8    9.61    0.25
  -5  -3   8    9.52    0.18
  -5  -3   8    9.19    0.18
  -5   3   8    9.76    0.21
  -5   3   8    9.27    0.20
   5   3  -8    9.16    0.23
   5   3  -8    9.48    0.21
   5   3  -8    9.32    0.22
   3  -3  -8   20.07    0.34
  -3  -3   8   19.69    0.29
  -3  -3   8   19.92    0.28
   3  -3  -8   19.32    0.34
   3  -3  -8   20.09    0.31
  -3  -3   8   19.80    0.33
   3  -3  -8   20.31    0.36
  -3  -3   8   19.96    0.29
   3  -3  -8   19.82    0.32
   3   3  -8   20.29    0.33
  -3   3   8   20.85    0.32
   3   3  -8   19.41    0.34
   3   3  -8   19.83    0.28
   3   3  -8   20.27    0.34
  -3   3   8   19.84    0.31
   1  -3  -8    0.34    0.10
   1  -3  -8    0.47    0.08
  -1  -3   8    0.37    0.04
   1  -3  -8    0.44    0.06
   1  -3  -8    0.40    0.07
  -1  -3   8    0.47    0.05
  -1  -3   8    0.40    0.07
   1  -3  -8    0.33    0.06
  -1   3   8    0.39    0.06
   1   3  -8    0.63    0.08
  -1   3   8    0.41    0.06
   1   3  -8    0.37    0.08
  -1   3   8    0.30    0.06
   1   3  -8    0.42    0.06
   1   3  -8    0.46    0.06
  -1  -3  -8   97.75    1.20
  -1  -3  -8   98.22    1.19
  -1  -3  -8   98.50    1.25
  -1  -3  -8   96.39    1.19
   1  -3   8   99.70    1.17
   1  -3   8   97.96    1.15
   1  -3   8   97.47    1.20
  -1   3  -8   97.32    1.19
  -1   3  -8   98.10    1.18
  -1   3  -8   98.26    1.25
  -1   3  -8   96.75    1.19
   1   3   8   97.83    1.19
   1   3   8   98.60    1.19
   1   3   8   97.82    1.20
   3  -3   8    3.48    0.14
   3  -3   8    3.19    0.13
  -3  -3  -8    3.42    0.16
  -3  -3  -8    3.37    0.16
   3  -3   8    3.47    0.15
  -3  -3  -8    3.54    0.20
  -3  -3  -8    3.46    0.13
   3   3   8    3.48    0.16
  -3   3  -8    3.33    0.16
  -3   3  -8    3.30    0.18
  -3   3  -8    3.62    0.13
   3   3   8    3.42    0.15
   3   3   8    3.53    0.15
  -5  -3  -8   62.80    0.88
   5  -3   8   64.09    0.82
   5  -3   8   62.70    0.85
   5  -3   8   64.11    0.83
  -5  -3  -8   64.72    0.89
  -5   3  -8   63.94    0.89
  -5   3  -8   63.60    0.88
   5   3   8   62.56    0.85
   5   3   8   62.78    0.87
   5   3   8   64.15    0.84
   7  -3   8    5.60    0.20
  -7  -3  -8    5.27    0.24
   7  -3   8    5.12    0.21
   7  -3   8    5.25    0.22
   7   3   8    5.20    0.22
   7   3   8    5.40    0.22
  -7   3  -8    5.68    0.23
  -7   3  -8    5.31    0.24
   7   3   8    4.97    0.23
   9  -3   8    2.31    0.20
   9  -3   8    2.05    0.17
  -9  -3  -8    2.08    0.19
   9  -3   8    2.17    0.16
   9   3   8    2.24    0.17
   9   3   8    2.18    0.18
  -9   3  -8    2.40    0.20
  12  -4  -8   -0.11    0.12
  12  -4  -8   -0.09    0.12
  12  -4  -8    0.09    0.09
 -12  -4   8    0.05    0.10
 -12   4   8    0.15    0.12
  12   4  -8   -0.01    0.10
 -12   4   8    0.13    0.12
  12   4  -8   -0.04    0.10
  12   4  -8    0.01    0.11
  10  -4  -8    4.31    0.21
  10  -4  -8    4.03    0.25
  10  -4  -8    4.54    0.18
 -10  -4   8    4.61    0.19
  10  -4  -8    4.75    0.22
  10  -4  -8    4.35    0.24
  10   4  -8    4.46    0.19
  10   4  -8    4.71    0.22
 -10   4   8    4.73    0.22
  10   4  -8    4.78    0.19
  10   4  -8    5.02    0.20
 -10   4   8    4.85    0.21
   8  -4  -8   70.21    0.89
  -8  -4   8   71.12    0.89
   8  -4  -8   70.31    0.98
  -8  -4   8   70.08    0.89
   8  -4  -8   70.11    0.96
   8   4  -8   70.76    0.90
   8   4  -8   70.49    0.89
  -8   4   8   69.65    0.92
   8   4  -8   70.39    0.94
   8   4  -8   70.16    0.95
  -8   4   8   69.49    0.92
   6  -4  -8    6.44    0.22
  -6  -4   8    6.08    0.15
   6  -4  -8    6.31    0.22
   6  -4  -8    5.97    0.16
  -6  -4   8    5.90    0.15
   6  -4  -8    6.45    0.21
  -6  -4   8    6.04    0.15
   6   4  -8    5.93    0.20
   6   4  -8    6.06    0.17
  -6   4   8    6.15    0.18
  -6   4   8    5.71    0.18
   6   4  -8    6.03    0.19
   6   4  -8    6.09    0.15
  -4  -4   8    1.91    0.09
   4  -4  -8    1.81    0.14
  -4  -4   8    2.06    0.11
   4  -4  -8    1.73    0.15
   4  -4  -8    1.91    0.11
  -4  -4   8    2.20    0.10
  -4  -4   8    1.85    0.08
   4  -4  -8    2.03    0.14
  -4  -4   8    1.89    0.12
   4   4  -8    2.02    0.14
   4   4  -8    1.89    0.13
  -4   4   8    1.84    0.12
   4   4  -8    1.82    0.12
  -4   4   8    2.00    0.12
   2  -4  -8   32.99    0.48
  -2  -4   8   34.27    0.44
   2  -4  -8   34.09    0.44
  -2  -4   8   33.85    0.47
  -2  -4   8   34.56    0.42
   2  -4  -8   33.90    0.53
   2  -4  -8   34.22    0.50
  -2  -4   8   33.99    0.49
   2  -4  -8   33.72    0.48
   2   4  -8   34.49    0.48
  -2   4   8   34.19    0.48
   2   4  -8   34.27    0.52
   2   4  -8   34.22    0.46
   2   4  -8   34.09    0.50
  -2   4   8   34.01    0.48
   0  -4  -8   15.32    0.26
   0  -4   8   15.63    0.24
   0  -4   8   15.85    0.22
   0  -4  -8   15.56    0.28
   0  -4  -8   14.93    0.28
   0  -4  -8   15.07    0.32
   0  -4   8   14.73    0.28
   0   4  -8   15.72    0.32
   0   4   8   15.67    0.27
   0   4  -8   15.85    0.29
   0   4  -8   15.18    0.27
   0   4  -8   15.82    0.27
   0   4   8   15.31    0.27
   0   4   8   15.49    0.28
  -2  -4  -8   51.75    0.70
  -2  -4  -8   52.68    0.68
   2  -4   8   53.34    0.67
   2  -4   8   52.36    0.71
  -2  -4  -8   52.17    0.75
  -2  -4  -8   51.75    0.71
   2  -4   8   52.20    0.65
  -2   4  -8   51.53    0.71
  -2   4  -8   52.83    0.75
   2   4   8   51.59    0.69
  -2   4  -8   53.08    0.69
   2   4   8   52.26    0.70
   2   4   8   52.02    0.71
   4  -4   8   24.19    0.41
  -4  -4  -8   25.96    0.44
  -4  -4  -8   24.15    0.42
  -4  -4  -8   24.60    0.45
   4  -4   8   24.44    0.39
   4  -4   8   25.19    0.37
  -4  -4  -8   25.14    0.37
  -4   4  -8   23.87    0.43
   4   4   8   25.08    0.42
  -4   4  -8   24.83    0.45
   4   4   8   24.56    0.40
  -4   4  -8   25.06    0.37
   4   4   8   24.34    0.41
   6  -4   8   34.69    0.53
   6  -4   8   35.59    0.51
   6  -4   8   34.87    0.54
  -6  -4  -8   33.93    0.58
  -6  -4  -8   35.72    0.58
  -6   4  -8   34.47    0.58
   6   4   8   34.91    0.58
  -6   4  -8   35.72    0.59
   6   4   8   34.32    0.54
   8  -4   8    7.62    0.26
   8  -4   8    7.65    0.24
  -8  -4  -8    7.87    0.30
   8  -4   8    7.63    0.26
  -8   4  -8    8.09    0.30
   8   4   8    7.51    0.27
   8   4   8    8.22    0.27
 -11  -5   8   19.58    0.37
  11  -5  -8   18.57    0.44
  11  -5  -8   19.23    0.40
  11  -5  -8   18.90    0.41
  11  -5  -8   18.77    0.35
  11   5  -8   18.61    0.36
  11   5  -8   18.57    0.37
  11   5  -8   19.06    0.44
 -11   5   8   19.18    0.40
 -11   5   8   19.14    0.40
   9  -5  -8   23.76    0.42
   9  -5  -8   24.16    0.38
  -9  -5   8   24.32    0.39
   9  -5  -8   23.81    0.46
   9  -5  -8   24.04    0.48
   9   5  -8   23.49    0.45
   9   5  -8   23.66    0.39
  -9   5   8   23.50    0.43
   9   5  -8   24.17    0.39
  -9   5   8   23.97    0.42
   9   5  -8   24.49    0.43
  -7  -5   8    1.76    0.16
   7  -5  -8    2.16    0.15
   7  -5  -8    1.77    0.15
   7  -5  -8    1.86    0.16
   7  -5  -8    1.94    0.12
  -7  -5   8    1.92    0.12
   7   5  -8    1.77    0.12
   7   5  -8    1.61    0.15
   7   5  -8    1.89    0.15
  -7   5   8    1.92    0.15
   7   5  -8    1.76    0.11
  -7   5   8    1.70    0.12
   5  -5  -8   56.06    0.80
  -5  -5   8   57.44    0.73
   5  -5  -8   57.26    0.79
   5  -5  -8   57.42    0.73
  -5  -5   8   57.50    0.70
  -5  -5   8   57.87    0.73
   5  -5  -8   56.81    0.79
  -5  -5   8   57.87    0.70
   5   5  -8   57.19    0.77
   5   5  -8   57.49    0.70
  -5   5   8   57.31    0.75
   5   5  -8   57.52    0.78
   5   5  -8   57.54    0.79
  -5   5   8   56.64    0.75
  -3  -5   8  232.85    2.74
  -3  -5   8  236.76    2.66
   3  -5  -8  231.92    2.77
   3  -5  -8  231.38    2.70
   3  -5  -8  240.59    2.67
   3  -5  -8  233.89    2.75
  -3  -5   8  234.77    2.65
  -3  -5   8  236.41    2.70
  -3   5   8  235.32    2.75
   3   5  -8  237.92    2.76
   3   5  -8  235.65    2.70
   3   5  -8  236.05    2.76
   3   5  -8  233.62    2.73
  -3   5   8  234.75    2.71
  -3   5   8  234.87    2.71
  -1  -5   8  242.74    2.85
   1  -5  -8  243.42    2.86
   1  -5  -8  248.45    2.81
   1  -5  -8  245.95    2.84
  -1  -5   8  248.34    2.79
   1  -5  -8  244.77    2.90
   1   5  -8  250.96    2.85
   1   5  -8  244.00    2.89
   1   5  -8  246.36    2.83
  -1   5   8  241.76    2.83
   1   5  -8  249.62    2.86
  -1   5   8  246.95    2.86
  -1   5   8  242.75    2.83
   1  -5   8   10.13    0.17
  -1  -5  -8   10.02    0.23
   1  -5   8    9.93    0.23
  -1  -5  -8    9.96    0.23
  -1  -5  -8    9.54    0.27
   1  -5   8   11.18    0.19
  -1  -5  -8   10.38    0.23
  -1   5  -8   10.12    0.23
  -1   5  -8   10.02    0.26
   1   5   8    9.63    0.22
  -1   5  -8    9.69    0.23
   1   5   8   10.43    0.22
  -3  -5  -8    0.12    0.09
   3  -5   8    0.24    0.06
   3  -5   8    0.36    0.08
  -3  -5  -8    0.14    0.09
   3  -5   8    0.12    0.07
  -3  -5  -8    0.08    0.11
  -3  -5  -8    0.09    0.07
   3   5   8    0.22    0.08
  -3   5  -8    0.21    0.10
   3   5   8    0.11    0.08
   3   5   8    0.03    0.07
  -3   5  -8    0.14    0.07
  -5  -5  -8    0.90    0.12
   5  -5   8    1.06    0.11
   5  -5   8    0.88    0.10
   5  -5   8    0.88    0.09
  -5  -5  -8    1.51    0.16
   5   5   8    0.97    0.11
  -5   5  -8    0.97    0.14
  -5   5  -8    1.03    0.13
   5   5   8    1.02    0.12
  -7  -5  -8   44.76    0.73
   7  -5   8   45.07    0.68
   7  -5   8   46.04    0.67
   7  -5   8   46.48    0.65
   7   5   8   44.72    0.68
  -7   5  -8   47.07    0.73
  -7   5  -8   46.08    0.74
   7   5   8   45.90    0.69
   9  -5   8   79.55    1.05
   9  -5   8   79.37    1.08
  -9  -5  -8   77.64    1.15
   9  -5   8   78.87    1.08
   9   5   8   79.25    1.10
  -9   5  -8   79.97    1.17
   9   5   8   80.43    1.10
  10  -6  -8    5.31    0.23
  10  -6  -8    5.34    0.26
  10  -6  -8    5.66    0.18
  10  -6  -8    5.42    0.24
  10  -6  -8    5.63    0.28
 -10   6   8    5.65    0.23
 -10   6   8    5.38    0.23
  10   6  -8    5.33    0.22
   8  -6  -8   21.22    0.42
   8  -6  -8   21.86    0.42
   8  -6  -8   20.81    0.34
   8  -6  -8   21.20    0.44
  -8   6   8   20.63    0.39
   8   6  -8   21.68    0.34
   8   6  -8   21.44    0.40
  -8   6   8   21.28    0.38
   6  -6  -8   11.99    0.31
   6  -6  -8   12.48    0.23
  -6  -6   8   11.44    0.24
   6  -6  -8   12.10    0.30
  -6  -6   8   12.11    0.25
   6  -6  -8   11.98    0.30
  -6   6   8   11.87    0.26
   6   6  -8   12.44    0.27
   6   6  -8   12.19    0.23
   6   6  -8   12.19    0.21
  -6   6   8   12.13    0.26
   6   6  -8   11.92    0.32
   6   6  -8   12.35    0.29
   4  -6  -8  100.15    1.26
  -4  -6   8   98.79    1.16
  -4  -6   8   98.81    1.20
  -4  -6   8   98.79    1.21
   4  -6  -8   99.44    1.19
   4  -6  -8   99.93    1.17
   4  -6  -8   97.26    1.27
  -4  -6   8   98.30    1.24
  -4   6   8   97.66    1.21
  -4   6   8   98.34    1.21
   4   6  -8   98.27    1.25
  -4   6   8   98.11    1.26
   4   6  -8  100.26    1.26
  -2  -6   8  292.56    3.42
   2  -6  -8  299.71    3.37
   2  -6  -8  292.66    3.43
  -2  -6   8  293.02    3.40
   2  -6  -8  297.90    3.39
   2  -6  -8  293.32    3.46
   2   6  -8  291.90    3.45
   2   6  -8  296.40    3.43
  -2   6   8  295.51    3.43
  -2   6   8  297.46    3.39
  -2   6   8  300.38    3.40
   2   6  -8  297.82    3.39
   0  -6  -8  142.93    1.76
   0  -6   8  141.38    1.63
   0  -6  -8  141.58    1.70
   0  -6  -8  142.40    1.71
   0  -6  -8  144.16    1.69
   0  -6   8  142.28    1.71
   0   6  -8  142.18    1.72
   0   6   8  141.13    1.69
   0   6   8  141.27    1.71
   0   6  -8  143.74    1.71
   0   6   8  137.33    1.69
   0   6  -8  143.14    1.76
   2  -6   8    8.26    0.18
  -2  -6  -8    7.82    0.26
   2  -6   8    7.55    0.21
  -2  -6  -8    7.52    0.21
  -2  -6  -8    7.71    0.22
  -2  -6  -8    7.70    0.22
   2   6   8    8.09    0.21
  -2   6  -8    8.01    0.26
  -2   6  -8    8.18    0.23
   2   6   8    7.86    0.21
  -2   6  -8    8.17    0.21
   2   6   8    7.97    0.21
  -4  -6  -8    0.30    0.09
   4  -6   8    0.45    0.09
   4  -6   8    0.47    0.09
  -4  -6  -8    0.44    0.11
  -4  -6  -8    0.41    0.09
  -4  -6  -8    0.57    0.14
   4   6   8    0.55    0.10
  -4   6  -8    0.43    0.11
  -4   6  -8    0.50    0.09
   4   6   8    0.60    0.10
  -4   6  -8    0.51    0.12
   4   6   8    0.50    0.09
  -6  -6  -8   56.94    0.85
   6  -6   8   56.53    0.80
   6  -6   8   57.49    0.78
  -6  -6  -8   58.40    0.85
   6   6   8   57.31    0.81
  -6   6  -8   57.87    0.86
   6   6   8   57.20    0.81
  -6   6  -8   57.41    0.86
   8  -6   8   95.25    1.23
  -8  -6  -8   95.86    1.32
   8  -6   8   94.17    1.24
  -8   6  -8   94.51    1.32
   8   6   8   95.97    1.26
   8   6   8   95.01    1.26
  11  -7  -8    0.19    0.12
  11  -7  -8    0.12    0.12
  11  -7  -8    0.11    0.08
  11  -7  -8    0.00    0.15
 -11   7   8    0.04    0.11
 -11   7   8    0.05    0.12
   9  -7  -8    0.49    0.11
   9  -7  -8    0.79    0.15
   9  -7  -8    0.65    0.08
   9  -7  -8    0.45    0.13
   9   7  -8    0.63    0.11
  -9   7   8    0.55    0.11
  -9   7   8    0.52    0.11
   7  -7  -8    1.21    0.14
  -7  -7   8    1.35    0.12
   7  -7  -8    1.32    0.15
   7  -7  -8    1.50    0.15
   7  -7  -8    1.48    0.12
  -7   7   8    1.40    0.12
   7   7  -8    1.43    0.13
  -7   7   8    1.42    0.12
   5  -7  -8   -0.01    0.10
   5  -7  -8   -0.01    0.06
  -5  -7   8    0.06    0.08
  -5  -7   8    0.06    0.07
  -5  -7   8    0.07    0.08
  -5   7   8    0.09    0.09
  -5   7   8    0.03    0.07
   5   7  -8    0.14    0.09
   5   7  -8    0.01    0.08
  -5   7   8    0.09    0.08
  -3  -7   8    5.66    0.20
   3  -7  -8    5.86    0.17
  -3  -7   8    5.85    0.19
   3  -7  -8    5.94    0.21
   3  -7  -8    5.93    0.17
  -3   7   8    5.78    0.18
  -3   7   8    5.87    0.21
   3   7  -8    5.61    0.18
  -3   7   8    5.87    0.17
   3   7  -8    5.94    0.21
   3   7  -8    5.92    0.21
   1  -7  -8   13.59    0.27
  -1  -7   8   13.29    0.28
   1  -7  -8   13.11    0.29
   1  -7  -8   12.97    0.27
   1  -7  -8   13.26    0.33
  -1  -7   8   13.20    0.28
  -1   7   8   13.33    0.27
  -1   7   8   13.58    0.26
   1   7  -8   13.01    0.31
  -1   7   8   13.23    0.29
   1   7  -8   13.35    0.29
   1   7  -8   13.75    0.28
  -1  -7  -8   32.39    0.50
  -1  -7  -8   32.17    0.50
  -1  -7  -8   32.60    0.50
  -1  -7  -8   32.73    0.55
   1  -7   8   32.23    0.50
  -1   7  -8   32.30    0.50
  -1   7  -8   31.81    0.55
   1   7   8   32.39    0.49
   1   7   8   31.83    0.48
   1   7   8   33.06    0.51
  -1   7  -8   32.81    0.51
   3  -7   8    9.50    0.31
  -3  -7  -8    9.70    0.24
  -3  -7  -8    9.91    0.26
  -3  -7  -8    9.37    0.27
   3  -7   8    9.88    0.24
  -3  -7  -8    9.75    0.30
  -3   7  -8    9.99    0.30
  -3   7  -8    9.58    0.27
   3   7   8   10.14    0.24
  -3   7  -8    9.88    0.24
   3   7   8    9.96    0.25
   3   7   8    9.40    0.24
   5  -7   8    6.31    0.21
  -5  -7  -8    6.06    0.25
  -5  -7  -8    6.25    0.27
   5  -7   8    6.23    0.20
  -5   7  -8    5.89    0.25
  -5   7  -8    6.01    0.27
   5   7   8    6.17    0.22
   5   7   8    6.12    0.22
   7  -7   8   13.49    0.31
  -7  -7  -8   13.81    0.38
   7  -7   8   13.66    0.32
   7   7   8   14.01    0.34
   7   7   8   14.02    0.34
  -7   7  -8   14.56    0.38
  -7   7  -8   13.85    0.38
  10  -8  -8    5.34    0.29
  10  -8  -8    5.29    0.17
  10  -8  -8    5.27    0.24
  10  -8  -8    5.04    0.28
  10  -8  -8    4.99    0.24
  10   8  -8    5.51    0.23
 -10   8   8    5.66    0.24
 -10   8   8    5.25    0.24
   8  -8  -8   15.43    0.37
   8  -8  -8   14.77    0.27
   8  -8  -8   15.23    0.39
  -8   8   8   15.43    0.33
   8   8  -8   15.28    0.35
  -8   8   8   15.33    0.33
  -6  -8   8   23.53    0.39
  -6  -8   8   23.66    0.41
   6  -8  -8   23.93    0.36
   6  -8  -8   24.59    0.46
   6   8  -8   24.11    0.45
   6   8  -8   23.79    0.43
  -6   8   8   24.43    0.41
  -6   8   8   23.54    0.40
  -6   8   8   23.64    0.46
  -4  -8   8   11.24    0.28
   4  -8  -8   12.29    0.31
   4  -8  -8   12.22    0.24
  -4  -8   8   12.02    0.26
   4  -8  -8   12.01    0.24
  -4  -8   8   12.06    0.27
   4   8  -8   12.54    0.30
   4   8  -8   12.23    0.30
  -4   8   8   12.16    0.26
  -4   8   8   12.08    0.25
  -4   8   8   12.22    0.30
  -2  -8   8  126.13    1.56
   2  -8  -8  125.70    1.58
   2  -8  -8  128.47    1.52
  -2  -8   8  125.87    1.55
   2  -8  -8  125.14    1.52
  -2   8   8  125.42    1.57
   2   8  -8  126.83    1.60
  -2   8   8  125.06    1.52
   2   8  -8  124.74    1.57
   2   8  -8  126.54    1.55
  -2   8   8  126.06    1.52
   0  -8  -8   11.56    0.32
   0  -8  -8   11.97    0.27
   0  -8  -8   11.78    0.29
   0  -8   8   11.68    0.28
   0  -8   8   11.99    0.27
   0  -8  -8   11.94    0.27
   0   8  -8   11.79    0.28
   0   8  -8   11.51    0.31
   0   8   8   10.90    0.25
   0   8   8   11.64    0.25
   0   8  -8   11.68    0.28
   0   8   8   11.74    0.28
   2  -8   8    1.77    0.15
  -2  -8  -8    1.56    0.13
  -2  -8  -8    1.92    0.16
  -2  -8  -8    1.89    0.15
  -2  -8  -8    1.71    0.17
   2   8   8    1.67    0.12
  -2   8  -8    1.66    0.14
  -2   8  -8    1.72    0.16
   2   8   8    1.76    0.14
   2   8   8    1.66    0.13
  -2   8  -8    1.88    0.16
  -4  -8  -8    2.08    0.16
  -4  -8  -8    2.25    0.20
  -4  -8  -8    2.20    0.18
   4  -8   8    1.98    0.16
  -4  -8  -8    2.01    0.19
   4   8   8    2.21    0.17
   4   8   8    2.04    0.16
  -4   8  -8    2.31    0.16
  -4   8  -8    1.88    0.16
   4   8   8    2.02    0.16
  -4   8  -8    2.27    0.22
  -6  -8  -8    3.67    0.24
   6  -8   8    3.18    0.19
  -6   8  -8    3.29    0.25
   6   8   8    3.16    0.20
  -6   8  -8    3.34    0.24
   6   8   8    3.27    0.20
   8  -8   8   41.45    0.65
  -8  -8  -8   41.31    0.73
  -8   8  -8   42.28    0.75
   8   8   8   41.87    0.67
   8   8   8   41.46    0.68
   9  -9  -8    0.00    0.14
   9  -9  -8    0.21    0.14
   9  -9  -8    0.26    0.11
   9  -9  -8    0.12    0.07
   9   9  -8    0.06    0.11
  -9   9   8    0.11    0.11
  -9   9   8    0.23    0.11
   7  -9  -8    1.69    0.12
   7  -9  -8    1.70    0.16
  -7  -9   8    1.88    0.15
   7  -9  -8    1.69    0.17
  -7   9   8    1.62    0.16
  -7   9   8    1.76    0.13
   7   9  -8    1.71    0.15
  -7   9   8    1.75    0.13
   5  -9  -8   26.03    0.40
   5  -9  -8   26.38    0.49
  -5  -9   8   26.05    0.47
  -5  -9   8   26.13    0.43
  -5  -9   8   26.09    0.45
  -5   9   8   26.37    0.43
  -5   9   8   25.72    0.42
  -5   9   8   25.83    0.49
   5   9  -8   26.27    0.48
   5   9  -8   25.97    0.48
   3  -9  -8    9.80    0.23
  -3  -9   8    9.79    0.26
   3  -9  -8    9.94    0.29
   3  -9  -8    9.99    0.24
  -3  -9   8    9.64    0.27
   3  -9  -8    9.81    0.19
   3   9  -8   10.16    0.28
   3   9  -8   10.22    0.29
  -3   9   8    9.90    0.29
  -3   9   8   10.11    0.24
  -3   9   8   10.16    0.23
  -1  -9   8  115.97    1.46
   1  -9  -8  117.80    1.44
  -1  -9   8  116.29    1.47
   1  -9  -8  117.22    1.48
   1  -9  -8  115.33    1.43
  -1   9   8  116.06    1.48
  -1   9   8  117.08    1.42
   1   9  -8  115.76    1.52
   1   9  -8  117.49    1.47
   1   9  -8  117.72    1.49
  -1   9   8  113.51    1.43
  -1  -9  -8   17.89    0.35
   1  -9   8   17.26    0.34
  -1  -9  -8   17.43    0.36
  -1  -9  -8   17.21    0.36
   1  -9   8   17.17    0.37
  -1  -9  -8   17.34    0.41
  -1   9  -8   17.51    0.36
   1   9   8   16.27    0.32
  -1   9  -8   17.58    0.41
   1   9   8   17.27    0.33
  -1   9  -8   16.93    0.37
   1   9   8   17.06    0.36
  -3  -9  -8    7.07    0.26
   3  -9   8    6.51    0.22
  -3  -9  -8    7.10    0.29
  -3  -9  -8    6.76    0.24
  -3  -9  -8    6.78    0.23
  -3   9  -8    7.09    0.29
  -3   9  -8    6.75    0.23
   3   9   8    6.83    0.24
  -3   9  -8    6.97    0.26
   3   9   8    7.37    0.22
   3   9   8    6.72    0.22
   5  -9   8    4.29    0.20
  -5  -9  -8    4.07    0.27
  -5  -9  -8    4.69    0.25
  -5   9  -8    4.25    0.25
   5   9   8    4.50    0.21
   5   9   8    4.65    0.21
  -5   9  -8    4.47    0.27
   7  -9   8   22.79    0.43
  -7  -9  -8   22.20    0.50
   7   9   8   22.85    0.45
   7   9   8   22.76    0.45
  -7   9  -8   22.93    0.52
  -7   9  -8   23.42    0.52
  -8 -10   8   54.27    0.97
   8 -10  -8   53.76    0.84
   8 -10  -8   53.11    0.86
  -8  10   8   53.64    0.77
  -8  10   8   53.73    0.84
   8  10  -8   53.37    0.82
  -8  10   8   53.53    0.77
   6 -10  -8   14.87    0.38
   6 -10  -8   14.93    0.28
  -6 -10   8   14.90    0.35
  -6 -10   8   15.06    0.32
   6  10  -8   15.55    0.37
   6  10  -8   15.61    0.36
  -6  10   8   15.30    0.32
  -6  10   8   14.89    0.38
  -6  10   8   15.26    0.32
  -4 -10   8    6.13    0.23
   4 -10  -8    6.03    0.19
   4 -10  -8    6.32    0.26
  -4 -10   8    6.17    0.24
  -4 -10   8    5.85    0.21
   4  10  -8    6.34    0.25
  -4  10   8    5.99    0.20
  -4  10   8    5.87    0.25
  -4  10   8    6.20    0.20
   4  10  -8    5.90    0.24
   2 -10  -8   24.18    0.42
   2 -10  -8   24.86    0.37
   2 -10  -8   24.24    0.41
  -2 -10   8   24.38    0.44
   2 -10  -8   24.68    0.48
  -2 -10   8   24.32    0.45
  -2  10   8   24.09    0.47
   2  10  -8   24.79    0.47
  -2  10   8   24.52    0.41
   2  10  -8   24.59    0.45
  -2  10   8   24.64    0.40
   2  10  -8   24.13    0.49
   0 -10   8   12.06    0.32
   0 -10   8   11.54    0.29
   0 -10  -8   11.74    0.29
   0 -10  -8   12.15    0.32
   0 -10  -8   11.93    0.30
   0  10   8   12.39    0.32
   0  10  -8   12.23    0.32
   0  10   8   12.00    0.27
   0  10   8   11.96    0.26
   0  10  -8   11.62    0.35
   0  10  -8   11.79    0.31
   2 -10   8   26.41    0.51
   2 -10   8   26.65    0.46
  -2 -10  -8   26.77    0.48
  -2 -10  -8   26.89    0.49
  -2 -10  -8   26.17    0.48
  -2 -10  -8   26.33    0.54
   2  10   8   26.36    0.45
   2  10   8   27.11    0.48
  -2  10  -8   26.99    0.50
  -2  10  -8   26.25    0.54
   2  10   8   25.50    0.44
  -2  10  -8   26.80    0.49
  -4 -10  -8   51.04    0.80
   4 -10   8   50.77    0.74
  -4 -10  -8   51.95    0.83
  -4 -10  -8   50.46    0.75
  -4 -10  -8   51.84    0.83
  -4  10  -8   50.93    0.84
  -4  10  -8   51.08    0.76
  -4  10  -8   51.33    0.81
   4  10   8   51.14    0.75
   4  10   8   51.17    0.73
   4  10   8   51.32    0.75
  -6 -10  -8    3.40    0.26
   6 -10   8    2.98    0.20
   6  10   8    3.80    0.21
   6  10   8    3.46    0.22
  -6  10  -8    3.67    0.27
  -6  10  -8    3.46    0.28
  -7 -11   8   66.58    0.95
   7 -11  -8   66.85    0.84
   7 -11  -8   67.15    1.00
  -7  11   8   65.94    0.90
  -7  11   8   66.98    0.91
   7  11  -8   66.29    0.98
  -7  11   8   64.00    0.99
   5 -11  -8   29.13    0.56
  -5 -11   8   28.32    0.52
   5 -11  -8   29.07    0.44
  -5 -11   8   28.60    0.53
  -5 -11   8   27.80    0.48
   5  11  -8   29.43    0.55
  -5  11   8   28.39    0.55
  -5  11   8   28.01    0.46
   5  11  -8   28.43    0.54
  -5  11   8   28.87    0.47
   3 -11  -8    0.17    0.11
   3 -11  -8    0.15    0.09
   3 -11  -8    0.20    0.13
   3 -11  -8    0.05    0.07
  -3 -11   8    0.21    0.11
  -3 -11   8    0.35    0.10
  -3 -11   8    0.29    0.12
  -3  11   8    0.22    0.09
   3  11  -8    0.44    0.12
  -3  11   8    0.45    0.10
   3  11  -8    0.23    0.13
  -3  11   8    0.15    0.12
  -1 -11   8   25.40    0.49
  -1 -11   8   24.99    0.46
   1 -11  -8   25.49    0.50
   1 -11  -8   24.97    0.44
   1 -11  -8   25.95    0.47
   1  11  -8   26.32    0.49
   1  11  -8   25.53    0.49
  -1  11   8   24.70    0.49
  -1  11   8   25.73    0.41
   1  11  -8   25.59    0.53
  -1  11   8   25.12    0.43
  -1 -11  -8   38.59    0.64
  -1 -11  -8   39.59    0.62
   1 -11   8   38.27    0.61
  -1 -11  -8   39.67    0.64
   1 -11   8   39.10    0.66
   1  11   8   39.72    0.64
   1  11   8   37.49    0.59
  -1  11  -8   40.10    0.65
  -1  11  -8   39.66    0.65
  -1  11  -8   38.85    0.70
  -3 -11  -8   22.99    0.48
  -3 -11  -8   22.25    0.45
   3 -11   8   22.89    0.43
   3 -11   8   22.64    0.49
  -3 -11  -8   22.78    0.51
  -3 -11  -8   22.70    0.46
  -3  11  -8   22.92    0.48
   3  11   8   23.21    0.43
  -3  11  -8   22.87    0.46
   3  11   8   22.69    0.45
  -3  11  -8   22.47    0.52
  -5 -11  -8   77.68    1.14
  -5 -11  -8   76.86    1.12
   5 -11   8   74.48    1.03
  -5  11  -8   74.27    1.11
  -5  11  -8   76.64    1.16
   5  11   8   77.62    1.05
  -6 -12   8   49.93    0.73
   6 -12  -8   48.85    0.81
   6 -12  -8   49.43    0.67
  -6 -12   8   48.34    0.78
  -6  12   8   49.51    0.81
   6  12  -8   50.06    0.80
  -6  12   8   49.73    0.72
   4 -12  -8    3.29    0.26
  -4 -12   8    3.20    0.22
   4 -12  -8    3.40    0.14
  -4 -12   8    3.32    0.19
   4 -12  -8    3.46    0.18
  -4 -12   8    3.24    0.23
   4  12  -8    3.78    0.25
   4  12  -8    3.33    0.23
  -4  12   8    3.23    0.18
  -4  12   8    3.29    0.25
  -2 -12   8   16.47    0.40
   2 -12  -8   16.94    0.31
   2 -12  -8   17.30    0.35
   2 -12  -8   17.04    0.38
   2 -12  -8   16.59    0.42
  -2 -12   8   16.51    0.38
   2  12  -8   17.22    0.44
  -2  12   8   17.72    0.34
   2  12  -8   16.87    0.41
  -2  12   8   16.67    0.41
   0 -12  -8   55.50    0.85
   0 -12   8   55.06    0.86
   0 -12  -8   55.53    0.83
   0 -12   8   54.60    0.81
   0 -12  -8   54.78    0.80
   0  12  -8   54.62    0.85
   0  12   8   55.18    0.78
   0  12   8   55.03    0.85
   0  12  -8   56.85    0.85
   0  12  -8   55.66    0.90
  -2 -12  -8   29.13    0.55
   2 -12   8   30.40    0.52
  -2 -12  -8   29.83    0.54
  -2 -12  -8   28.95    0.60
   2 -12   8   28.98    0.57
  -2 -12  -8   29.78    0.56
  -2  12  -8   29.99    0.62
   2  12   8   28.52    0.50
  -2  12  -8   30.06    0.56
   2  12   8   29.30    0.55
  -2  12  -8   29.71    0.57
  -4 -12  -8   35.77    0.66
  -4 -12  -8   35.96    0.81
   4 -12   8   35.38    0.67
   4 -12   8   35.47    0.59
  -4 -12  -8   37.07    0.70
   4  12   8   37.63    0.60
  -4  12  -8   36.36    0.67
  -4  12  -8   37.02    0.72
  -5 -13   8    5.67    0.24
  -5 -13   8    5.50    0.29
   5 -13  -8    5.78    0.21
   5 -13  -8    6.04    0.32
   5  13  -8    5.96    0.29
  -5  13   8    6.12    0.31
  -3 -13   8    0.07    0.12
   3 -13  -8   -0.05    0.14
  -3 -13   8    0.01    0.10
   3 -13  -8    0.05    0.10
   3 -13  -8    0.12    0.09
  -3 -13   8    0.07    0.13
   3 -13  -8    0.08    0.13
   3  13  -8    0.25    0.15
   3  13  -8    0.02    0.13
  -3  13   8   -0.04    0.13
  -1 -13   8    4.53    0.24
  -1 -13   8    4.92    0.28
   1 -13  -8    4.10    0.25
   1 -13  -8    4.55    0.23
   1 -13  -8    4.38    0.28
   1  13  -8    4.49    0.26
  -1  13   8    4.42    0.27
   1  13  -8    4.73    0.30
  -1 -13  -8    0.01    0.15
  -1 -13  -8    0.12    0.14
   1 -13   8   -0.06    0.11
   1 -13   8    0.15    0.15
  -1 -13  -8    0.03    0.12
   1  13   8    0.10    0.13
  -1  13  -8    0.06    0.14
  -1  13  -8    0.00    0.16
  -1  13  -8    0.01    0.13
 -12   0   9   -0.04    0.11
  12   0  -9    0.06    0.10
 -12   0   9   -0.09    0.10
  12   0  -9   -0.01    0.11
  12   0  -9    0.02    0.11
  10   0  -9    0.09    0.09
 -10   0   9    0.18    0.09
 -10   0   9    0.11    0.09
  10   0  -9    0.05    0.10
  10   0  -9   -0.05    0.09
  10   0  -9    0.12    0.10
   8   0  -9    0.03    0.08
   8   0  -9    0.19    0.10
   8   0  -9   -0.07    0.08
  -8   0   9    0.09    0.08
  -8   0   9    0.13    0.08
   6   0  -9   -0.01    0.09
  -6   0   9    0.07    0.06
   6   0  -9    0.08    0.08
  -6   0   9    0.11    0.06
   6   0  -9    0.00    0.07
  -4   0   9    0.01    0.05
   4   0  -9    0.09    0.08
   4   0  -9   -0.04    0.08
  -4   0   9   -0.02    0.05
   4   0  -9    0.06    0.06
   4   0  -9    0.06    0.08
  -4   0   9    0.00    0.05
  -2   0   9   -0.01    0.05
   2   0  -9   -0.05    0.07
  -2   0   9    0.11    0.05
   2   0  -9    0.05    0.06
   2   0  -9    0.08    0.04
   2   0  -9    0.07    0.09
  -2   0   9    0.07    0.06
   2   0  -9    0.00    0.07
   0   0   9    0.02    0.06
   0   0   9   -0.01    0.05
   0   0  -9    0.07    0.07
   0   0   9    0.06    0.06
   0   0  -9    0.06    0.09
   0   0  -9    0.02    0.06
   0   0  -9    0.09    0.06
   0   0  -9    0.10    0.06
  -2   0  -9    0.10    0.07
  -2   0  -9    0.01    0.09
  -2   0  -9    0.05    0.06
  -2   0  -9    0.10    0.07
   2   0   9   -0.03    0.06
   2   0   9    0.12    0.07
   2   0   9   -0.09    0.06
   4   0   9   -0.01    0.08
   4   0   9    0.05    0.08
  -4   0  -9    0.11    0.08
  -4   0  -9    0.03    0.10
   4   0   9    0.04    0.08
  -6   0  -9    0.32    0.11
   6   0   9    0.08    0.09
  -6   0  -9   -0.03    0.10
   6   0   9    0.10    0.09
   6   0   9    0.12    0.09
   8   0   9   -0.18    0.10
  -8   0  -9    0.05    0.12
   8   0   9   -0.02    0.11
   8   0   9   -0.02    0.10
 -11  -1   9   49.13    0.71
 -11  -1   9   48.35    0.71
  11  -1  -9   48.57    0.73
  11  -1  -9   48.41    0.72
  11  -1  -9   49.29    0.73
 -11   1   9   48.95    0.73
 -11   1   9   49.25    0.72
  11   1  -9   48.24    0.71
  11   1  -9   48.85    0.72
  11   1  -9   47.74    0.74
  -9  -1   9   85.54    1.09
   9  -1  -9   85.00    1.10
  -9  -1   9   86.22    1.08
   9  -1  -9   85.14    1.13
   9  -1  -9   85.13    1.09
  -9   1   9   85.61    1.09
  -9   1   9   87.06    1.10
   9   1  -9   84.07    1.11
   9   1  -9   83.54    1.08
   9   1  -9   83.43    1.11
   7  -1  -9   72.64    0.94
   7  -1  -9   73.21    0.98
   7  -1  -9   72.39    0.94
  -7  -1   9   73.63    0.92
  -7  -1   9   73.94    0.93
   7  -1  -9   74.37    1.00
   7   1  -9   72.74    0.97
   7   1  -9   72.77    0.92
  -7   1   9   72.61    0.93
   7   1  -9   73.18    0.92
  -7   1   9   74.15    0.93
   7   1  -9   72.14    0.95
   5  -1  -9   39.62    0.59
   5  -1  -9   39.22    0.55
   5  -1  -9   39.30    0.59
  -5  -1   9   39.84    0.53
   5  -1  -9   39.88    0.58
  -5  -1   9   39.84    0.53
  -5   1   9   39.23    0.53
   5   1  -9   39.30    0.58
  -5   1   9   39.13    0.54
   5   1  -9   38.99    0.56
   5   1  -9   38.91    0.56
   3  -1  -9   66.68    0.86
  -3  -1   9   68.75    0.86
   3  -1  -9   66.71    0.89
   3  -1  -9   67.77    0.88
  -3  -1   9   68.73    0.83
   3  -1  -9   68.44    0.91
  -3  -1   9   68.48    0.84
  -3   1   9   67.07    0.84
   3   1  -9   67.10    0.89
   3   1  -9   67.81    0.79
   3   1  -9   67.43    0.87
   3   1  -9   67.66    0.89
  -3   1   9   68.94    0.85
   1  -1  -9  162.10    1.94
  -1  -1   9  160.96    1.86
  -1  -1   9  160.43    1.89
   1  -1  -9  163.44    1.85
   1  -1  -9  158.44    1.89
  -1  -1   9  158.56    1.85
   1  -1  -9  158.11    1.89
   1  -1  -9  161.56    1.90
  -1   1   9  161.02    1.89
  -1   1   9  161.21    1.87
  -1   1   9  158.65    1.86
   1   1  -9  158.84    1.90
   1   1  -9  159.51    1.89
   1   1  -9  156.48    1.93
   1   1  -9  162.52    1.85
  -1  -1  -9   26.46    0.46
   1  -1   9   26.48    0.38
   1  -1   9   26.66    0.42
  -1  -1  -9   27.01    0.41
  -1  -1  -9   26.89    0.40
  -1  -1  -9   27.22    0.39
   1  -1   9   26.27    0.39
  -1  -1  -9   26.46    0.42
  -1   1  -9   26.16    0.40
  -1   1  -9   27.09    0.41
   1   1   9   26.55    0.39
  -1   1  -9   26.23    0.46
   1   1   9   27.12    0.40
   1   1   9   26.74    0.42
  -1   1  -9   27.28    0.40
  -3  -1  -9  233.03    2.75
  -3  -1  -9  229.55    2.71
   3  -1   9  234.56    2.69
  -3  -1  -9  247.30    2.66
   3  -1   9  229.89    2.71
   3  -1   9  229.85    2.67
   3   1   9  227.55    2.69
   3   1   9  232.76    2.68
   3   1   9  232.44    2.72
  -3   1  -9  234.64    2.71
  -3   1  -9  228.07    2.75
  -3   1  -9  218.05    2.65
  -5  -1  -9   18.96    0.38
   5  -1   9   18.92    0.34
   5  -1   9   18.70    0.35
  -5  -1  -9   18.63    0.39
   5  -1   9   18.53    0.36
   5   1   9   18.62    0.37
  -5   1  -9   19.16    0.38
  -5   1  -9   17.76    0.39
   5   1   9   18.71    0.35
   5   1   9   18.95    0.35
   7  -1   9    4.25    0.21
   7  -1   9    4.09    0.20
  -7  -1  -9    4.74    0.24
   7  -1   9    4.36    0.22
   7   1   9    4.45    0.21
   7   1   9    4.43    0.22
   7   1   9    4.55    0.22
  -7   1  -9    4.60    0.24
   9  -1   9   18.58    0.39
   9  -1   9   18.15    0.42
  -9  -1  -9   18.97    0.45
   9  -1   9   18.88    0.41
   9   1   9   18.29    0.42
   9   1   9   17.92    0.41
  -9   1  -9   18.91    0.46
   9   1   9   17.98    0.40
 -12  -2   9   29.29    0.51
  12  -2  -9   28.34    0.51
  12  -2  -9   30.10    0.53
  12  -2  -9   30.11    0.54
  12   2  -9   28.78    0.52
 -12   2   9   29.94    0.53
 -12   2   9   29.22    0.52
  12   2  -9   29.73    0.51
  12   2  -9   29.35    0.55
 -10  -2   9  109.28    1.35
  10  -2  -9  107.67    1.36
  10  -2  -9  105.57    1.37
  10  -2  -9  106.75    1.39
 -10  -2   9  110.37    1.36
 -10   2   9  109.17    1.37
 -10   2   9  108.50    1.37
  10   2  -9  108.65    1.38
  10   2  -9  108.21    1.36
  10   2  -9  107.84    1.35
  10   2  -9  107.01    1.39
   8  -2  -9   35.44    0.53
   8  -2  -9   36.01    0.58
  -8  -2   9   35.02    0.52
  -8  -2   9   35.04    0.51
   8  -2  -9   36.33    0.59
   8   2  -9   35.66    0.55
  -8   2   9   35.31    0.53
   8   2  -9   34.99    0.51
  -8   2   9   36.15    0.53
   8   2  -9   35.15    0.56
  -6  -2   9    1.93    0.11
   6  -2  -9    2.09    0.17
  -6  -2   9    2.11    0.12
   6  -2  -9    1.87    0.13
   6  -2  -9    2.08    0.17
   6  -2  -9    2.02    0.17
   6   2  -9    1.89    0.14
   6   2  -9    2.11    0.13
   6   2  -9    2.33    0.16
  -6   2   9    1.98    0.13
  -6   2   9    2.04    0.13
   4  -2  -9   23.08    0.40
   4  -2  -9   23.36    0.41
  -4  -2   9   23.63    0.33
   4  -2  -9   23.35    0.40
  -4  -2   9   23.30    0.34
  -4  -2   9   24.12    0.34
   4  -2  -9   22.79    0.37
  -4  -2   9   23.70    0.37
  -4   2   9   23.48    0.36
  -4   2   9   23.81    0.36
   4   2  -9   23.16    0.39
   4   2  -9   23.57    0.40
   4   2  -9   22.91    0.38
  -2  -2   9  187.69    2.13
   2  -2  -9  186.56    2.19
  -2  -2   9  186.26    2.18
   2  -2  -9  186.20    2.23
   2  -2  -9  188.92    2.12
  -2  -2   9  189.89    2.15
   2  -2  -9  186.01    2.20
   2  -2  -9  182.93    2.18
   2   2  -9  188.36    2.13
   2   2  -9  184.95    2.22
  -2   2   9  187.22    2.17
  -2   2   9  186.42    2.17
   2   2  -9  182.15    2.19
  -2   2   9  184.26    2.16
   0  -2   9  124.08    1.50
   0  -2  -9  123.68    1.49
   0  -2  -9  124.04    1.48
   0  -2  -9  125.30    1.46
   0  -2   9  126.54    1.45
   0  -2  -9  123.03    1.50
   0  -2  -9  124.17    1.55
   0  -2   9  126.41    1.46
   0   2   9  125.23    1.48
   0   2  -9  121.13    1.54
   0   2  -9  119.11    1.49
   0   2   9  124.51    1.49
   0   2   9  124.17    1.47
   0   2  -9  123.53    1.49
   0   2  -9  124.97    1.47
  -2  -2  -9   90.86    1.18
  -2  -2  -9   92.15    1.11
   2  -2   9   91.28    1.10
  -2  -2  -9   88.12    1.12
  -2  -2  -9   91.55    1.14
   2  -2   9   89.39    1.13
  -2  -2  -9   91.13    1.08
   2  -2   9   90.50    1.09
   2   2   9   90.27    1.12
  -2   2  -9   90.50    1.13
  -2   2  -9   87.25    1.17
   2   2   9   90.62    1.11
  -2   2  -9   87.33    1.10
   4  -2   9   33.18    0.52
   4  -2   9   33.83    0.50
  -4  -2  -9   33.91    0.56
  -4  -2  -9   32.98    0.53
   4  -2   9   33.55    0.48
   4   2   9   33.94    0.51
   4   2   9   33.90    0.50
  -4   2  -9   32.16    0.56
  -4   2  -9   33.60    0.53
   4   2   9   34.03    0.53
  -6  -2  -9    0.50    0.12
   6  -2   9    0.98    0.12
   6  -2   9    0.51    0.10
  -6  -2  -9    0.37    0.11
   6  -2   9    0.48    0.10
   6   2   9    0.26    0.10
  -6   2  -9    0.51    0.12
   6   2   9    0.43    0.10
  -6   2  -9    0.45    0.12
   6   2   9    0.49    0.11
   8  -2   9    0.27    0.12
  -8  -2  -9    0.37    0.14
   8  -2   9    0.37    0.11
   8  -2   9    0.36    0.11
   8   2   9    0.47    0.13
  -8   2  -9    0.34    0.13
   8   2   9    0.21    0.11
   8   2   9    0.24    0.12
  11  -3  -9   15.20    0.36
  11  -3  -9   15.28    0.36
 -11  -3   9   16.16    0.34
  11  -3  -9   15.50    0.33
  11   3  -9   15.55    0.37
 -11   3   9   15.46    0.36
 -11   3   9   16.12    0.36
  11   3  -9   14.82    0.33
  11   3  -9   15.63    0.34
   9  -3  -9    0.16    0.12
   9  -3  -9   -0.02    0.08
   9  -3  -9   -0.01    0.09
  -9  -3   9    0.30    0.09
   9  -3  -9   -0.08    0.12
  -9  -3   9    0.16    0.08
   9   3  -9    0.03    0.09
  -9   3   9    0.04    0.09
   9   3  -9    0.16    0.08
   9   3  -9    0.14    0.10
  -9   3   9    0.19    0.09
   9   3  -9    0.00    0.09
   7  -3  -9    0.12    0.10
   7  -3  -9    0.22    0.10
   7  -3  -9    0.14    0.07
  -7  -3   9    0.18    0.07
  -7  -3   9    0.23    0.07
   7  -3  -9    0.32    0.11
   7   3  -9    0.18    0.09
  -7   3   9    0.13    0.08
   7   3  -9    0.21    0.07
   7   3  -9    0.41    0.10
   7   3  -9    0.36    0.08
   5  -3  -9   42.43    0.63
   5  -3  -9   42.06    0.62
  -5  -3   9   42.89    0.60
   5  -3  -9   42.54    0.62
   5  -3  -9   41.94    0.58
  -5  -3   9   42.79    0.53
  -5  -3   9   42.39    0.55
  -5  -3   9   42.20    0.55
  -5  -3   9   41.72    0.55
   5   3  -9   42.58    0.60
  -5   3   9   42.04    0.58
   5   3  -9   42.63    0.60
   5   3  -9   41.26    0.62
  -5   3   9   41.99    0.58
   3  -3  -9   73.85    0.97
   3  -3  -9   74.44    0.97
   3  -3  -9   74.00    0.99
  -3  -3   9   75.00    0.90
  -3  -3   9   76.00    0.89
  -3  -3   9   76.03    0.91
   3  -3  -9   74.17    0.94
  -3  -3   9   75.33    0.96
   3   3  -9   74.41    0.97
   3   3  -9   74.91    0.90
  -3   3   9   75.08    0.93
   3   3  -9   75.48    0.98
  -3   3   9   75.19    0.94
   3   3  -9   75.50    0.96
   1  -3  -9    3.61    0.19
   1  -3  -9    3.26    0.14
  -1  -3   9    3.35    0.10
  -1  -3   9    3.44    0.12
   1  -3  -9    3.40    0.15
   1  -3  -9    3.53    0.12
   1  -3  -9    3.42    0.14
  -1  -3   9    3.36    0.15
   1   3  -9    3.38    0.12
  -1   3   9    3.12    0.13
   1   3  -9    3.26    0.14
   1   3  -9    3.19    0.15
  -1   3   9    3.43    0.13
   1   3  -9    3.24    0.17
  -1   3   9    3.28    0.14
  -1  -3  -9   66.40    0.84
   1  -3   9   65.09    0.86
  -1  -3  -9   65.46    0.86
  -1  -3  -9   65.93    0.85
  -1  -3  -9   66.16    0.84
  -1  -3  -9   66.08    0.91
   1  -3   9   67.05    0.80
   1  -3   9   66.54    0.82
   1   3   9   66.22    0.85
  -1   3  -9   64.81    0.85
  -1   3  -9   65.62    0.91
   1   3   9   65.98    0.86
   1   3   9   65.93    0.84
  -1   3  -9   64.71    0.85
  -3  -3  -9    0.35    0.09
  -3  -3  -9    0.24    0.12
   3  -3   9    0.35    0.07
   3  -3   9    0.28    0.08
   3  -3   9    0.24    0.08
  -3  -3  -9    0.41    0.08
  -3  -3  -9    0.28    0.06
  -3  -3  -9    0.17    0.09
   3   3   9    0.30    0.08
  -3   3  -9    0.28    0.09
   3   3   9    0.15    0.08
  -3   3  -9    0.31    0.11
   3   3   9    0.25    0.08
  -3   3  -9    0.31    0.07
   5  -3   9   25.97    0.43
  -5  -3  -9   25.51    0.46
   5  -3   9   25.65    0.45
  -5  -3  -9   26.55    0.48
   5  -3   9   26.13    0.41
   5   3   9   25.56    0.43
  -5   3  -9   26.03    0.49
  -5   3  -9   26.28    0.47
   5   3   9   26.06    0.46
   5   3   9   25.50    0.44
   7  -3   9   44.93    0.67
   7  -3   9   46.25    0.66
  -7  -3  -9   45.58    0.73
   7  -3   9   45.06    0.69
   7   3   9   44.28    0.69
  -7   3  -9   45.58    0.73
  -7   3  -9   45.59    0.73
   7   3   9   45.28    0.68
   7   3   9   47.00    0.74
   9  -3   9   13.52    0.36
  -9  -3  -9   12.78    0.38
   9  -3   9   13.21    0.35
   9  -3   9   13.40    0.33
   9   3   9   13.31    0.36
   9   3   9   13.05    0.35
  -9   3  -9   13.26    0.40
  12  -4  -9    0.14    0.13
  12  -4  -9    0.08    0.10
 -12  -4   9    0.22    0.11
  12  -4  -9    0.19    0.13
  12   4  -9    0.14    0.11
 -12   4   9    0.27    0.12
  12   4  -9    0.20    0.11
  12   4  -9    0.15    0.12
 -12   4   9    0.13    0.12
 -10  -4   9   10.32    0.25
  10  -4  -9   10.18    0.28
  10  -4  -9    9.54    0.31
  10  -4  -9    9.90    0.25
  10  -4  -9   10.46    0.34
  10   4  -9   10.09    0.26
  10   4  -9    9.84    0.25
  10   4  -9   10.23    0.30
 -10   4   9    9.62    0.27
  10   4  -9   10.00    0.28
 -10   4   9   10.12    0.28
   8  -4  -9   33.86    0.50
  -8  -4   9   35.03    0.49
  -8  -4   9   34.93    0.50
   8  -4  -9   35.00    0.57
   8  -4  -9   33.84    0.59
  -8   4   9   34.06    0.53
  -8   4   9   33.58    0.53
   8   4  -9   34.10    0.50
   8   4  -9   33.93    0.55
   8   4  -9   34.05    0.55
   8   4  -9   33.21    0.49
  -6  -4   9   11.04    0.21
   6  -4  -9   10.93    0.29
   6  -4  -9   10.82    0.28
   6  -4  -9   10.52    0.23
   6  -4  -9   10.80    0.28
  -6  -4   9   10.73    0.21
   6   4  -9   10.52    0.21
   6   4  -9   10.71    0.26
  -6   4   9   10.64    0.24
   6   4  -9   10.94    0.24
  -6   4   9   10.60    0.24
   6   4  -9   11.00    0.27
  -4  -4   9   96.83    1.15
   4  -4  -9   94.54    1.22
  -4  -4   9   97.02    1.13
  -4  -4   9   97.31    1.16
   4  -4  -9   94.86    1.18
   4  -4  -9   96.68    1.23
  -4  -4   9   96.71    1.20
  -4  -4   9   98.04    1.14
   4  -4  -9   95.40    1.22
  -4   4   9   96.07    1.18
   4   4  -9   95.98    1.20
  -4   4   9   94.70    1.18
   4   4  -9   95.31    1.22
   4   4  -9   96.51    1.21
  -2  -4   9   58.08    0.71
   2  -4  -9   58.07    0.76
   2  -4  -9   57.84    0.78
   2  -4  -9   57.76    0.78
   2  -4  -9   58.22    0.82
  -2  -4   9   58.57    0.70
  -2  -4   9   57.65    0.78
   2  -4  -9   59.20    0.72
  -2   4   9   57.67    0.75
   2   4  -9   57.85    0.79
   2   4  -9   58.39    0.74
   2   4  -9   58.51    0.81
   2   4  -9   59.08    0.77
   0  -4  -9    4.72    0.21
   0  -4  -9    4.77    0.17
   0  -4   9    4.86    0.13
   0  -4  -9    4.93    0.16
   0  -4   9    4.70    0.17
   0  -4   9    4.70    0.11
   0  -4  -9    4.84    0.17
   0   4  -9    4.70    0.16
   0   4   9    4.64    0.15
   0   4  -9    4.63    0.17
   0   4   9    4.89    0.16
   0   4  -9    4.76    0.20
  -2  -4  -9    3.29    0.16
   2  -4   9    3.36    0.12
   2  -4   9    3.41    0.14
  -2  -4  -9    2.95    0.21
   2  -4   9    3.53    0.16
  -2  -4  -9    3.33    0.16
  -2  -4  -9    3.16    0.15
   2   4   9    3.42    0.20
  -2   4  -9    3.20    0.15
   2   4   9    3.31    0.15
   2   4   9    3.25    0.16
  -2   4  -9    3.10    0.16
  -2   4  -9    3.78    0.20
  -4  -4  -9   82.12    1.08
   4  -4   9   82.56    1.03
   4  -4   9   83.41    1.01
  -4  -4  -9   81.62    1.12
   4  -4   9   82.16    1.07
  -4   4  -9   81.90    1.09
   4   4   9   80.53    1.05
  -4   4  -9   82.47    1.12
   4   4   9   82.17    1.06
   6  -4   9   68.14    0.94
   6  -4   9   69.76    0.89
   6  -4   9   68.93    0.92
  -6  -4  -9   67.77    0.97
  -6  -4  -9   70.49    0.98
  -6   4  -9   67.86    0.98
   6   4   9   67.99    0.93
   6   4   9   67.17    0.94
  -6   4  -9   70.45    0.99
   8  -4   9   29.43    0.52
   8  -4   9   29.97    0.53
  -8  -4  -9   29.50    0.58
   8  -4   9   30.11    0.50
   8   4   9   30.53    0.53
  -8   4  -9   30.55    0.58
   8   4   9   30.65    0.54
  11  -5  -9   18.14    0.40
  11  -5  -9   17.91    0.45
  11  -5  -9   17.72    0.39
  11  -5  -9   17.87    0.35
  11   5  -9   17.59    0.35
 -11   5   9   17.66    0.39
 -11   5   9   17.53    0.39
  -9  -5   9   13.16    0.27
   9  -5  -9   13.10    0.37
   9  -5  -9   13.23    0.31
   9  -5  -9   13.36    0.27
   9  -5  -9   12.86    0.35
  -9   5   9   12.98    0.31
   9   5  -9   13.00    0.27
   9   5  -9   12.50    0.32
   9   5  -9   13.20    0.31
  -9   5   9   13.20    0.30
   9   5  -9   12.68    0.27
   7  -5  -9   53.42    0.72
  -7  -5   9   55.39    0.70
   7  -5  -9   55.11    0.81
  -7  -5   9   54.50    0.70
   7  -5  -9   54.79    0.79
   7  -5  -9   54.11    0.78
  -7   5   9   52.90    0.74
   7   5  -9   54.53    0.70
   7   5  -9   54.43    0.78
  -7   5   9   54.08    0.74
   7   5  -9   53.87    0.78
   7   5  -9   55.08    0.70
   5  -5  -9   24.93    0.39
  -5  -5   9   24.73    0.38
  -5  -5   9   25.10    0.42
  -5  -5   9   24.72    0.37
   5  -5  -9   24.99    0.44
   5  -5  -9   25.14    0.45
  -5  -5   9   25.34    0.35
  -5  -5   9   25.17    0.35
   5  -5  -9   24.82    0.45
   5   5  -9   25.36    0.42
   5   5  -9   25.01    0.42
  -5   5   9   25.31    0.40
  -5   5   9   24.18    0.40
   5   5  -9   25.42    0.44
   5   5  -9   25.40    0.35
  -3  -5   9   42.11    0.52
  -3  -5   9   41.38    0.60
   3  -5  -9   41.55    0.57
   3  -5  -9   42.00    0.62
   3  -5  -9   41.46    0.64
  -3  -5   9   41.49    0.51
   3  -5  -9   41.13    0.61
  -3  -5   9   41.32    0.56
   3  -5  -9   42.36    0.53
   3   5  -9   40.94    0.62
  -3   5   9   41.77    0.58
   3   5  -9   41.03    0.61
  -3   5   9   41.95    0.58
   3   5  -9   42.30    0.56
   3   5  -9   41.39    0.59
   1  -5  -9  129.36    1.57
  -1  -5   9  132.05    1.49
   1  -5  -9  130.67    1.59
  -1  -5   9  131.66    1.51
  -1  -5   9  129.75    1.58
   1  -5  -9  133.56    1.54
   1  -5  -9  131.11    1.63
   1   5  -9  130.52    1.63
   1   5  -9  131.05    1.56
  -1   5   9  127.11    1.56
  -1   5   9  127.40    1.56
   1   5  -9  130.15    1.59
  -1   5   9  129.83    1.59
   1  -5   9    5.34    0.15
  -1  -5  -9    5.08    0.18
  -1  -5  -9    5.23    0.18
  -1  -5  -9    4.70    0.18
  -1  -5  -9    5.22    0.23
   1  -5   9    5.22    0.18
   1  -5   9    5.11    0.12
  -1   5  -9    5.28    0.19
  -1   5  -9    5.12    0.22
   1   5   9    5.09    0.17
   1   5   9    4.69    0.17
  -1   5  -9    5.15    0.18
   1   5   9    4.95    0.18
  -3  -5  -9   75.85    1.00
  -3  -5  -9   73.31    0.99
  -3  -5  -9   75.25    0.95
  -3  -5  -9   74.76    1.04
   3  -5   9   74.66    0.94
   3  -5   9   74.47    0.98
   3  -5   9   75.58    0.91
  -3   5  -9   73.67    1.00
   3   5   9   75.33    0.97
   3   5   9   74.13    0.97
  -3   5  -9   76.04    1.05
  -3   5  -9   74.80    0.95
  -5  -5  -9   22.75    0.47
   5  -5   9   23.57    0.40
   5  -5   9   23.06    0.42
  -5  -5  -9   23.53    0.45
   5  -5   9   23.59    0.38
  -5   5  -9   23.67    0.45
   5   5   9   23.17    0.42
   5   5   9   23.65    0.42
  -5   5  -9   23.98    0.47
   7  -5   9   22.82    0.42
  -7  -5  -9   23.05    0.48
   7  -5   9   23.00    0.40
   7  -5   9   22.86    0.44
   7   5   9   22.97    0.45
   7   5   9   22.92    0.44
  -7   5  -9   22.82    0.49
  -7   5  -9   23.78    0.49
  10  -6  -9    1.94    0.16
  10  -6  -9    1.79    0.18
  10  -6  -9    1.94    0.15
  10  -6  -9    1.78    0.19
  10   6  -9    2.16    0.18
 -10   6   9    2.04    0.16
 -10   6   9    2.03    0.16
   8  -6  -9   15.97    0.30
   8  -6  -9   17.47    0.41
   8  -6  -9   16.53    0.36
   8  -6  -9   16.42    0.38
  -8   6   9   15.93    0.33
  -8   6   9   16.53    0.34
   8   6  -9   16.31    0.36
   6  -6  -9    8.33    0.20
   6  -6  -9    7.76    0.27
   6  -6  -9    8.28    0.26
  -6  -6   9    8.39    0.20
   6  -6  -9    8.47    0.27
   6   6  -9    8.29    0.25
  -6   6   9    8.11    0.22
  -6   6   9    8.24    0.22
   6   6  -9    8.36    0.23
  -4  -6   9   37.08    0.56
   4  -6  -9   36.97    0.58
  -4  -6   9   36.58    0.52
   4  -6  -9   36.99    0.60
  -4  -6   9   37.39    0.52
   4  -6  -9   36.34    0.52
   4   6  -9   37.44    0.58
  -4   6   9   36.44    0.53
  -4   6   9   36.85    0.53
  -4   6   9   36.22    0.57
   4   6  -9   36.05    0.57
   2  -6  -9    0.32    0.10
   2  -6  -9    0.39    0.08
  -2  -6   9    0.42    0.08
   2  -6  -9    0.30    0.08
  -2  -6   9    0.25    0.08
   2  -6  -9    0.38    0.12
   2   6  -9    0.33    0.09
  -2   6   9    0.42    0.08
   2   6  -9    0.40    0.10
  -2   6   9    0.35    0.09
   2   6  -9    0.35    0.08
  -2   6   9    0.31    0.08
   0  -6   9   17.33    0.26
   0  -6   9   16.91    0.33
   0  -6  -9   17.24    0.32
   0  -6  -9   17.36    0.31
   0  -6  -9   16.85    0.33
   0  -6  -9   17.04    0.38
   0   6   9   16.31    0.31
   0   6   9   16.63    0.31
   0   6   9   16.95    0.33
   0   6  -9   16.78    0.37
   0   6  -9   17.47    0.32
   0   6  -9   16.56    0.33
  -2  -6  -9    5.93    0.25
  -2  -6  -9    6.02    0.21
   2  -6   9    6.28    0.17
   2  -6   9    5.91    0.20
  -2  -6  -9    6.02    0.20
  -2  -6  -9    5.96    0.21
   2   6   9    5.96    0.19
  -2   6  -9    6.06    0.21
  -2   6  -9    5.97    0.20
   2   6   9    6.25    0.20
   2   6   9    6.06    0.20
  -2   6  -9    6.13    0.24
   4  -6   9   18.58    0.36
  -4  -6  -9   18.94    0.39
  -4  -6  -9   18.29    0.42
   4  -6   9   18.56    0.33
   4   6   9   18.20    0.36
   4   6   9   18.66    0.36
  -4   6  -9   19.34    0.43
  -4   6  -9   18.66    0.39
  -6  -6  -9   48.78    0.76
   6  -6   9   48.50    0.72
   6  -6   9   49.58    0.69
  -6  -6  -9   49.12    0.77
   6   6   9   47.73    0.72
  -6   6  -9   49.45    0.78
   6   6   9   46.40    0.71
  -6   6  -9   48.12    0.77
  -8  -6  -9    1.31    0.18
   8  -6   9    0.96    0.13
   8  -6   9    0.82    0.14
   8   6   9    1.16    0.16
  -8   6  -9    1.08    0.18
   8   6   9    1.25    0.15
  11  -7  -9    9.07    0.31
  11  -7  -9    8.72    0.36
  11  -7  -9    9.36    0.30
  11  -7  -9    8.98    0.23
 -11   7   9    8.81    0.29
 -11   7   9    9.18    0.30
   9  -7  -9    5.97    0.29
   9  -7  -9    5.96    0.18
   9  -7  -9    5.56    0.27
   9  -7  -9    5.62    0.23
   9   7  -9    5.73    0.23
  -9   7   9    5.97    0.23
  -9   7   9    5.75    0.23
   7  -7  -9   49.52    0.75
   7  -7  -9   49.12    0.75
   7  -7  -9   48.54    0.77
   7  -7  -9   48.85    0.66
  -7   7   9   50.20    0.70
  -7   7   9   48.45    0.70
   7   7  -9   49.46    0.74
  -5  -7   9   60.99    0.84
   5  -7  -9   60.29    0.86
   5  -7  -9   60.85    0.78
  -5  -7   9   60.00    0.79
   5  -7  -9   59.70    0.87
   5  -7  -9   60.08    0.87
  -5  -7   9   60.29    0.80
  -5   7   9   60.95    0.81
  -5   7   9   59.20    0.80
   5   7  -9   59.75    0.84
   5   7  -9   60.11    0.85
  -5   7   9   59.58    0.86
   3  -7  -9  253.20    3.02
  -3  -7   9  253.63    2.97
   3  -7  -9  260.71    2.93
   3  -7  -9  253.76    2.96
   3  -7  -9  254.61    3.05
  -3  -7   9  255.50    3.00
   3   7  -9  254.71    2.97
  -3   7   9  255.28    3.02
   3   7  -9  257.55    3.02
  -3   7   9  259.57    2.97
  -3   7   9  254.07    2.97
   3   7  -9  255.41    3.03
   1  -7  -9   66.46    0.88
  -1  -7   9   66.39    0.90
   1  -7  -9   69.02    0.87
   1  -7  -9   67.41    0.91
   1  -7  -9   65.67    0.95
  -1  -7   9   66.51    0.89
   1   7  -9   67.45    0.89
  -1   7   9   66.93    0.91
  -1   7   9   66.91    0.87
  -1   7   9   64.77    0.87
   1   7  -9   67.55    0.94
   1   7  -9   67.36    0.91
  -1  -7  -9    2.67    0.16
   1  -7   9    2.43    0.16
  -1  -7  -9    2.68    0.17
  -1  -7  -9    2.63    0.22
  -1  -7  -9    2.63    0.17
  -1   7  -9    2.89    0.20
   1   7   9    2.52    0.15
   1   7   9    2.56    0.17
  -1   7  -9    2.54    0.16
  -1   7  -9    2.92    0.18
   1   7   9    2.66    0.15
  -3  -7  -9    2.90    0.19
  -3  -7  -9    2.50    0.23
  -3  -7  -9    2.85    0.17
  -3  -7  -9    2.68    0.18
   3  -7   9    2.77    0.17
  -3   7  -9    2.60    0.19
   3   7   9    2.75    0.17
  -3   7  -9    2.85    0.22
   3   7   9    2.55    0.17
  -3   7  -9    2.72    0.17
   3   7   9    2.55    0.17
   5  -7   9   94.27    1.23
  -5  -7  -9   95.93    1.30
  -5  -7  -9   95.70    1.28
   5   7   9   93.04    1.23
   5   7   9   95.62    1.24
  -5   7  -9   95.06    1.29
  -5   7  -9   96.22    1.32
   7  -7   9  128.51    1.64
  -7  -7  -9  130.91    1.71
  -7   7  -9  129.96    1.72
   7   7   9  130.12    1.66
   7   7   9  130.21    1.65
  -7   7  -9  133.17    1.73
  10  -8  -9    5.77    0.26
  10  -8  -9    5.65    0.19
  10  -8  -9    5.94    0.31
  10  -8  -9    5.79    0.30
  10   8  -9    5.87    0.25
 -10   8   9    6.10    0.25
 -10   8   9    5.91    0.25
   8  -8  -9    0.90    0.15
   8  -8  -9    0.70    0.15
   8  -8  -9    0.54    0.15
   8  -8  -9    0.71    0.09
  -8   8   9    0.73    0.12
  -8   8   9    0.65    0.11
   8   8  -9    0.89    0.13
   6  -8  -9  106.35    1.40
  -6  -8   9  106.48    1.33
   6  -8  -9  105.71    1.29
   6  -8  -9  107.09    1.39
   6  -8  -9  104.02    1.40
  -6  -8   9  104.51    1.31
  -6   8   9  105.24    1.39
   6   8  -9  105.75    1.36
  -6   8   9  106.28    1.33
  -6   8   9  104.23    1.32
   6   8  -9  105.78    1.38
   4  -8  -9   22.23    0.46
  -4  -8   9   22.38    0.42
   4  -8  -9   22.71    0.37
  -4  -8   9   22.18    0.39
  -4  -8   9   22.31    0.38
   4  -8  -9   22.80    0.44
   4   8  -9   22.11    0.43
  -4   8   9   22.63    0.39
  -4   8   9   22.21    0.44
  -4   8   9   22.57    0.38
   4   8  -9   22.70    0.43
   2  -8  -9    4.13    0.24
  -2  -8   9    4.30    0.19
  -2  -8   9    4.17    0.20
   2  -8  -9    4.19    0.18
   2  -8  -9    4.43    0.21
   2  -8  -9    4.50    0.18
   2   8  -9    4.36    0.20
   2   8  -9    4.45    0.19
  -2   8   9    4.27    0.17
   2   8  -9    4.62    0.22
  -2   8   9    4.28    0.18
  -2   8   9    4.15    0.20
   0  -8  -9    7.49    0.29
   0  -8   9    7.38    0.23
   0  -8  -9    7.75    0.23
   0  -8  -9    7.58    0.24
   0  -8  -9    7.80    0.23
   0  -8   9    7.40    0.24
   0   8  -9    8.10    0.24
   0   8   9    7.35    0.21
   0   8  -9    7.51    0.24
   0   8   9    7.52    0.24
   0   8  -9    7.26    0.27
   0   8   9    7.50    0.22
[truncated: 178,250 more chars]
