# Supplementary material for: Crystal structure of aqua-trans-bis­(dimethyl sulfoxide-κO)(pyridine-2,6-di­carboxyl­ato-κ3 O 2,N,O 6)nickel(II)
Source: Acta Crystallogr E Crystallogr Commun. 2017 Apr 28;73(Pt 5):777–9. doi: 10.1107/S2056989017006090 (PMC5418805; doi:10.1107/S2056989017006090)
Supplement: Supplementary file 2 [file e-73-00777-Isup2.hkl]

data_I                                                                          
_shelx_title ' abc in C2/c'                                                     
_shelx_refln_list_code          4                                               
_shelx_F_calc_maximum      226.61                                               
_exptl_crystal_F_000       824.00                                               
_reflns_d_resolution_high  0.7503                                               
                                                                                
loop_                                                                           
 _space_group_symop_operation_xyz                                               
 'x, y, z'                                                                      
 '-x, y, -z+1/2'                                                                
 'x+1/2, y+1/2, z'                                                              
 '-x+1/2, y+1/2, -z+1/2'                                                        
 '-x, -y, -z'                                                                   
 'x, -y, z-1/2'                                                                 
 '-x+1/2, -y+1/2, -z'                                                           
 'x+1/2, -y+1/2, z-1/2'                                                         
                                                                                
_cell_length_a     9.8767                                                       
_cell_length_b    11.4597                                                       
_cell_length_c    14.3166                                                       
_cell_angle_alpha  90.000                                                       
_cell_angle_beta  104.458                                                       
_cell_angle_gamma  90.000                                                       
                                                                                
_shelx_F_squared_multiplier     1.000                                           
                                                                                
loop_                                                                           
 _refln_index_h                                                                 
 _refln_index_k                                                                 
 _refln_index_l                                                                 
 _refln_F_squared_calc                                                          
 _refln_F_squared_meas                                                          
 _refln_F_squared_sigma                                                         
 _refln_observed_status                                                         
   2   0   0      15856.91      15189.72        66.47 o                         
   4   0   0       2529.33       2505.85        11.66 o                         
   6   0   0       2355.63       2374.40        13.97 o                         
   8   0   0       2456.56       2389.36        19.35 o                         
  10   0   0      10235.13      10124.34        60.85 o                         
  12   0   0       4800.30       4821.00        45.06 o                         
   1   1   0      12156.75      12584.98        37.38 o                         
   3   1   0        431.12        341.67         1.46 o                         
   5   1   0        804.88        970.13         4.24 o                         
   7   1   0          1.91          5.39         1.36 o                         
   9   1   0        282.52        264.28         3.54 o                         
  11   1   0        342.06        348.07         4.10 o                         
   0   2   0       2780.96       3155.60        14.24 o                         
   2   2   0        560.46        512.20         2.12 o                         
   4   2   0        588.60        488.39         2.04 o                         
   6   2   0      12648.96      12876.78        39.49 o                         
   8   2   0         16.74         20.62         1.73 o                         
  10   2   0         29.13         22.03         1.89 o                         
  12   2   0         31.37         26.48         2.11 o                         
   1   3   0      28381.86      29454.16       103.17 o                         
   3   3   0        276.74        424.23         2.14 o                         
   5   3   0        418.64        282.81         1.66 o                         
   7   3   0       1665.26       1534.18         6.86 o                         
   9   3   0        647.64        695.19         5.38 o                         
  11   3   0        640.93        655.60         5.30 o                         
   0   4   0       9403.14       9696.22        42.48 o                         
   2   4   0       1486.93       1364.14         5.23 o                         
   4   4   0        223.81        234.88         1.78 o                         
   6   4   0        540.64        527.03         2.87 o                         
   8   4   0         24.80         25.52         1.63 o                         
  10   4   0       2661.86       2647.57        12.92 o                         
  12   4   0        297.80        307.29         5.14 o                         
   1   5   0       6314.01       6782.11        20.20 o                         
   3   5   0       4713.55       4605.50        14.66 o                         
   5   5   0      11151.04      11044.64        35.37 o                         
   7   5   0      12495.31      12516.82        40.17 o                         
   9   5   0         73.54         75.95         2.22 o                         
  11   5   0         36.18         32.37         2.22 o                         
   0   6   0       9465.90       9595.73        45.03 o                         
   2   6   0       1169.29       1146.23         4.62 o                         
   4   6   0      10638.28      10623.40        31.71 o                         
   6   6   0      13730.31      13434.84        41.48 o                         
   8   6   0       3280.43       3314.56        15.00 o                         
  10   6   0        325.60        313.38         4.43 o                         
   1   7   0         97.43        116.51         1.44 o                         
   3   7   0        177.16        207.00         1.75 o                         
   5   7   0       1451.36       1389.37         5.69 o                         
   7   7   0         32.60         25.69         1.50 o                         
   9   7   0        460.08        477.36         5.47 o                         
  11   7   0         27.26         22.15         2.32 o                         
   0   8   0       2628.98       2685.02        15.55 o                         
   2   8   0       1086.67       1095.18         4.62 o                         
   4   8   0       1257.21       1331.80         5.64 o                         
   6   8   0       3741.09       3794.85        14.73 o                         
   8   8   0       1266.64       1260.81         8.48 o                         
  10   8   0         27.92         30.36         2.95 o                         
   1   9   0         21.65         23.15         1.50 o                         
   3   9   0       1321.94       1326.87         5.35 o                         
   5   9   0        966.62        982.33         5.07 o                         
   7   9   0       3744.85       3791.72        16.76 o                         
   9   9   0       1161.76       1185.71        10.34 o                         
   0  10   0       5521.10       5067.52        37.18 o                         
   2  10   0       2287.77       2286.78        11.71 o                         
   4  10   0       1356.80       1315.78         8.81 o                         
   6  10   0        913.46        921.12         7.43 o                         
   8  10   0        198.73        190.45         7.23 o                         
   1  11   0       4940.80       4953.42        23.98 o                         
   3  11   0       3837.16       3741.38        17.85 o                         
   5  11   0        135.37        123.72         3.81 o                         
   7  11   0       1808.68       1873.83        13.10 o                         
   0  12   0       2244.08       2062.66        15.72 o                         
   2  12   0       3745.32       3567.03        18.61 o                         
   4  12   0        281.64        283.38         4.25 o                         
   6  12   0        966.62        986.88         9.01 o                         
   1  13   0        409.55        393.65         5.20 o                         
   3  13   0        581.57        586.82         6.17 o                         
   5  13   0          0.71         -2.09         2.09 o                         
   0  14   0       3867.75       4001.42        28.94 o                         
   2  14   0       1320.30       1260.61         9.54 o                         
   4  14   0         14.65          9.39         2.50 o                         
   1  15   0        523.20        473.52         5.68 o                         
 -11   1   1       1419.87       1427.68         8.98 o                         
  -9   1   1       1482.28       1451.59         8.37 o                         
  -7   1   1       2036.96       2033.80         9.69 o                         
  -5   1   1       7201.53       7250.66        20.35 o                         
  -3   1   1      14536.52      14670.47        45.49 o                         
   1   1   1      15728.56      16656.65        64.89 o                         
   3   1   1       7495.94       7947.24        24.67 o                         
   5   1   1       1520.81       1475.92         6.15 o                         
   7   1   1      11119.65      11070.93        45.65 o                         
   9   1   1       1069.08       1090.68         6.29 o                         
  11   1   1       3675.30       3692.26        18.30 o                         
 -12   2   1       1901.49       1901.43        11.32 o                         
 -10   2   1         99.74        100.66         2.77 o                         
  -8   2   1        717.29        733.10         4.87 o                         
  -6   2   1       1233.58       1167.57         4.45 o                         
  -4   2   1      10446.53      10788.29        30.30 o                         
  -2   2   1      51350.38      51717.97       468.84 o                         
   0   2   1       2164.42       2168.83         6.84 o                         
   2   2   1         10.34         14.92         0.91 o                         
   4   2   1       4824.98       4950.23        14.03 o                         
   6   2   1       7224.55       7251.95        25.77 o                         
   8   2   1       8131.75       8081.94        32.38 o                         
  10   2   1        679.24        719.09         5.29 o                         
  12   2   1       1357.72       1361.46         9.35 o                         
 -11   3   1        272.11        268.48         5.40 o                         
  -9   3   1       1139.33       1136.86         6.71 o                         
  -7   3   1       3992.33       3748.40        13.52 o                         
  -5   3   1       3079.16       3319.99        10.94 o                         
  -3   3   1       5838.35       6081.47        21.16 o                         
  -1   3   1       1840.15       1759.20         6.01 o                         
   1   3   1       6947.74       7120.13        19.82 o                         
   3   3   1        589.97        537.92         2.47 o                         
   5   3   1       7390.78       7603.40        21.39 o                         
   7   3   1        212.96        182.49         2.41 o                         
   9   3   1       1174.57       1158.73         6.57 o                         
  11   3   1        130.12        116.95         3.72 o                         
 -12   4   1        492.06        483.10         5.12 o                         
 -10   4   1        755.22        781.78         6.05 o                         
  -8   4   1       9193.37       9017.47        33.78 o                         
  -6   4   1       5398.20       5047.16        16.33 o                         
  -4   4   1        179.50        120.76         1.40 o                         
  -2   4   1       2419.75       2223.32         7.63 o                         
   0   4   1       5370.01       5613.68        18.73 o                         
   2   4   1       4328.55       3923.37        12.43 o                         
   4   4   1       1673.41       1446.47         5.37 o                         
   6   4   1       3826.00       3627.56        10.65 o                         
   8   4   1        358.61        395.43         3.50 o                         
  10   4   1        164.91        150.46         3.59 o                         
  12   4   1       2164.44       2240.33        12.99 o                         
 -11   5   1        315.05        314.65         4.95 o                         
  -9   5   1       2498.43       2433.66        11.64 o                         
  -7   5   1       4438.72       4316.00        15.01 o                         
  -5   5   1         21.25         30.82         0.97 o                         
  -3   5   1      11678.42      11974.02        41.75 o                         
  -1   5   1       4555.19       4556.89        14.35 o                         
   1   5   1      14201.25      14471.78        41.87 o                         
   3   5   1       1000.83        869.49         3.61 o                         
   5   5   1       2687.24       2610.02         9.51 o                         
   7   5   1       2255.32       2397.82         9.96 o                         
   9   5   1       1072.34       1099.94         9.39 o                         
  11   5   1       1151.79       1159.28         8.70 o                         
 -10   6   1       2803.03       2732.07        14.81 o                         
  -8   6   1       1183.85       1185.12         6.87 o                         
  -6   6   1       4479.17       4517.70        15.57 o                         
  -4   6   1        668.63        673.59         3.30 o                         
  -2   6   1        321.55        332.11         2.28 o                         
   0   6   1       8649.05       9406.00        31.26 o                         
   2   6   1        818.77        893.07         3.26 o                         
   4   6   1       1056.40       1109.51         4.58 o                         
   6   6   1        225.69        221.48         2.34 o                         
   8   6   1          3.12          2.59         1.50 o                         
  10   6   1          0.95          1.54         2.11 o                         
 -11   7   1        254.00        277.81         6.15 o                         
  -9   7   1       7054.77       7212.10        33.57 o                         
  -7   7   1       6962.83       7075.39        25.74 o                         
  -5   7   1       9599.23       9593.70        31.12 o                         
  -3   7   1         44.32         44.90         1.08 o                         
  -1   7   1       3208.34       3063.68        11.59 o                         
   1   7   1       3408.98       3189.21        10.65 o                         
   3   7   1       9105.13       8961.23        26.98 o                         
   5   7   1      14096.63      14174.32        47.13 o                         
   7   7   1       3300.05       3245.23        17.68 o                         
   9   7   1        318.42        280.43         4.51 o                         
  11   7   1        244.27        267.24         4.79 o                         
 -10   8   1       1014.17       1044.05         9.61 o                         
  -8   8   1       6284.14       6297.39        29.50 o                         
  -6   8   1         55.02         48.08         1.51 o                         
  -4   8   1       3380.10       3205.38        11.47 o                         
  -2   8   1         69.95        103.35         1.83 o                         
   0   8   1         37.48         35.54         1.65 o                         
   2   8   1       7428.31       7491.42        21.97 o                         
   4   8   1       2960.03       2916.35        10.24 o                         
   6   8   1         15.52         16.80         1.55 o                         
   8   8   1         65.73         67.30         2.68 o                         
  10   8   1         37.56         31.02         2.53 o                         
  -9   9   1         50.16         66.47         3.32 o                         
  -7   9   1        125.87        130.06         2.64 o                         
  -5   9   1        369.98        352.04         2.98 o                         
  -3   9   1        205.17        216.09         2.18 o                         
  -1   9   1       4856.62       4654.96        20.37 o                         
   1   9   1       1540.75       1448.00         7.42 o                         
   3   9   1       3809.24       3568.80        15.51 o                         
   5   9   1         10.14         15.34         1.49 o                         
   7   9   1          4.92          4.25         2.49 o                         
   9   9   1       1782.22       1800.26        15.36 o                         
  -8  10   1       2338.61       2350.49        21.62 o                         
  -6  10   1       1320.13       1356.69         9.25 o                         
  -4  10   1       1789.51       1746.32        10.63 o                         
  -2  10   1       6231.05       6230.34        27.24 o                         
   0  10   1       1926.68       2011.65        11.18 o                         
   2  10   1        784.88        839.27         5.62 o                         
   4  10   1       5301.33       5284.08        22.33 o                         
   6  10   1       2844.54       2857.72        17.17 o                         
   8  10   1       2567.70       2574.10        28.97 o                         
  -7  11   1        827.81        864.30         8.24 o                         
  -5  11   1        464.52        436.84         5.29 o                         
  -3  11   1         12.20         17.75         2.41 o                         
  -1  11   1         91.26         73.27         2.53 o                         
   1  11   1        953.27        909.12         6.80 o                         
   3  11   1       2600.98       2542.25        13.16 o                         
   5  11   1       1565.98       1578.39        10.51 o                         
   7  11   1         59.21         62.86         4.90 o                         
  -8  12   1         16.70         21.11         4.58 o                         
  -6  12   1        461.04        476.61         6.49 o                         
  -4  12   1       2177.46       2139.91        11.86 o                         
  -2  12   1       7046.67       6817.76        32.29 o                         
   0  12   1       1924.04       1868.42        11.27 o                         
   2  12   1         32.56         40.04         2.26 o                         
   4  12   1         18.09          9.14         1.99 o                         
   6  12   1        268.89        290.77         7.53 o                         
  -5  13   1        602.75        585.54         5.83 o                         
  -3  13   1       3330.89       3248.33        17.67 o                         
  -1  13   1       6040.49       5899.32        26.70 o                         
   1  13   1        312.76        294.39         4.79 o                         
   3  13   1         25.12         28.10         2.33 o                         
   5  13   1       1024.02       1026.21         7.79 o                         
  -4  14   1         95.17         86.39         3.38 o                         
  -2  14   1        716.11        732.56         7.17 o                         
   0  14   1        447.65        416.41         5.10 o                         
   2  14   1        143.64        136.93         4.22 o                         
   4  14   1          0.20         -0.18         2.26 o                         
  -1  15   1       1126.33       1137.90         8.45 o                         
   1  15   1        489.96        501.67         5.80 o                         
 -12   0   2        336.33        328.99         8.74 o                         
 -10   0   2       7216.61       7294.31        44.79 o                         
  -8   0   2       2139.86       2108.51        16.83 o                         
  -6   0   2      24934.38      25121.82       160.60 o                         
  -4   0   2      13667.06      13015.24        84.98 o                         
  -2   0   2      18348.80      18987.87        73.10 o                         
   0   0   2      24415.29      24776.51       107.14 o                         
   2   0   2       6270.75       6238.69        27.18 o                         
   4   0   2      10509.84      10186.54        41.55 o                         
   6   0   2      33599.31      32804.10       171.66 o                         
   8   0   2       7481.30       7426.39        40.27 o                         
  10   0   2       3852.24       3832.78        26.36 o                         
  12   0   2       1187.89       1183.16        12.36 o                         
 -11   1   2         13.97         12.16         1.93 o                         
  -9   1   2       1212.77       1157.56         8.09 o                         
  -7   1   2       2347.31       2342.93         8.64 o                         
  -5   1   2      12012.93      12184.77        34.46 o                         
  -3   1   2      12662.57      12601.85        37.97 o                         
  -1   1   2        245.20        219.67         1.23 o                         
   1   1   2      23335.13      24620.87        70.70 o                         
   3   1   2         17.68         27.55         1.01 o                         
   5   1   2      15214.78      15124.25        48.77 o                         
   7   1   2       6220.48       6157.10        27.62 o                         
   9   1   2        545.65        542.55         4.98 o                         
  11   1   2        942.17        931.97         7.75 o                         
 -12   2   2        683.32        701.64         7.22 o                         
 -10   2   2       1563.78       1532.44         8.46 o                         
  -8   2   2         91.58         87.12         3.07 o                         
  -6   2   2        164.78        203.88         1.60 o                         
  -4   2   2       3346.59       3638.91        11.65 o                         
  -2   2   2       5200.20       5215.25        16.02 o                         
   0   2   2       4077.13       4172.25        16.13 o                         
   2   2   2       1927.85       2251.90         7.91 o                         
   4   2   2       1904.55       1946.17         7.07 o                         
   6   2   2       3171.66       3349.31        11.83 o                         
   8   2   2        459.40        457.65         4.33 o                         
  10   2   2          6.19          4.66         1.82 o                         
  12   2   2       1182.21       1215.24         8.89 o                         
 -11   3   2       1554.85       1568.39        10.15 o                         
  -9   3   2       1021.23       1063.04         6.34 o                         
  -7   3   2       2061.33       2002.13         7.70 o                         
  -5   3   2       2135.72       1969.54         6.72 o                         
  -3   3   2        171.64        258.03         2.91 o                         
  -1   3   2      10869.36      11426.50        37.15 o                         
   1   3   2       4272.41       4565.63        13.68 o                         
   3   3   2       1736.74       1547.52         6.87 o                         
   5   3   2       4448.34       4426.14        13.33 o                         
   7   3   2       3669.95       3563.84        15.35 o                         
   9   3   2       1613.01       1645.94        12.32 o                         
  11   3   2        122.46        124.49         3.57 o                         
 -12   4   2        199.03        184.20         4.74 o                         
 -10   4   2        123.96        139.61         3.09 o                         
  -8   4   2         97.51        101.65         2.17 o                         
  -6   4   2       3032.16       3109.44        10.61 o                         
  -4   4   2       3415.44       3436.04        12.14 o                         
  -2   4   2       4438.94       4670.58        15.85 o                         
   0   4   2        104.94         99.33         2.37 o                         
   2   4   2       8838.52       9398.10        28.92 o                         
   4   4   2       8624.04       8915.73        29.73 o                         
   6   4   2        980.69       1013.40         4.02 o                         
   8   4   2       1691.80       1776.00         9.71 o                         
  10   4   2          3.77          0.39         2.35 o                         
 -11   5   2       7298.54       7386.50        32.56 o                         
  -9   5   2       5014.34       4977.38        19.97 o                         
  -7   5   2       1243.93       1299.72         5.70 o                         
  -5   5   2        279.96        273.44         3.55 o                         
  -3   5   2       1086.60       1047.80         4.27 o                         
  -1   5   2      11924.63      11714.19        37.44 o                         
   1   5   2      28521.33      28713.78       111.59 o                         
   3   5   2       6431.63       6363.51        20.72 o                         
   5   5   2       1007.47        958.79         4.28 o                         
   7   5   2        769.17        777.67         5.05 o                         
   9   5   2        508.24        517.42         4.97 o                         
  11   5   2       3402.54       3495.22        18.86 o                         
 -10   6   2       7224.56       7397.51        32.24 o                         
  -8   6   2       3847.72       3913.41        14.51 o                         
  -6   6   2        388.59        428.21         2.78 o                         
  -4   6   2        850.19        861.87         4.10 o                         
  -2   6   2      12211.62      12221.82        38.95 o                         
   0   6   2      20020.05      19933.25        76.51 o                         
   2   6   2       7807.40       7426.08        24.38 o                         
   4   6   2       6720.16       6565.80        23.63 o                         
   6   6   2       2273.85       2434.83         8.84 o                         
   8   6   2        185.62        191.61         3.40 o                         
  10   6   2       2632.77       2679.79        17.78 o                         
 -11   7   2         57.83         58.62         3.46 o                         
  -9   7   2        455.67        472.96         5.28 o                         
  -7   7   2        181.52        180.97         2.51 o                         
  -5   7   2        116.74        102.64         1.72 o                         
  -3   7   2        199.89        219.22         2.15 o                         
  -1   7   2       6064.21       6294.78        21.58 o                         
   1   7   2         15.45         33.36         0.97 o                         
   3   7   2       1809.78       1855.30         6.84 o                         
   5   7   2        120.27        161.13         2.41 o                         
   7   7   2       1077.94       1034.28         6.54 o                         
   9   7   2        381.50        370.56         4.66 o                         
 -10   8   2       1889.18       1925.57        15.30 o                         
  -8   8   2        850.36        924.63         5.54 o                         
  -6   8   2          8.91         17.19         2.61 o                         
  -4   8   2       2094.26       2079.98         9.23 o                         
  -2   8   2       1012.85       1058.69         4.89 o                         
   0   8   2       2690.14       2591.06        10.31 o                         
   2   8   2       2595.01       2506.50         9.22 o                         
   4   8   2        383.71        389.55         2.86 o                         
   6   8   2       4583.98       4499.35        28.88 o                         
   8   8   2          9.62         11.37         1.89 o                         
  10   8   2        339.22        366.49         5.49 o                         
  -9   9   2       2613.29       2747.84        15.23 o                         
  -7   9   2        582.56        600.25         4.62 o                         
  -5   9   2       2754.74       2711.74        11.23 o                         
  -3   9   2       1439.24       1450.42         6.25 o                         
  -1   9   2       7291.20       7215.71        30.54 o                         
   1   9   2       2582.73       2461.89        10.19 o                         
   3   9   2       3899.49       3858.04        15.97 o                         
   5   9   2         94.06         93.08         2.97 o                         
   7   9   2        648.35        649.45         8.47 o                         
   9   9   2        221.55        238.74         5.13 o                         
  -8  10   2         37.12         34.04         2.18 o                         
  -6  10   2        588.02        580.07         4.12 o                         
  -4  10   2       2578.50       2523.93        12.82 o                         
  -2  10   2        707.93        691.20         5.11 o                         
   0  10   2        294.07        336.24         3.38 o                         
   2  10   2        254.44        268.18         3.18 o                         
   4  10   2         25.10         26.20         1.69 o                         
   6  10   2       2389.98       2387.95        14.92 o                         
   8  10   2       1196.21       1189.55        14.07 o                         
  -9  11   2        404.70        375.50        16.62 o                         
  -7  11   2       2176.14       2196.60        14.50 o                         
  -5  11   2       3366.28       3357.28        17.99 o                         
  -3  11   2       8611.29       8422.94        38.73 o                         
  -1  11   2        868.11        910.00         7.63 o                         
   1  11   2        226.19        186.17         3.46 o                         
   3  11   2       1884.04       1891.75        10.64 o                         
   5  11   2       5128.90       5077.21        25.16 o                         
   7  11   2       5006.78       5058.90        40.08 o                         
  -8  12   2       2270.50       2309.60        22.26 o                         
  -6  12   2        316.94        305.19         5.78 o                         
  -4  12   2       4486.17       4585.34        23.06 o                         
  -2  12   2       4525.44       4422.72        22.27 o                         
   0  12   2       1657.55       1558.15        10.03 o                         
   2  12   2        682.67        618.94         5.65 o                         
   4  12   2       3673.94       3716.76        18.35 o                         
   6  12   2       2068.91       2085.00        20.98 o                         
  -5  13   2        289.08        310.19         5.76 o                         
  -3  13   2        449.48        477.06         5.67 o                         
  -1  13   2         27.28         32.74         2.16 o                         
   1  13   2         20.20         26.93         2.41 o                         
   3  13   2         57.77         45.92         2.52 o                         
   5  13   2        274.20        298.33         5.20 o                         
  -4  14   2       1571.41       1518.29        10.70 o                         
  -2  14   2       1577.59       1498.42         9.51 o                         
   0  14   2          9.57          7.39         2.12 o                         
   2  14   2        151.64        150.54         4.41 o                         
   4  14   2        250.96        223.81         4.65 o                         
  -1  15   2         45.62         53.88         2.75 o                         
   1  15   2        919.46       1055.65         9.01 o                         
 -13   1   3         13.47         13.08         2.66 o                         
 -11   1   3        928.07        917.89         7.26 o                         
  -9   1   3       6933.52       6899.40        26.53 o                         
  -7   1   3        737.56        701.28         3.58 o                         
  -5   1   3      10943.99      11251.21        32.42 o                         
  -3   1   3       9752.25      10013.50        27.39 o                         
  -1   1   3       1663.99       1890.07         7.14 o                         
   1   1   3      48569.30      49490.73       213.15 o                         
   3   1   3      10227.18      10193.15        33.98 o                         
   5   1   3      15015.95      14750.12        62.12 o                         
   7   1   3       3863.90       3985.55        17.10 o                         
   9   1   3        174.79        168.45         3.53 o                         
  11   1   3       1100.10       1105.14         8.17 o                         
 -12   2   3         19.92         19.26         2.51 o                         
 -10   2   3       1078.34       1058.62         7.30 o                         
  -8   2   3       5263.00       5171.93        18.27 o                         
  -6   2   3       3813.40       3576.78        11.04 o                         
  -4   2   3      14520.44      15376.77        43.30 o                         
  -2   2   3        887.46        967.83         3.52 o                         
   0   2   3         14.05         17.50         1.01 o                         
   2   2   3      10378.79      10231.66        37.11 o                         
   4   2   3      20156.05      20265.66        68.77 o                         
   6   2   3      10619.59      10641.43        41.42 o                         
   8   2   3          8.04          8.63         1.58 o                         
  10   2   3        196.80        189.25         3.90 o                         
 -11   3   3       1057.75       1045.90         7.51 o                         
  -9   3   3        800.78        788.70         4.78 o                         
  -7   3   3       3559.20       3565.12        11.58 o                         
  -5   3   3       1369.73       1474.37         5.07 o                         
  -3   3   3       3185.30       3239.96         9.69 o                         
  -1   3   3      16642.55      17029.67        57.70 o                         
   1   3   3       2382.36       2307.29         7.86 o                         
   3   3   3        677.05        632.63         3.25 o                         
   5   3   3       2016.34       1904.47         7.58 o                         
   7   3   3       1729.79       1668.74         8.47 o                         
   9   3   3       1113.10       1123.34         7.56 o                         
  11   3   3        475.46        486.08         5.91 o                         
 -12   4   3       2050.37       2096.41        12.80 o                         
 -10   4   3       2388.23       2390.76        12.36 o                         
  -8   4   3        407.34        358.11         2.80 o                         
  -6   4   3         69.28         59.22         1.24 o                         
  -4   4   3       5390.43       5132.72        16.82 o                         
  -2   4   3      20072.90      19932.24        64.25 o                         
   0   4   3       5933.66       5796.78        20.59 o                         
   2   4   3       5839.12       5945.01        20.93 o                         
   4   4   3       1059.75       1083.27         4.40 o                         
   6   4   3       1483.75       1393.77         6.83 o                         
   8   4   3       1823.24       1765.92         9.76 o                         
  10   4   3       1493.28       1498.58         9.45 o                         
 -11   5   3        520.41        522.49         5.28 o                         
  -9   5   3       5934.02       5683.67        21.36 o                         
  -7   5   3        239.74        244.83         2.41 o                         
  -5   5   3       2489.17       2452.08         9.30 o                         
  -3   5   3       8851.43       9423.02        29.04 o                         
  -1   5   3       3150.29       3282.26        11.17 o                         
   1   5   3       6108.57       6361.09        28.65 o                         
   3   5   3       4219.15       4396.91        14.76 o                         
   5   5   3       3777.47       3963.74        13.21 o                         
   7   5   3       1589.31       1570.29         8.21 o                         
   9   5   3        186.00        189.13         3.64 o                         
  11   5   3       3127.04       3109.91        17.42 o                         
 -12   6   3       1310.21       1347.33        10.23 o                         
 -10   6   3        346.05        319.82         5.91 o                         
  -8   6   3        504.46        535.00         3.58 o                         
  -6   6   3          9.02         18.25         1.06 o                         
  -4   6   3        260.38        272.10         2.02 o                         
  -2   6   3       2597.78       2502.47         9.68 o                         
   0   6   3       9692.80      10248.72        39.27 o                         
   2   6   3       2054.93       2178.39         7.62 o                         
   4   6   3         61.15         44.84         1.20 o                         
   6   6   3        461.14        475.48         3.32 o                         
   8   6   3       1844.77       1924.73        11.16 o                         
  10   6   3        422.98        429.85         5.39 o                         
 -11   7   3       2525.50       2674.05        18.06 o                         
  -9   7   3        125.78        161.07         3.37 o                         
  -7   7   3        316.57        278.39         2.83 o                         
  -5   7   3       4011.12       3991.78        13.95 o                         
  -3   7   3      27587.52      27232.30        95.32 o                         
  -1   7   3      10737.97      10367.89        34.70 o                         
   1   7   3       3788.81       3657.07        13.57 o                         
   3   7   3        241.45        218.89         2.00 o                         
   5   7   3       3975.33       4039.68        15.47 o                         
   7   7   3       2880.52       2967.33        14.37 o                         
   9   7   3       3220.70       3302.80        17.47 o                         
 -10   8   3        539.68        567.20         6.57 o                         
  -8   8   3        401.41        396.51         3.53 o                         
  -6   8   3       2574.22       2586.72         9.93 o                         
  -4   8   3        235.85        232.66         2.61 o                         
  -2   8   3       6268.27       6363.48        24.17 o                         
   0   8   3       3190.02       3073.57        12.07 o                         
   2   8   3         51.39         48.51         1.43 o                         
   4   8   3        203.40        162.94         2.35 o                         
   6   8   3       1215.57       1183.71         6.18 o                         
   8   8   3        147.57        147.41         3.87 o                         
  10   8   3       3606.13       3634.48        21.03 o                         
  -9   9   3        546.11        567.05         6.86 o                         
  -7   9   3        444.08        463.74         3.91 o                         
  -5   9   3        436.14        445.81         3.87 o                         
  -3   9   3        985.76        889.73         5.31 o                         
  -1   9   3         33.14         34.65         1.46 o                         
   1   9   3        913.99        867.92         4.82 o                         
   3   9   3       4419.88       4284.16        16.67 o                         
   5   9   3        231.75        217.45         3.25 o                         
   7   9   3         12.07         13.04         2.44 o                         
   9   9   3        304.39        287.77         6.34 o                         
  -8  10   3        485.29        469.96         4.49 o                         
  -6  10   3       3385.37       3422.69        13.47 o                         
  -4  10   3       2193.17       2211.64        10.12 o                         
  -2  10   3      10386.62      10184.12        42.59 o                         
   0  10   3        211.71        234.52         2.93 o                         
   2  10   3        713.11        771.74         5.15 o                         
   4  10   3       7269.54       7085.01        27.80 o                         
   6  10   3        905.00        919.46         7.49 o                         
   8  10   3        876.82        930.71        12.60 o                         
  -9  11   3        391.33        414.83        17.17 o                         
  -7  11   3          8.61          7.04         2.54 o                         
  -5  11   3         32.64         30.53         2.27 o                         
  -3  11   3       2076.67       2043.48        11.89 o                         
  -1  11   3       2698.17       2509.37        13.70 o                         
   1  11   3          4.66          4.14         1.90 o                         
   3  11   3         43.05         34.28         2.06 o                         
   5  11   3         21.64         26.24         2.33 o                         
   7  11   3          7.69          5.35         3.04 o                         
  -8  12   3       2166.58       2232.98        18.89 o                         
  -6  12   3       3383.34       3512.18        19.18 o                         
  -4  12   3         44.71         43.70         2.58 o                         
  -2  12   3        264.47        240.41         4.28 o                         
   0  12   3         17.27         10.80         2.08 o                         
   2  12   3       1538.89       1487.91         9.32 o                         
   4  12   3       7646.92       7596.00        33.75 o                         
   6  12   3        764.73        767.22         9.65 o                         
  -5  13   3       1063.30       1027.21         9.39 o                         
  -3  13   3        539.03        522.31         5.93 o                         
  -1  13   3         73.65         59.54         2.45 o                         
   1  13   3         13.54         10.65         2.25 o                         
   3  13   3       4363.95       4288.03        20.94 o                         
   5  13   3       3875.01       3962.07        33.72 o                         
  -4  14   3         51.92         48.07         2.90 o                         
  -2  14   3          5.60          5.20         2.07 o                         
   0  14   3        205.75        222.47         4.77 o                         
   2  14   3         88.73         85.04         3.13 o                         
   4  14   3        783.83        785.36         7.21 o                         
  -1  15   3        608.09        595.20         6.28 o                         
 -12   0   4       2792.15       2783.85        23.98 o                         
 -10   0   4      15606.90      15483.09        90.07 o                         
  -8   0   4      11748.53      11623.28        50.99 o                         
  -6   0   4       4842.71       4857.82        21.12 o                         
  -4   0   4      11951.96      12286.02        50.30 o                         
  -2   0   4       5476.67       5772.10        22.23 o                         
   0   0   4      49740.06      49190.42       252.07 o                         
   4   0   4      13755.90      14081.80        77.07 o                         
   6   0   4        466.05        451.14         5.32 o                         
   8   0   4        612.63        608.20         7.31 o                         
  10   0   4       1335.35       1343.15        12.64 o                         
 -13   1   4        219.94        218.42         5.23 o                         
 -11   1   4       1819.01       1793.07        10.33 o                         
  -9   1   4        522.75        514.72         4.50 o                         
  -7   1   4        318.73        301.24         2.40 o                         
  -5   1   4        912.08        968.65         3.74 o                         
  -3   1   4        395.64        437.15         2.01 o                         
  -1   1   4       7212.64       7154.79        20.74 o                         
   1   1   4        342.02        522.93         2.38 o                         
   3   1   4      14883.16      14880.70        49.04 o                         
   5   1   4          4.72         11.60         1.25 o                         
   7   1   4          5.36         15.98         2.62 o                         
   9   1   4          5.08          3.92         1.81 o                         
  11   1   4         84.10         93.01         3.12 o                         
 -12   2   4        267.24        255.52         4.92 o                         
 -10   2   4        178.93        182.77         3.37 o                         
  -8   2   4        390.19        394.52         2.76 o                         
  -6   2   4       1560.92       1682.24         5.61 o                         
  -4   2   4      22943.32      24611.45        69.39 o                         
  -2   2   4       4248.00       4417.68        12.90 o                         
   0   2   4       2727.59       2991.01         9.34 o                         
   2   2   4       1346.81       1431.48         5.26 o                         
   4   2   4        177.94        249.80         2.29 o                         
   6   2   4       3118.65       3127.19        13.07 o                         
   8   2   4        982.41        996.24         7.20 o                         
  10   2   4         29.92         31.98         2.88 o                         
 -11   3   4       4786.52       4726.55        23.44 o                         
  -9   3   4        298.97        302.00         3.09 o                         
  -7   3   4       2657.46       2660.80         9.34 o                         
  -5   3   4       1768.61       1592.46         5.20 o                         
  -3   3   4       2819.28       2967.23         8.97 o                         
  -1   3   4        426.10        364.60         1.74 o                         
   1   3   4       3080.38       2969.05         9.08 o                         
   3   3   4      12310.00      12382.76        47.93 o                         
   5   3   4         44.51         38.73         1.54 o                         
   7   3   4        185.70        215.91         3.12 o                         
   9   3   4       1163.40       1149.70         7.78 o                         
  11   3   4        283.07        312.87         4.98 o                         
 -12   4   4       1081.61       1112.83         8.55 o                         
 -10   4   4       1343.01       1298.54         9.65 o                         
  -8   4   4       1383.39       1289.88         5.55 o                         
  -6   4   4          7.71         22.28         0.85 o                         
  -4   4   4       5518.30       5521.48        16.83 o                         
  -2   4   4       1407.64       1588.78         6.13 o                         
   0   4   4          4.83          5.06         0.62 o                         
   2   4   4       7695.34       7922.86        24.57 o                         
   4   4   4       2931.81       2858.07        10.14 o                         
   6   4   4        559.42        528.17         3.88 o                         
   8   4   4        424.37        429.65         4.54 o                         
  10   4   4        125.03        124.39         3.40 o                         
 -11   5   4        585.47        562.95         5.73 o                         
  -9   5   4         11.98          7.16         1.44 o                         
  -7   5   4        548.96        522.57         3.40 o                         
  -5   5   4      27045.75      26877.08        80.69 o                         
  -3   5   4      21888.08      21816.28        67.78 o                         
  -1   5   4       3454.33       3236.43        11.16 o                         
   1   5   4        969.78       1084.82         4.97 o                         
   3   5   4       1287.92       1349.24         5.31 o                         
   5   5   4       2183.68       2183.60         8.39 o                         
   7   5   4       5752.63       5717.28        23.82 o                         
   9   5   4       3460.08       3454.55        17.39 o                         
  11   5   4        218.68        222.60         4.94 o                         
 -12   6   4       1176.77       1193.68         9.58 o                         
 -10   6   4         83.50         77.78         2.36 o                         
  -8   6   4        364.43        381.36         3.26 o                         
  -6   6   4       5702.67       5725.67        19.30 o                         
  -4   6   4      23247.14      23316.68        72.02 o                         
  -2   6   4      13181.33      13277.00        44.14 o                         
   0   6   4        140.04        120.02         1.57 o                         
   2   6   4       1415.51       1448.48         5.76 o                         
   4   6   4       4504.34       4506.03        14.95 o                         
   6   6   4       5437.02       5243.21        20.91 o                         
   8   6   4       5036.31       5082.75        24.70 o                         
  10   6   4       1685.08       1659.65        10.99 o                         
 -11   7   4         73.70         65.04         2.84 o                         
  -9   7   4        335.61        300.48         4.96 o                         
  -7   7   4        517.57        484.34         3.49 o                         
  -5   7   4        189.84        190.47         2.08 o                         
  -3   7   4        952.00       1040.37         4.80 o                         
  -1   7   4       1086.61       1110.95         5.01 o                         
   1   7   4       2165.58       2166.64         8.57 o                         
   3   7   4       1102.69       1162.53         5.59 o                         
   5   7   4        761.27        752.25         4.31 o                         
   7   7   4        326.43        298.54         3.86 o                         
   9   7   4        344.54        324.85         6.02 o                         
 -10   8   4        413.09        426.86         6.42 o                         
  -8   8   4        290.76        305.01         3.86 o                         
  -6   8   4       1000.37        985.24         5.81 o                         
  -4   8   4      13500.90      13230.37        46.37 o                         
  -2   8   4        440.27        452.11         3.42 o                         
   0   8   4        761.14        783.23         4.39 o                         
   2   8   4        953.19        910.06         5.02 o                         
   4   8   4        202.21        189.66         2.70 o                         
   6   8   4       1893.06       2000.23        10.80 o                         
   8   8   4        592.15        596.12         6.29 o                         
  -9   9   4          7.07          7.26         2.31 o                         
  -7   9   4        742.46        725.58         5.11 o                         
  -5   9   4       2871.70       2900.93        12.69 o                         
  -3   9   4       2715.77       2648.76        11.49 o                         
  -1   9   4       1509.46       1553.10         7.18 o                         
   1   9   4        905.59        932.82         5.17 o                         
   3   9   4        810.74        792.20         4.90 o                         
   5   9   4       1564.58       1593.24         8.76 o                         
   7   9   4        492.62        528.15         6.81 o                         
   9   9   4       2251.22       2354.61        18.81 o                         
  -8  10   4        856.29        929.48         6.99 o                         
  -6  10   4        113.51        110.08         2.58 o                         
  -4  10   4        467.27        467.43         4.06 o                         
  -2  10   4       1051.04       1023.79         6.26 o                         
   0  10   4       2896.36       2757.18        12.75 o                         
   2  10   4       5802.94       5590.40        22.43 o                         
   4  10   4         86.31         86.94         2.62 o                         
   6  10   4        403.80        408.20         6.87 o                         
   8  10   4       1445.53       1461.01        13.49 o                         
  -9  11   4       1525.57       1508.11        29.91 o                         
  -7  11   4       1578.54       1612.85        11.81 o                         
  -5  11   4        649.04        683.10         6.67 o                         
  -3  11   4        873.52        816.66         6.07 o                         
  -1  11   4       1810.77       1762.23         9.31 o                         
   1  11   4       4476.81       4570.00        19.03 o                         
   3  11   4       3648.45       3618.81        16.17 o                         
   5  11   4       2705.32       2665.60        13.51 o                         
   7  11   4        111.65         96.30         5.54 o                         
  -8  12   4       2079.68       2207.77        21.50 o                         
  -6  12   4        762.73        737.53         7.80 o                         
  -4  12   4        894.33        899.46         7.33 o                         
  -2  12   4       1319.00       1298.63         9.49 o                         
   0  12   4       1634.60       1543.60         9.06 o                         
   2  12   4       3634.09       3456.94        16.44 o                         
   4  12   4       2739.17       2701.63        14.77 o                         
   6  12   4       1110.96       1130.18        11.88 o                         
  -5  13   4        228.19        243.62         4.42 o                         
  -3  13   4          8.56         13.98         2.38 o                         
  -1  13   4        732.64        698.65         6.67 o                         
   1  13   4        112.66        100.00         3.25 o                         
   3  13   4        398.96        388.43         5.25 o                         
   5  13   4         77.55         75.91         3.58 o                         
  -4  14   4         13.64          8.36         2.40 o                         
  -2  14   4         12.88         18.39         2.27 o                         
   0  14   4       2005.72       1999.42        12.80 o                         
   2  14   4       2576.72       2650.55        14.85 o                         
 -13   1   5       1800.28       1830.00        12.02 o                         
 -11   1   5       3857.52       3805.11        18.31 o                         
  -9   1   5       4472.65       4470.31        17.14 o                         
  -7   1   5        138.51        126.02         1.68 o                         
  -5   1   5      10313.09      11010.13        32.71 o                         
  -3   1   5       5945.49       5810.01        17.53 o                         
  -1   1   5         23.23         27.01         0.80 o                         
   1   1   5      29326.06      30066.62       117.07 o                         
   3   1   5       3987.66       3980.92        12.56 o                         
   5   1   5         56.06         70.03         1.77 o                         
   7   1   5       1580.90       1566.86         8.39 o                         
   9   1   5       3900.34       3912.01        18.93 o                         
  11   1   5       3278.22       3327.90        17.48 o                         
 -12   2   5       3015.94       3065.62        16.86 o                         
 -10   2   5       4777.98       4705.12        20.22 o                         
  -8   2   5       1039.41        971.42         4.59 o                         
  -6   2   5        581.22        558.98         2.67 o                         
  -4   2   5       7473.63       7832.31        22.65 o                         
  -2   2   5       3718.86       3533.28        12.95 o                         
   0   2   5      17514.20      17097.74        56.29 o                         
   2   2   5       3659.47       3493.07        11.44 o                         
   4   2   5          7.74         10.57         1.50 o                         
   6   2   5         40.04         42.63         2.36 o                         
   8   2   5       1948.96       1908.11        10.65 o                         
  10   2   5       6376.48       6434.13        29.33 o                         
 -11   3   5        158.36        156.75         3.62 o                         
  -9   3   5        202.62        201.69         2.53 o                         
  -7   3   5       3193.83       3060.92        10.28 o                         
  -5   3   5       4569.59       4684.14        13.57 o                         
  -3   3   5       1398.60       1458.68         4.90 o                         
  -1   3   5      15125.39      15673.70        45.63 o                         
   1   3   5        672.40        674.42         2.84 o                         
   3   3   5       2954.83       2880.49         9.46 o                         
   5   3   5       1812.20       1729.45         7.71 o                         
   7   3   5       2693.47       2778.52        12.96 o                         
   9   3   5         34.30         37.80         2.28 o                         
  11   3   5        859.26        859.04         7.50 o                         
 -12   4   5        442.87        429.64         5.49 o                         
 -10   4   5       1273.91       1292.97         7.60 o                         
  -8   4   5       1340.15       1392.51         6.17 o                         
  -6   4   5       8918.04       9099.90        26.46 o                         
  -4   4   5      11721.86      11331.79        31.53 o                         
  -2   4   5       3153.51       3824.80        12.40 o                         
   0   4   5        305.15        219.33         1.63 o                         
   2   4   5       2912.01       2669.15         8.85 o                         
   4   4   5       8050.28       7700.75        26.03 o                         
   6   4   5       1068.09        989.69         5.72 o                         
   8   4   5       2116.83       2094.05        11.47 o                         
  10   4   5        396.96        391.50         5.19 o                         
 -11   5   5        481.25        490.19         5.15 o                         
  -9   5   5       1479.71       1388.39         6.70 o                         
  -7   5   5       1287.96       1221.73         5.41 o                         
  -5   5   5       7050.07       7271.90        21.38 o                         
  -3   5   5       2309.99       2332.61         7.76 o                         
  -1   5   5       1865.16       1674.52         6.16 o                         
   1   5   5      11802.65      12024.76        38.48 o                         
   3   5   5       2582.06       2475.23         8.48 o                         
   5   5   5       3402.43       3202.91        11.19 o                         
   7   5   5        143.35        153.85         3.10 o                         
   9   5   5       1428.92       1443.10         9.84 o                         
 -12   6   5          9.00          4.22         2.57 o                         
 -10   6   5       1136.12       1065.92         7.15 o                         
  -8   6   5       1811.56       1696.55         7.99 o                         
  -6   6   5       4969.86       4916.03        16.22 o                         
  -4   6   5         54.11         58.40         1.11 o                         
  -2   6   5        163.94        178.96         1.85 o                         
   0   6   5       3010.72       2911.81        10.42 o                         
   2   6   5       6875.94       7198.45        23.62 o                         
   4   6   5        734.05        777.44         4.14 o                         
   6   6   5        663.08        696.74         5.05 o                         
   8   6   5        665.37        652.16         6.06 o                         
  10   6   5          3.30         -2.43         2.43 o                         
 -11   7   5        189.65        217.74         5.64 o                         
  -9   7   5       1154.46       1217.69         7.45 o                         
  -7   7   5       6616.34       6905.66        25.40 o                         
  -5   7   5      14872.13      14726.06        49.02 o                         
  -3   7   5       6970.74       6836.15        23.58 o                         
  -1   7   5        456.81        491.99         3.23 o                         
   1   7   5        463.46        400.13         3.18 o                         
   3   7   5       8480.56       8240.17        35.83 o                         
   5   7   5       6668.90       6797.68        23.95 o                         
   7   7   5       8949.57       9002.28        38.58 o                         
   9   7   5        408.81        422.63         5.95 o                         
 -10   8   5          3.94         -0.43         2.57 o                         
  -8   8   5       1012.30       1030.39         6.79 o                         
  -6   8   5       6793.66       6710.04        26.07 o                         
  -4   8   5         62.32         46.42         1.94 o                         
  -2   8   5       1090.64       1022.24         5.65 o                         
   0   8   5         24.30         19.32         1.26 o                         
   2   8   5       1470.99       1392.44         7.55 o                         
   4   8   5       4997.79       4913.82        19.93 o                         
   6   8   5        939.37        939.18         6.78 o                         
   8   8   5        714.00        708.15         7.14 o                         
  -9   9   5        842.04        915.93         6.71 o                         
  -7   9   5        162.24        161.44         3.74 o                         
  -5   9   5        671.94        708.88         5.01 o                         
  -3   9   5        343.93        347.15         3.18 o                         
  -1   9   5         48.93         57.81         1.67 o                         
   1   9   5       2824.36       2708.39        11.38 o                         
   3   9   5        432.51        423.41         4.14 o                         
   5   9   5       1826.64       1768.43         9.11 o                         
   7   9   5         12.99         20.50         2.54 o                         
  -8  10   5        789.55        785.55         6.44 o                         
  -6  10   5       3325.49       3354.29        24.42 o                         
  -4  10   5       2402.00       2397.36        10.51 o                         
  -2  10   5       3426.32       3463.91        14.56 o                         
   0  10   5       2157.31       2209.69         9.81 o                         
   2  10   5       1146.13       1120.53         6.25 o                         
   4  10   5       3711.53       3820.78        17.56 o                         
   6  10   5       1008.11       1033.38         9.76 o                         
   8  10   5       2226.48       2262.90        18.40 o                         
  -9  11   5        104.44        116.75         5.63 o                         
  -7  11   5       1919.41       1969.76        13.24 o                         
  -5  11   5        794.66        804.34         5.90 o                         
  -3  11   5         13.09         18.90         1.75 o                         
  -1  11   5          8.83         13.58         1.67 o                         
   1  11   5        288.38        275.06         3.66 o                         
   3  11   5       1257.55       1206.18         7.86 o                         
   5  11   5       1859.52       1889.24        11.34 o                         
   7  11   5         79.49         85.77         3.95 o                         
  -8  12   5         43.41         44.52         4.14 o                         
  -6  12   5        244.37        242.98         5.76 o                         
  -4  12   5         94.43        100.20         2.98 o                         
  -2  12   5       4455.19       4346.72        21.85 o                         
   0  12   5       3138.52       3062.58        14.91 o                         
   2  12   5       1178.86       1141.39         7.77 o                         
   4  12   5         80.78         66.20         3.00 o                         
   6  12   5         59.17         54.40         3.82 o                         
  -5  13   5          9.02         11.41         2.26 o                         
  -3  13   5       2196.99       2202.89        12.66 o                         
  -1  13   5       4013.53       3929.32        20.63 o                         
   1  13   5       2986.55       2932.32        14.83 o                         
   3  13   5        991.57        963.51         8.09 o                         
  -4  14   5          7.33          3.76         2.37 o                         
  -2  14   5        506.77        496.07         5.61 o                         
   0  14   5        666.06        672.43         7.04 o                         
   2  14   5        291.47        273.13         5.01 o                         
 -12   0   6       2316.49       2281.93        18.00 o                         
 -10   0   6        124.40        111.34         3.81 o                         
  -8   0   6       5142.56       5067.28        25.66 o                         
  -6   0   6       4650.91       4571.46        24.46 o                         
  -4   0   6      28688.40      28635.32       125.08 o                         
  -2   0   6      17624.05      16900.74        70.07 o                         
   0   0   6       5800.29       5918.19        24.62 o                         
   2   0   6      51173.95      53954.59       219.76 o                         
   4   0   6        191.80        203.09         4.89 o                         
   6   0   6       5093.01       4957.40        27.98 o                         
   8   0   6      14497.26      14442.26        85.01 o                         
  10   0   6       3192.27       3278.13        30.14 o                         
 -13   1   6       1698.87       1757.79        11.78 o                         
 -11   1   6        196.14        194.28         3.58 o                         
  -9   1   6       2498.67       2470.61        10.08 o                         
  -7   1   6         11.14          9.96         1.51 o                         
  -5   1   6       2361.63       2290.19         8.38 o                         
  -3   1   6      26127.61      27098.98        81.85 o                         
  -1   1   6       1269.69       1149.14         4.40 o                         
   1   1   6         35.46         25.83         1.45 o                         
   3   1   6       2869.82       3059.68        10.83 o                         
   5   1   6        364.66        343.23         3.52 o                         
   7   1   6       4927.47       4901.76        20.98 o                         
   9   1   6       3899.49       3895.36        19.07 o                         
  11   1   6         45.79         31.98         2.72 o                         
 -12   2   6        328.53        319.49         4.71 o                         
 -10   2   6        481.90        477.24         4.53 o                         
  -8   2   6        549.53        555.46         3.66 o                         
  -6   2   6          6.11          7.81         0.85 o                         
  -4   2   6       2037.22       2091.19         6.83 o                         
  -2   2   6          6.08         15.25         0.69 o                         
   0   2   6         13.51         12.82         1.03 o                         
   2   2   6       8278.45       8021.31        25.03 o                         
   4   2   6        322.19        289.52         2.41 o                         
   6   2   6        356.17        378.50         3.61 o                         
   8   2   6       2074.29       2094.83        11.60 o                         
  10   2   6         25.18         17.76         2.39 o                         
 -11   3   6        245.01        222.77         3.73 o                         
  -9   3   6        202.95        221.89         2.78 o                         
  -7   3   6       1183.10       1236.70         5.24 o                         
  -5   3   6       3643.78       3395.16        10.61 o                         
  -3   3   6        859.00        650.89         2.78 o                         
  -1   3   6        417.81        341.70         1.96 o                         
   1   3   6       4756.53       4721.38        14.70 o                         
   3   3   6       5700.47       5558.41        17.29 o                         
   5   3   6        104.13        103.22         2.36 o                         
   7   3   6       2977.31       3033.32        14.96 o                         
   9   3   6       1998.83       2017.91        11.96 o                         
 -12   4   6        847.29        870.01         7.03 o                         
 -10   4   6       1051.20       1034.91         6.36 o                         
  -8   4   6          1.59          1.10         1.17 o                         
  -6   4   6        734.55        793.48         3.14 o                         
  -4   4   6       3355.55       3491.40        10.48 o                         
  -2   4   6       7164.31       7275.45        21.26 o                         
   0   4   6         15.84         12.79         0.73 o                         
   2   4   6        260.59        258.76         1.98 o                         
   4   4   6       1004.09       1003.33         4.54 o                         
   6   4   6        772.37        774.09         5.14 o                         
   8   4   6       1978.04       2015.34        11.32 o                         
  10   4   6        292.87        296.39         5.26 o                         
 -11   5   6       2846.96       2923.47        14.90 o                         
  -9   5   6       6074.90       5907.96        21.27 o                         
  -7   5   6       3088.58       3059.60        12.19 o                         
  -5   5   6       1996.85       2024.14         6.71 o                         
  -3   5   6        755.86        874.74         3.64 o                         
  -1   5   6        747.68        762.25         3.74 o                         
   1   5   6      22094.57      22118.85        66.22 o                         
   3   5   6      18441.13      18448.26        56.68 o                         
   5   5   6       3933.26       4084.88        27.33 o                         
   7   5   6          4.56          5.45         1.82 o                         
   9   5   6        618.12        608.12         8.85 o                         
 -12   6   6       1229.23       1247.98         9.84 o                         
 -10   6   6       1194.46       1215.30         7.83 o                         
  -8   6   6       8224.20       8220.93        31.43 o                         
  -6   6   6       4639.66       4847.79        14.45 o                         
  -4   6   6       1078.75       1023.17         4.06 o                         
  -2   6   6        788.30        735.86         3.79 o                         
   0   6   6       5629.46       5424.98        20.99 o                         
   2   6   6      23562.02      23364.72        74.56 o                         
   4   6   6       4273.75       4154.05        14.70 o                         
   6   6   6       1388.93       1431.07         8.05 o                         
   8   6   6        809.98        817.07         6.99 o                         
 -11   7   6          1.32         -0.84         2.46 o                         
  -9   7   6        102.64        112.65         3.12 o                         
  -7   7   6       2733.87       2803.75        14.01 o                         
  -5   7   6          2.64          0.75         1.05 o                         
  -3   7   6          8.34          8.14         1.38 o                         
  -1   7   6        243.22        261.32         2.50 o                         
   1   7   6        506.15        482.06         4.19 o                         
   3   7   6        338.59        307.35         2.90 o                         
   5   7   6          3.44          7.54         1.65 o                         
   7   7   6          0.48          5.06         2.11 o                         
   9   7   6        179.53        164.99         5.29 o                         
 -10   8   6       1135.38       1151.23        10.42 o                         
  -8   8   6        786.10        808.37         6.39 o                         
  -6   8   6        517.11        520.58         4.28 o                         
  -4   8   6        947.68        968.45         5.29 o                         
  -2   8   6        106.83        128.08         2.12 o                         
   0   8   6       2262.65       2206.84         9.15 o                         
   2   8   6       4621.56       4567.13        19.58 o                         
   4   8   6       1532.11       1579.78         7.84 o                         
   6   8   6        784.88        776.56         6.90 o                         
   8   8   6        848.21        858.85         9.02 o                         
  -9   9   6       1263.19       1331.75         8.89 o                         
  -7   9   6       5035.47       4968.46        26.55 o                         
  -5   9   6        300.20        311.80         3.33 o                         
  -3   9   6       1712.64       1615.32         7.73 o                         
  -1   9   6        673.67        670.69         4.23 o                         
   1   9   6       5711.56       5534.20        22.14 o                         
   3   9   6       2895.20       2975.16        14.00 o                         
   5   9   6       1341.00       1381.97         8.99 o                         
   7   9   6        457.42        441.04         6.19 o                         
  -8  10   6        730.82        709.93         5.99 o                         
  -6  10   6         46.96         50.35         2.49 o                         
  -4  10   6       1440.64       1430.07         7.32 o                         
  -2  10   6        651.46        660.01         4.52 o                         
   0  10   6         25.90         29.23         1.74 o                         
   2  10   6        271.07        274.35         3.58 o                         
   4  10   6         40.26         43.52         2.08 o                         
   6  10   6         88.37        100.11         6.99 o                         
  -7  11   6         96.47         83.93         3.41 o                         
  -5  11   6       6672.69       6793.22        26.92 o                         
  -3  11   6       1660.34       1656.47         8.83 o                         
  -1  11   6       7586.54       7508.98        29.45 o                         
   1  11   6        174.70        188.02         3.39 o                         
   3  11   6         12.43         19.59         2.10 o                         
   5  11   6       1680.30       1757.99        11.93 o                         
  -6  12   6       2879.35       2830.05        19.63 o                         
  -4  12   6       1784.11       1789.15        10.91 o                         
  -2  12   6       2047.86       2107.36        10.69 o                         
   0  12   6       3406.78       3266.59        14.92 o                         
   2  12   6        577.50        556.51         5.72 o                         
   4  12   6        814.22        828.59         7.41 o                         
  -5  13   6        254.54        265.29         5.03 o                         
  -3  13   6        506.12        543.95         5.26 o                         
  -1  13   6        217.81        226.76         4.27 o                         
   1  13   6         75.96         67.13         2.76 o                         
   3  13   6         64.64         70.21         3.20 o                         
  -4  14   6        862.58        816.44         7.39 o                         
  -2  14   6        820.96        781.00         6.57 o                         
   0  14   6        976.35        957.01         8.43 o                         
   2  14   6         42.18         50.58         3.14 o                         
 -13   1   7         66.80         59.31         2.86 o                         
 -11   1   7         24.52         27.86         2.04 o                         
  -9   1   7       1913.23       1892.72         8.31 o                         
  -7   1   7       7730.27       7623.48        25.19 o                         
  -5   1   7       9508.16       9615.56        31.08 o                         
  -3   1   7       7055.69       6902.05        21.07 o                         
  -1   1   7       3845.87       3806.14        12.09 o                         
   1   1   7       2931.83       3025.12         9.92 o                         
   3   1   7       7972.09       8142.99        40.70 o                         
   5   1   7       2058.47       1964.33         9.22 o                         
   7   1   7       4170.09       4215.68        18.74 o                         
   9   1   7       1466.93       1477.27         9.67 o                         
 -12   2   7        158.69        149.96         3.79 o                         
 -10   2   7         42.46         36.08         1.78 o                         
  -8   2   7        684.95        680.91         4.18 o                         
  -6   2   7      14984.98      14710.76        46.83 o                         
  -4   2   7       9312.81       9021.50        28.04 o                         
  -2   2   7        461.01        426.38         2.84 o                         
   0   2   7       2540.87       2705.82         8.98 o                         
   2   2   7        335.98        414.87         2.61 o                         
   4   2   7       6535.69       6440.11        21.55 o                         
   6   2   7       4610.91       4642.74        18.96 o                         
   8   2   7       3886.03       3882.93        18.83 o                         
  10   2   7         16.00          8.38         2.80 o                         
 -11   3   7        789.67        779.08         5.97 o                         
  -9   3   7        953.60        932.93         5.48 o                         
  -7   3   7        925.32        930.54         4.57 o                         
  -5   3   7       2403.62       2590.41         8.49 o                         
  -3   3   7       5706.88       6177.53        19.61 o                         
  -1   3   7       2796.15       3003.76        10.16 o                         
   1   3   7       7994.99       8033.75        25.24 o                         
   3   3   7        524.60        519.26         3.18 o                         
   5   3   7       3147.15       3030.79        13.10 o                         
   7   3   7         92.43         97.30         2.65 o                         
   9   3   7        232.96        226.99         4.44 o                         
 -12   4   7        193.53        172.69         4.49 o                         
 -10   4   7       3396.62       3355.95        13.53 o                         
  -8   4   7        483.78        522.55         3.84 o                         
  -6   4   7       1501.46       1485.27         5.83 o                         
  -4   4   7        117.22         64.34         1.19 o                         
  -2   4   7       6277.58       6320.73        18.75 o                         
   0   4   7      14627.97      14711.63        43.82 o                         
   2   4   7       6718.05       6497.96        20.87 o                         
   4   4   7         64.80         85.42         2.65 o                         
   6   4   7         15.69         16.42         1.66 o                         
   8   4   7        413.57        409.16         6.33 o                         
  10   4   7       1793.12       1788.53        12.15 o                         
 -11   5   7        836.45        858.17         6.38 o                         
  -9   5   7        803.50        724.69         4.79 o                         
  -7   5   7       5573.01       5286.09        18.95 o                         
  -5   5   7       2647.02       2548.61         8.00 o                         
  -3   5   7         34.39         27.65         0.81 o                         
  -1   5   7       6339.11       6574.66        21.03 o                         
   1   5   7       3986.01       4120.35        13.83 o                         
   3   5   7       2028.59       2117.09         8.03 o                         
   5   5   7       1209.31       1279.40         7.38 o                         
   7   5   7       1414.15       1404.01         8.83 o                         
   9   5   7       1119.56       1134.01         8.94 o                         
 -10   6   7        484.74        477.07         5.15 o                         
  -8   6   7       1624.08       1461.24         6.64 o                         
  -6   6   7       1139.42       1114.38         4.86 o                         
  -4   6   7       1361.89       1450.49         5.79 o                         
  -2   6   7        410.96        408.61         3.06 o                         
   0   6   7       4604.55       4561.91        16.49 o                         
   2   6   7       6318.74       6525.88        21.96 o                         
   4   6   7        167.99        176.42         2.53 o                         
   6   6   7       1011.03       1034.04         6.78 o                         
   8   6   7          5.85          9.42         2.40 o                         
 -11   7   7       2227.58       2321.82        15.25 o                         
  -9   7   7       1712.91       1829.99        11.13 o                         
  -7   7   7        401.42        472.75         4.58 o                         
  -5   7   7         28.38         30.05         1.44 o                         
  -3   7   7       6387.87       6330.11        23.32 o                         
  -1   7   7      14650.40      14486.78        50.65 o                         
   1   7   7      13135.66      12867.21        46.84 o                         
   3   7   7       1130.36       1130.48         5.81 o                         
   5   7   7         76.11         75.51         2.49 o                         
   7   7   7       1901.50       1906.29        11.99 o                         
   9   7   7       2068.59       2072.46        14.37 o                         
 -10   8   7        852.09        830.86         8.88 o                         
  -8   8   7        615.89        645.03         6.24 o                         
  -6   8   7         37.01         27.61         1.72 o                         
  -4   8   7       3164.24       3209.10        13.05 o                         
  -2   8   7        312.80        306.42         2.91 o                         
   0   8   7      11839.13      11784.04        41.92 o                         
   2   8   7        507.18        492.84         4.05 o                         
   4   8   7         99.49        117.50         2.71 o                         
   6   8   7       1065.14       1017.34         8.35 o                         
   8   8   7         89.03         73.00         3.82 o                         
  -9   9   7        192.47        192.79         4.52 o                         
  -7   9   7       1716.51       1793.53        12.17 o                         
  -5   9   7        380.23        405.38         3.75 o                         
  -3   9   7       1323.57       1334.38         7.26 o                         
  -1   9   7       1097.04       1055.84         5.63 o                         
   1   9   7        340.58        338.81         3.56 o                         
   3   9   7       1585.33       1555.17         8.04 o                         
   5   9   7         72.89         67.93         2.93 o                         
   7   9   7        431.03        423.16         6.33 o                         
  -8  10   7        412.36        388.01         5.47 o                         
  -6  10   7       2791.11       2793.22        13.47 o                         
  -4  10   7       1324.74       1396.82         7.34 o                         
  -2  10   7       3097.37       2990.88        12.12 o                         
   0  10   7       4400.54       4459.14        17.84 o                         
   2  10   7        940.87        964.00         6.07 o                         
   4  10   7        259.86        275.05         3.79 o                         
   6  10   7       3591.27       3622.25        23.60 o                         
  -7  11   7        373.36        400.31         6.04 o                         
  -5  11   7         13.25         14.54         1.85 o                         
  -3  11   7        163.36        162.85         2.84 o                         
  -1  11   7       1703.81       1675.46         8.57 o                         
   1  11   7       1847.06       1816.25        10.26 o                         
   3  11   7         54.73         57.51         2.37 o                         
   5  11   7         22.00         29.40         2.94 o                         
  -6  12   7       3380.38       3446.48        18.68 o                         
  -4  12   7       2717.45       2781.21        13.28 o                         
  -2  12   7        121.38        121.11         3.01 o                         
   0  12   7        119.98        104.94         2.86 o                         
   2  12   7         87.15         76.80         2.68 o                         
   4  12   7       1301.82       1328.41         8.18 o                         
  -5  13   7       1668.55       1633.08        14.77 o                         
  -3  13   7        773.10        768.07         6.09 o                         
  -1  13   7         16.36         12.87         2.28 o                         
   1  13   7        213.42        213.70         4.62 o                         
   3  13   7        287.64        286.82         5.09 o                         
  -2  14   7         10.19          8.68         2.19 o                         
   0  14   7        129.90        117.73         3.51 o                         
 -12   0   8        109.02        115.52         4.56 o                         
 -10   0   8       4987.67       4891.64        25.85 o                         
  -8   0   8      38353.28      37688.57       230.32 o                         
  -6   0   8       8750.65       8589.69        45.42 o                         
  -4   0   8       3749.19       3638.77        17.42 o                         
  -2   0   8       1644.78       1598.01         8.52 o                         
   0   0   8       1621.52       1559.21         9.09 o                         
   2   0   8      35675.55      36363.93       168.99 o                         
   4   0   8      15006.47      14788.19        98.96 o                         
   6   0   8       4346.33       4261.49        38.19 o                         
   8   0   8        294.74        270.39         6.42 o                         
  10   0   8         15.77          5.14         3.42 o                         
 -11   1   8         13.29         12.34         1.82 o                         
  -9   1   8       3766.04       3725.06        14.91 o                         
  -7   1   8        700.48        688.21         4.36 o                         
  -5   1   8        828.98        779.01         4.17 o                         
  -3   1   8         28.86         22.95         1.25 o                         
  -1   1   8        413.50        437.25         2.48 o                         
   1   1   8        824.94        733.12         3.48 o                         
   3   1   8       1169.32        992.59         7.70 o                         
   5   1   8       1488.18       1457.67         7.65 o                         
   7   1   8       1221.85       1197.11         7.73 o                         
   9   1   8        214.57        226.43         4.58 o                         
 -12   2   8        691.54        711.05         6.06 o                         
 -10   2   8        293.56        292.65         3.35 o                         
  -8   2   8       1120.36       1124.36         6.01 o                         
  -6   2   8        296.80        301.40         2.66 o                         
  -4   2   8       3183.63       3524.01        11.49 o                         
  -2   2   8       9396.82      10024.90        30.03 o                         
   0   2   8        104.78         86.96         1.49 o                         
   2   2   8         33.26         48.62         1.21 o                         
   4   2   8        148.34        149.61         2.44 o                         
   6   2   8        219.17        189.96         4.21 o                         
   8   2   8       2778.49       2722.04        14.44 o                         
  10   2   8        309.95        307.64         5.49 o                         
 -11   3   8         75.13         70.63         2.43 o                         
  -9   3   8       6539.83       6385.82        22.90 o                         
  -7   3   8       3539.12       3562.43        14.13 o                         
  -5   3   8        606.85        524.24         3.02 o                         
  -3   3   8       1154.66       1105.68         4.52 o                         
  -1   3   8         19.24         23.20         0.88 o                         
   1   3   8       5532.46       5422.70        17.69 o                         
   3   3   8        200.06        190.30         2.31 o                         
   5   3   8       3524.67       3519.99        15.04 o                         
   7   3   8        310.42        294.91         4.10 o                         
   9   3   8        124.29        121.85         3.76 o                         
 -12   4   8          0.44          1.17         1.98 o                         
 -10   4   8        249.74        256.22         3.53 o                         
  -8   4   8       4181.43       3891.44        15.35 o                         
  -6   4   8        381.46        335.98         2.67 o                         
  -4   4   8        114.90        107.38         1.69 o                         
  -2   4   8       1955.10       1887.14         6.80 o                         
   0   4   8        828.66        856.60         4.52 o                         
   2   4   8       2874.52       2895.87        10.75 o                         
   4   4   8       1345.75       1370.63         7.20 o                         
   6   4   8       1945.89       1934.38        10.28 o                         
   8   4   8        433.42        431.28         5.63 o                         
 -11   5   8        995.65       1050.19         6.84 o                         
  -9   5   8       1360.74       1327.03         6.99 o                         
  -7   5   8        123.87        102.05         2.15 o                         
  -5   5   8       3144.78       3174.01        11.08 o                         
  -3   5   8      12924.07      13024.06        38.85 o                         
  -1   5   8      13859.24      13618.71        43.71 o                         
   1   5   8        533.71        562.66         5.44 o                         
   3   5   8          4.51          9.21         1.24 o                         
   5   5   8         61.83         55.79         2.24 o                         
   7   5   8       2514.56       2535.27        14.31 o                         
   9   5   8       4346.48       4392.84        23.07 o                         
 -10   6   8        284.94        303.50         4.48 o                         
  -8   6   8       1232.57       1177.58         7.57 o                         
  -6   6   8        677.23        670.51         4.00 o                         
  -4   6   8       5453.11       5471.72        18.75 o                         
  -2   6   8      16101.96      16381.49        54.57 o                         
   0   6   8       8039.60       7862.23        27.27 o                         
   2   6   8        421.75        438.69         3.51 o                         
   4   6   8         28.68         26.73         1.58 o                         
   6   6   8       3251.71       3178.10        16.17 o                         
   8   6   8       5270.76       5268.52        28.72 o                         
 -11   7   8          7.52          4.93         2.50 o                         
  -9   7   8         34.77         33.09         2.28 o                         
  -7   7   8         74.38         77.40         2.54 o                         
  -5   7   8          0.17          2.80         1.36 o                         
  -3   7   8        269.71        323.32         3.15 o                         
  -1   7   8        688.96        737.74         4.53 o                         
   1   7   8       1795.31       1794.03         8.47 o                         
   3   7   8        561.70        541.12         4.16 o                         
   5   7   8        340.34        340.49         4.55 o                         
   7   7   8        765.56        769.25         7.26 o                         
 -10   8   8        310.60        294.04         4.56 o                         
  -8   8   8        807.12        842.02         7.53 o                         
  -6   8   8       1275.31       1323.71         7.66 o                         
  -4   8   8        731.65        669.81         4.51 o                         
  -2   8   8       7069.61       6978.81        25.89 o                         
   0   8   8        646.46        646.99         4.43 o                         
   2   8   8         96.69         96.25         2.40 o                         
   4   8   8        125.47        116.83         2.87 o                         
   6   8   8        169.80        182.94         4.89 o                         
   8   8   8       2301.17       2307.37        17.16 o                         
  -9   9   8          6.02          7.86         2.19 o                         
  -7   9   8         89.19         95.83         2.81 o                         
  -5   9   8       1453.88       1444.46         7.90 o                         
  -3   9   8        557.43        551.02         4.16 o                         
  -1   9   8       6399.28       6445.97        24.41 o                         
   1   9   8        951.09        954.19         5.74 o                         
   3   9   8        378.63        381.84         4.04 o                         
   5   9   8        242.10        245.83         4.86 o                         
   7   9   8       1194.43       1263.79        10.72 o                         
  -8  10   8       2840.49       2969.06        17.42 o                         
  -6  10   8        807.27        839.00         6.23 o                         
  -4  10   8        328.08        336.39         3.91 o                         
  -2  10   8       1359.32       1355.23         6.94 o                         
   0  10   8        667.24        661.62         5.03 o                         
   2  10   8       1507.69       1468.41         7.76 o                         
   4  10   8       2783.90       2833.78        12.99 o                         
   6  10   8        182.98        191.79         5.29 o                         
  -7  11   8       3650.72       3672.45        19.55 o                         
  -5  11   8       1537.26       1583.77         8.84 o                         
  -3  11   8         15.43         13.70         1.64 o                         
  -1  11   8       1446.93       1408.60         7.83 o                         
   1  11   8       2149.56       2164.75        11.94 o                         
   3  11   8       1220.49       1261.47         7.79 o                         
   5  11   8       4200.54       4222.73        31.21 o                         
  -6  12   8       2660.61       2737.74        15.80 o                         
  -4  12   8        205.26        186.06         3.53 o                         
  -2  12   8        919.70        940.20         6.62 o                         
   0  12   8       3095.84       3061.14        14.64 o                         
   2  12   8       1681.22       1634.63         9.28 o                         
   4  12   8       2071.99       2013.37        14.39 o                         
  -5  13   8        317.31        322.46         6.04 o                         
  -3  13   8         14.00          3.18         2.06 o                         
  -1  13   8        240.36        249.93         5.11 o                         
   1  13   8          2.10          2.41         2.48 o                         
 -11   1   9       2779.60       2696.35        12.64 o                         
  -9   1   9       4847.24       4712.79        19.23 o                         
  -7   1   9       4060.42       4051.25        15.08 o                         
  -5   1   9       2214.51       2181.69         9.30 o                         
  -3   1   9       3566.67       3756.94        13.21 o                         
  -1   1   9       8905.15       8870.27        26.93 o                         
   1   1   9       1552.00       1480.01         5.84 o                         
   3   1   9      12575.88      12830.05        72.04 o                         
   5   1   9       1050.90       1036.39         6.39 o                         
   7   1   9        264.71        244.90         4.29 o                         
   9   1   9       1040.56       1021.65         8.19 o                         
 -12   2   9       1598.15       1629.75         9.67 o                         
 -10   2   9       6109.25       5988.04        22.84 o                         
  -8   2   9       1991.77       1965.24         9.44 o                         
  -6   2   9        121.58        112.64         2.29 o                         
  -4   2   9       1252.51       1297.78         5.69 o                         
  -2   2   9       9993.36      10319.77        32.15 o                         
   0   2   9       6844.41       6870.69        21.27 o                         
   2   2   9       5197.05       4990.91        19.92 o                         
   4   2   9       1852.92       1857.44         9.11 o                         
   6   2   9         27.12         29.90         2.40 o                         
   8   2   9         24.23         18.30         2.35 o                         
 -11   3   9        874.82        860.11         6.45 o                         
  -9   3   9          1.93          5.16         1.60 o                         
  -7   3   9         12.07         12.90         1.37 o                         
  -5   3   9       2388.91       2340.27         8.64 o                         
  -3   3   9       4066.99       4153.09        13.94 o                         
  -1   3   9        178.24        185.88         1.93 o                         
   1   3   9       3721.92       3648.72        12.60 o                         
   3   3   9         11.72         16.18         1.20 o                         
   5   3   9       1499.54       1435.36         7.88 o                         
   7   3   9       2537.51       2519.72        12.93 o                         
   9   3   9        769.18        732.79         7.53 o                         
 -12   4   9         18.98          9.28         2.13 o                         
 -10   4   9        593.03        555.22         4.60 o                         
  -8   4   9       1905.61       1891.68         8.76 o                         
  -6   4   9        527.17        596.05         3.87 o                         
  -4   4   9       5120.58       5326.93        17.55 o                         
  -2   4   9       3417.43       3225.64        11.67 o                         
   0   4   9        277.26        263.81         2.50 o                         
   2   4   9        170.02        183.94         2.42 o                         
   4   4   9       4661.65       4548.61        19.72 o                         
   6   4   9       3881.36       3807.11        20.54 o                         
   8   4   9       1633.61       1667.61        11.26 o                         
 -11   5   9        991.07        983.97         8.06 o                         
  -9   5   9        778.97        722.03         5.01 o                         
  -7   5   9       3236.40       3011.04        11.86 o                         
  -5   5   9       1248.62       1387.43         5.68 o                         
  -3   5   9       2101.31       2306.53         8.24 o                         
  -1   5   9       7282.81       7220.43        24.08 o                         
   1   5   9        271.19        282.38         2.65 o                         
   3   5   9       4034.49       4144.42        15.62 o                         
   5   5   9       1349.86       1298.76         7.90 o                         
   7   5   9       1271.85       1274.59         8.77 o                         
 -10   6   9        107.74        108.98         3.50 o                         
  -8   6   9        999.47        907.84         7.59 o                         
  -6   6   9        538.56        457.74         4.27 o                         
  -4   6   9       2123.24       2035.83         9.19 o                         
  -2   6   9         23.84         19.82         1.38 o                         
   0   6   9        949.48        940.27         5.13 o                         
   2   6   9        307.60        335.49         3.26 o                         
   4   6   9        997.79       1032.13         7.36 o                         
   6   6   9       2677.06       2683.77        16.39 o                         
   8   6   9         52.87         60.76         3.55 o                         
 -11   7   9        470.10        500.21         6.57 o                         
  -9   7   9        299.94        321.97         4.82 o                         
  -7   7   9       2614.12       2723.20        15.10 o                         
  -5   7   9       3262.89       3332.15        13.25 o                         
  -3   7   9      14151.31      14162.09        47.83 o                         
  -1   7   9       3647.48       3704.53        14.36 o                         
   1   7   9        141.14        146.25         2.82 o                         
   3   7   9        145.06        150.04         3.03 o                         
   5   7   9       5226.45       5266.45        26.56 o                         
   7   7   9       7211.79       7224.93        38.07 o                         
 -10   8   9        286.10        323.62         5.23 o                         
  -8   8   9         43.80         41.03         2.56 o                         
  -6   8   9       5796.93       5847.77        22.59 o                         
  -4   8   9       1209.77       1243.35         6.83 o                         
  -2   8   9        228.47        239.51         3.10 o                         
   0   8   9        433.59        418.84         3.80 o                         
   2   8   9        127.98        119.46         2.94 o                         
   4   8   9        344.03        354.92         5.30 o                         
   6   8   9       3022.43       3070.06        18.98 o                         
  -9   9   9       2444.47       2478.33        14.60 o                         
  -7   9   9        147.05        170.93         3.98 o                         
  -5   9   9        322.73        349.85         3.95 o                         
  -3   9   9        251.15        255.95         3.37 o                         
  -1   9   9          6.80          8.84         1.60 o                         
   1   9   9       1170.67       1174.59         6.66 o                         
   3   9   9       1874.53       1868.01         9.46 o                         
   5   9   9         42.13         52.65         4.01 o                         
  -8  10   9       1291.63       1273.10         9.53 o                         
  -6  10   9        506.59        485.90         4.94 o                         
  -4  10   9       3415.66       3408.70        15.27 o                         
  -2  10   9       1442.47       1487.43         8.01 o                         
   0  10   9       5645.20       5744.77        21.67 o                         
   2  10   9        121.68        127.38         3.09 o                         
   4  10   9        555.26        591.27         7.35 o                         
  -7  11   9       1160.05       1188.21         8.62 o                         
  -5  11   9       2203.42       2235.59        11.91 o                         
  -3  11   9        432.29        449.71         4.96 o                         
  -1  11   9        306.15        330.29         5.41 o                         
   1  11   9          4.88          8.18         1.91 o                         
   3  11   9          4.99          6.05         2.12 o                         
  -6  12   9          7.79          2.60         2.41 o                         
  -4  12   9         55.27         63.15         2.42 o                         
  -2  12   9        192.78        191.22         4.24 o                         
   0  12   9       4178.59       4201.05        18.37 o                         
   2  12   9       2414.46       2442.40        12.24 o                         
  -3  13   9        118.53         98.78         3.47 o                         
  -1  13   9       2532.14       2573.96        14.20 o                         
   1  13   9       3692.29       3737.52        17.87 o                         
 -12   0  10       1717.10       1735.43        13.57 o                         
 -10   0  10       1827.07       1761.37        12.97 o                         
  -8   0  10       2241.06       2179.36        14.44 o                         
  -6   0  10        131.86        122.54         6.22 o                         
  -4   0  10      11865.77      12099.60        57.84 o                         
  -2   0  10      25145.39      24774.88       100.99 o                         
   0   0  10      12942.47      12621.22        51.86 o                         
   2   0  10       2990.61       3148.44        17.26 o                         
   4   0  10       8326.07       8399.71        45.81 o                         
   6   0  10        304.68        263.49         5.52 o                         
   8   0  10       1384.25       1407.09        13.91 o                         
 -11   1  10       1423.69       1435.04         7.54 o                         
  -9   1  10         86.28         85.94         2.44 o                         
  -7   1  10       3512.17       3445.02        13.94 o                         
  -5   1  10         49.11         47.90         1.59 o                         
  -3   1  10       8350.46       8413.43        26.80 o                         
  -1   1  10       8468.15       8624.38        26.42 o                         
   1   1  10       2089.29       2010.79         7.55 o                         
   3   1  10       2613.14       2572.94        11.65 o                         
   5   1  10          1.28          4.97         1.72 o                         
   7   1  10         59.98         51.71         2.62 o                         
   9   1  10       2500.86       2478.18        14.42 o                         
 -12   2  10         40.66         43.05         2.47 o                         
 -10   2  10        458.01        430.12         4.14 o                         
  -8   2  10        510.00        516.74         4.39 o                         
  -6   2  10         62.37         65.82         1.99 o                         
  -4   2  10        212.17        201.47         2.20 o                         
  -2   2  10       6249.88       6299.64        20.44 o                         
   0   2  10          6.01          7.02         0.99 o                         
   2   2  10        432.93        411.81         3.17 o                         
   4   2  10       2250.64       2143.01        10.37 o                         
   6   2  10        312.74        303.86         4.08 o                         
   8   2  10        110.83         97.98         3.49 o                         
 -11   3  10         88.34         74.97         2.36 o                         
  -9   3  10       2407.15       2334.32        10.12 o                         
  -7   3  10        383.97        326.22         3.20 o                         
  -5   3  10       1737.03       1805.55         8.28 o                         
  -3   3  10       4700.55       4453.96        15.03 o                         
  -1   3  10       3312.33       2998.67        11.06 o                         
   1   3  10       1039.93       1068.33         5.07 o                         
   3   3  10        970.62        922.88         5.25 o                         
   5   3  10       1914.87       1868.99        10.18 o                         
   7   3  10         50.96         48.21         3.11 o                         
 -12   4  10        540.96        547.93         5.59 o                         
 -10   4  10       1175.42       1228.37         7.10 o                         
  -8   4  10        771.77        765.97         5.28 o                         
  -6   4  10        161.78        161.45         2.47 o                         
  -4   4  10       1277.60       1371.98         5.67 o                         
  -2   4  10       1459.44       1395.63         5.93 o                         
   0   4  10       3816.82       3720.66        13.48 o                         
   2   4  10         76.97         72.57         2.10 o                         
   4   4  10        867.31        865.49         6.18 o                         
   6   4  10         21.80         21.54         2.76 o                         
   8   4  10        128.51        118.70         3.78 o                         
 -11   5  10          4.83          3.93         2.28 o                         
  -9   5  10       3802.79       3792.07        19.33 o                         
  -7   5  10       5756.61       5675.17        21.56 o                         
  -5   5  10       2022.86       2046.19         8.23 o                         
  -3   5  10       2515.02       2492.64        10.65 o                         
  -1   5  10          9.34         13.09         1.41 o                         
   1   5  10       1099.52       1105.93         6.12 o                         
   3   5  10       9853.39       9801.81        34.05 o                         
   5   5  10       9021.76       8967.07        39.14 o                         
   7   5  10        408.87        408.17         5.88 o                         
 -10   6  10       1455.51       1438.28        10.20 o                         
  -8   6  10       3301.24       3422.42        18.35 o                         
  -6   6  10       4655.49       4842.41        22.47 o                         
  -4   6  10       3251.39       3280.82        14.37 o                         
  -2   6  10       1549.60       1498.01         8.16 o                         
   0   6  10        436.24        409.96         3.54 o                         
   2   6  10       2712.41       2700.54        11.78 o                         
   4   6  10       8953.09       8878.83        38.70 o                         
   6   6  10       2914.81       2891.94        19.21 o                         
  -9   7  10        329.32        310.45         5.40 o                         
  -7   7  10         61.09         90.43         3.11 o                         
  -5   7  10       1705.48       1733.11        12.72 o                         
  -3   7  10        245.86        305.74         3.49 o                         
  -1   7  10        211.02        216.30         3.07 o                         
   1   7  10        226.95        242.60         3.38 o                         
   3   7  10         18.03         26.68         1.88 o                         
   5   7  10        676.78        670.09         7.62 o                         
   7   7  10         68.53         73.54         3.68 o                         
 -10   8  10        373.65        357.03         5.56 o                         
  -8   8  10       1530.54       1538.87        10.64 o                         
  -6   8  10        488.38        511.59         5.14 o                         
  -4   8  10        327.62        332.81         3.76 o                         
  -2   8  10       3473.78       3558.91        14.24 o                         
   0   8  10         84.00         84.07         2.23 o                         
   2   8  10       1011.50        998.50         6.39 o                         
   4   8  10       3076.78       3080.10        18.53 o                         
   6   8  10        301.53        329.70         6.15 o                         
  -9   9  10       1910.27       1883.68        13.35 o                         
  -7   9  10       2019.54       2080.82        13.00 o                         
  -5   9  10       2256.81       2261.08        11.23 o                         
  -3   9  10         14.87         18.61         1.82 o                         
  -1   9  10        728.11        705.38         5.11 o                         
   1   9  10        560.06        580.02         4.80 o                         
   3   9  10       1300.96       1344.80         7.85 o                         
   5   9  10       3748.22       3855.99        21.33 o                         
  -8  10  10        320.86        286.46         5.23 o                         
  -6  10  10        252.93        250.24         4.56 o                         
  -4  10  10         28.43         32.42         2.08 o                         
  -2  10  10       3517.33       3523.36        14.57 o                         
   0  10  10        273.63        282.20         3.89 o                         
   2  10  10        199.82        188.63         3.61 o                         
   4  10  10        156.25        172.53         4.84 o                         
  -7  11  10        108.94        130.55         3.78 o                         
  -5  11  10        389.19        398.94         4.76 o                         
  -3  11  10       4024.88       4135.62        18.48 o                         
  -1  11  10       5236.56       5257.59        20.49 o                         
   1  11  10       1382.29       1410.54         8.08 o                         
   3  11  10         91.95        103.46         2.95 o                         
  -4  12  10        624.88        614.25         6.50 o                         
  -2  12  10       2662.89       2728.42        13.87 o                         
   0  12  10        805.15        830.07         6.66 o                         
   2  12  10        982.67        984.47         7.38 o                         
 -11   1  11        256.52        246.63         3.64 o                         
  -9   1  11        154.45        149.48         3.19 o                         
  -7   1  11       4530.13       4518.67        17.79 o                         
  -5   1  11       4488.47       4415.35        17.26 o                         
  -3   1  11      14745.38      14496.97        48.69 o                         
  -1   1  11       3427.14       3399.61        11.61 o                         
   1   1  11        624.09        657.09         3.88 o                         
   3   1  11       3403.01       3367.96        13.58 o                         
   5   1  11       1598.24       1536.46         8.66 o                         
   7   1  11        942.85        955.98         7.81 o                         
 -12   2  11        747.93        748.44         6.08 o                         
 -10   2  11         82.18         76.89         2.26 o                         
  -8   2  11        312.48        297.52         3.71 o                         
  -6   2  11        859.10        844.95         5.26 o                         
  -4   2  11      14214.43      13841.81        48.74 o                         
  -2   2  11      10212.64       9759.79        30.90 o                         
   0   2  11        220.89        203.95         2.49 o                         
   2   2  11         12.03         13.62         1.36 o                         
   4   2  11        159.86        128.01         3.15 o                         
   6   2  11       2107.73       2065.37        15.36 o                         
   8   2  11       2615.29       2621.10        15.85 o                         
 -11   3  11        845.44        889.57         6.09 o                         
  -9   3  11       1897.65       1859.71         9.58 o                         
  -7   3  11        752.32        765.30         4.83 o                         
  -5   3  11        955.71        967.64         5.62 o                         
  -3   3  11        190.95        173.71         2.24 o                         
  -1   3  11        830.63        852.29         4.59 o                         
   1   3  11       2012.68       1966.98         8.51 o                         
   3   3  11       1466.19       1422.76         7.53 o                         
   5   3  11         58.40         57.59         2.65 o                         
   7   3  11       1925.34       1934.32        12.55 o                         
 -10   4  11       2207.73       2196.18        10.04 o                         
  -8   4  11       3907.13       3953.94        16.83 o                         
  -6   4  11        497.37        506.05         3.86 o                         
  -4   4  11       1262.18       1177.37         5.56 o                         
  -2   4  11       1861.35       1760.75         7.88 o                         
   0   4  11        610.13        594.70         3.87 o                         
   2   4  11       5387.32       5244.75        18.58 o                         
   4   4  11       1720.03       1698.86         9.59 o                         
   6   4  11        119.83        109.74         3.53 o                         
 -11   5  11       1197.25       1236.64         9.70 o                         
  -9   5  11        229.88        234.58         5.82 o                         
  -7   5  11       2855.73       2727.22        13.51 o                         
  -5   5  11       1064.19        936.26         6.09 o                         
  -3   5  11       4580.89       4430.48        16.67 o                         
  -1   5  11        169.47        180.41         2.73 o                         
   1   5  11       1453.19       1480.28         7.58 o                         
   3   5  11       2926.42       2896.54        13.34 o                         
   5   5  11       1153.28       1149.02         8.46 o                         
   7   5  11        441.17        433.03         6.33 o                         
 -10   6  11        874.25        887.98         8.01 o                         
  -8   6  11       1887.56       1776.82        11.59 o                         
  -6   6  11        378.57        335.44         4.58 o                         
  -4   6  11         79.32        102.13         2.57 o                         
  -2   6  11         20.05         21.55         1.62 o                         
   0   6  11       1190.75       1156.76         7.01 o                         
   2   6  11        700.02        720.67         5.17 o                         
   4   6  11       2850.04       2899.10        15.38 o                         
   6   6  11         99.31        101.05         3.59 o                         
  -9   7  11       4243.16       4378.36        24.81 o                         
  -7   7  11        616.83        656.08         6.64 o                         
  -5   7  11        374.38        395.54         4.50 o                         
  -3   7  11        514.66        503.07         4.61 o                         
  -1   7  11       6688.66       6719.45        25.53 o                         
   1   7  11       3528.40       3530.38        15.73 o                         
   3   7  11       6674.12       6759.60        29.08 o                         
   5   7  11        330.38        334.07         5.72 o                         
  -8   8  11        929.44        933.08         8.16 o                         
  -6   8  11         18.13         16.81         2.24 o                         
  -4   8  11         73.83         93.35         2.92 o                         
  -2   8  11       1951.95       1959.95         9.72 o                         
   0   8  11        238.52        251.51         3.58 o                         
   2   8  11       5097.87       5090.55        20.55 o                         
   4   8  11       1712.13       1736.21        12.04 o                         
   6   8  11         47.64         49.38         3.67 o                         
  -9   9  11        200.89        244.03         6.16 o                         
  -7   9  11        522.16        553.48         6.55 o                         
  -5   9  11       1876.28       1942.79        10.33 o                         
  -3   9  11        859.36        870.55         6.11 o                         
  -1   9  11         17.48         18.17         1.89 o                         
   1   9  11        521.98        518.27         4.79 o                         
   3   9  11          2.57          6.08         2.71 o                         
   5   9  11       1062.99       1103.79         9.74 o                         
  -8  10  11         25.35         24.41         2.85 o                         
  -6  10  11        283.21        279.53         4.93 o                         
  -4  10  11       3386.47       3435.32        15.16 o                         
  -2  10  11       1334.58       1368.03         8.12 o                         
   0  10  11       1878.65       1874.63         9.51 o                         
   2  10  11       1559.89       1604.55         8.76 o                         
   4  10  11        447.22        489.98         6.77 o                         
  -5  11  11          8.08         12.37         2.21 o                         
  -3  11  11          3.69          6.86         2.17 o                         
  -1  11  11          1.82         -0.29         2.00 o                         
   1  11  11       1534.25       1519.05         9.32 o                         
   3  11  11       1397.63       1441.38        10.58 o                         
  -4  12  11       5366.08       5463.71        24.32 o                         
  -2  12  11        722.93        762.74         6.82 o                         
   0  12  11        234.01        233.54         4.65 o                         
 -10   0  12        836.57        760.87         8.29 o                         
  -8   0  12       3936.17       3820.37        26.00 o                         
  -6   0  12      31378.07      30880.55       158.36 o                         
  -4   0  12       3733.31       3661.01        21.96 o                         
  -2   0  12        505.74        529.27         5.28 o                         
   0   0  12        252.32        236.30         3.73 o                         
   2   0  12       2385.58       2369.56        14.94 o                         
   4   0  12      21544.05      21161.32       109.91 o                         
   6   0  12       5631.56       5606.95        33.46 o                         
 -11   1  12         86.23         83.69         2.50 o                         
  -9   1  12        359.04        343.25         4.07 o                         
  -7   1  12        788.38        794.90         5.60 o                         
  -5   1  12       2349.74       2337.66        10.45 o                         
  -3   1  12         56.71         55.18         1.83 o                         
  -1   1  12          1.29          5.83         1.23 o                         
   1   1  12         56.26         43.92         1.61 o                         
   3   1  12        730.93        673.93         5.28 o                         
   5   1  12       1000.08       1058.45         7.21 o                         
   7   1  12        879.21        866.00         8.14 o                         
 -10   2  12        650.34        663.71         5.48 o                         
  -8   2  12        343.50        337.47         3.99 o                         
  -6   2  12          4.16          6.15         1.53 o                         
  -4   2  12          6.06          6.94         1.65 o                         
  -2   2  12       1446.70       1528.79         7.20 o                         
   0   2  12       2498.64       2537.00        10.10 o                         
   2   2  12          8.74         14.79         1.63 o                         
   4   2  12        488.24        485.13         5.05 o                         
   6   2  12        239.65        239.99         6.49 o                         
 -11   3  12        329.99        304.37         4.11 o                         
  -9   3  12        804.39        755.27         5.76 o                         
  -7   3  12       2045.07       1981.90         9.03 o                         
  -5   3  12       3842.14       3778.73        15.38 o                         
  -3   3  12        465.43        453.93         3.94 o                         
  -1   3  12         79.23         68.93         1.73 o                         
   1   3  12        288.09        301.58         3.11 o                         
   3   3  12       1912.04       1901.40        11.02 o                         
   5   3  12       2429.96       2372.80        18.98 o                         
   7   3  12        183.06        187.80         4.93 o                         
 -10   4  12        147.43        149.62         3.27 o                         
  -8   4  12        189.20        172.80         3.30 o                         
  -6   4  12       3681.05       3492.73        14.58 o                         
  -4   4  12       1540.94       1518.44         8.07 o                         
  -2   4  12        842.57        773.84         4.80 o                         
   0   4  12         58.40         49.13         1.65 o                         
   2   4  12         17.31         17.68         1.71 o                         
   4   4  12       2616.81       2594.60        13.36 o                         
   6   4  12        528.31        545.73         6.91 o                         
 -11   5  12       1768.06       1752.65        12.17 o                         
  -9   5  12       1536.24       1548.21        11.75 o                         
  -7   5  12        165.25        145.88         3.86 o                         
  -5   5  12          7.07         11.95         1.88 o                         
  -3   5  12       3010.71       3107.78        12.84 o                         
  -1   5  12       4719.41       4682.76        17.70 o                         
   1   5  12       4058.64       4112.24        16.01 o                         
   3   5  12        975.89        979.89         7.63 o                         
   5   5  12          4.25         13.71         3.64 o                         
 -10   6  12       3027.30       3037.44        17.53 o                         
  -8   6  12          9.82          7.00         2.51 o                         
  -6   6  12        745.07        695.80         6.38 o                         
  -4   6  12       1382.43       1411.68         9.24 o                         
  -2   6  12       4484.79       4635.56        18.66 o                         
   0   6  12       6787.87       6918.60        26.38 o                         
   2   6  12       2433.43       2436.81        12.41 o                         
   4   6  12        643.11        642.83         7.09 o                         
   6   6  12         29.28         31.73         3.27 o                         
  -9   7  12         11.53          8.29         2.86 o                         
  -7   7  12        355.56        350.52         5.49 o                         
  -5   7  12        442.61        424.19         5.30 o                         
  -3   7  12          2.04          3.42         1.71 o                         
  -1   7  12        677.00        704.47         5.36 o                         
   1   7  12        801.62        824.85         6.79 o                         
   3   7  12         43.27         44.65         2.96 o                         
   5   7  12         70.78         77.83         3.61 o                         
  -8   8  12        244.85        240.83         5.25 o                         
  -6   8  12        450.17        479.40         5.77 o                         
  -4   8  12        370.54        382.45         4.53 o                         
  -2   8  12       1959.82       1919.89        10.28 o                         
   0   8  12        684.58        698.09         5.57 o                         
   2   8  12       1043.05       1079.04         7.49 o                         
   4   8  12        281.94        274.21         7.14 o                         
  -7   9  12        143.60        142.29         4.43 o                         
  -5   9  12        771.24        793.66         6.75 o                         
  -3   9  12       1554.49       1595.72         9.24 o                         
  -1   9  12        532.45        556.03         5.25 o                         
   1   9  12       3283.31       3347.27        15.38 o                         
   3   9  12        574.22        598.40         8.12 o                         
  -6  10  12       1313.69       1379.85         9.98 o                         
  -4  10  12         78.25         80.62         2.93 o                         
  -2  10  12        865.28        875.44         6.57 o                         
   0  10  12       1554.69       1551.69         8.64 o                         
   2  10  12         97.95         93.52         2.85 o                         
  -5  11  12       2544.51       2607.08        16.56 o                         
  -3  11  12       2036.25       2135.63        11.81 o                         
  -1  11  12        240.32        224.61         4.37 o                         
   1  11  12       1266.79       1309.87         8.14 o                         
 -11   1  13        503.68        507.55         5.22 o                         
  -9   1  13       1031.92        973.59         6.94 o                         
  -7   1  13       4543.49       4506.38        18.96 o                         
  -5   1  13        787.95        782.39         5.32 o                         
  -3   1  13         15.78         14.19         1.89 o                         
  -1   1  13       1106.93       1178.05         6.15 o                         
   1   1  13       5411.58       5315.43        23.32 o                         
   3   1  13       4788.88       4736.84        21.10 o                         
   5   1  13       3243.49       3165.86        15.76 o                         
   7   1  13         29.26         29.41         2.94 o                         
 -10   2  13        843.77        847.06         6.31 o                         
  -8   2  13       5340.04       5257.26        21.76 o                         
  -6   2  13        265.74        259.71         3.51 o                         
  -4   2  13         15.70         19.20         1.66 o                         
  -2   2  13        176.06        164.29         3.13 o                         
   0   2  13       2207.16       2223.01         9.32 o                         
   2   2  13       9911.87       9790.93        35.78 o                         
   4   2  13       1317.61       1325.37         8.54 o                         
   6   2  13        411.09        399.54         6.80 o                         
 -11   3  13          9.42         18.00         2.06 o                         
  -9   3  13       1173.60       1186.44         7.51 o                         
  -7   3  13        277.69        293.58         3.75 o                         
  -5   3  13        490.68        509.88         4.41 o                         
  -3   3  13       1282.37       1246.19         7.26 o                         
  -1   3  13       4886.10       4898.66        19.17 o                         
   1   3  13        854.84        839.22         5.29 o                         
   3   3  13        569.21        563.15         5.33 o                         
   5   3  13          1.10          6.63         2.37 o                         
 -10   4  13        138.80        157.12         4.61 o                         
  -8   4  13        180.51        170.01         4.26 o                         
  -6   4  13        573.73        606.28         5.53 o                         
  -4   4  13       2548.21       2663.86        13.30 o                         
  -2   4  13       2472.99       2494.85        11.29 o                         
   0   4  13       1324.55       1291.47         6.86 o                         
   2   4  13        839.47        792.77         6.89 o                         
   4   4  13         69.71         70.84         3.01 o                         
   6   4  13       1047.16       1019.64         9.08 o                         
  -9   5  13        905.73        889.19         8.93 o                         
  -7   5  13        598.40        550.11         6.06 o                         
  -5   5  13       3459.06       3499.55        17.81 o                         
  -3   5  13        794.65        877.74         7.61 o                         
  -1   5  13        630.78        636.03         4.98 o                         
   1   5  13       1731.25       1676.13         9.87 o                         
   3   5  13       1865.99       1839.31        11.32 o                         
   5   5  13        312.25        316.99         5.37 o                         
 -10   6  13        693.42        711.41         8.30 o                         
  -8   6  13         31.78         29.13         3.59 o                         
  -6   6  13       1115.35       1044.31         8.15 o                         
  -4   6  13        449.57        431.11         5.44 o                         
  -2   6  13       1652.71       1628.19         8.70 o                         
   0   6  13        102.50         98.50         2.65 o                         
   2   6  13         47.49         46.07         2.51 o                         
   4   6  13        444.98        437.97         6.33 o                         
  -9   7  13        130.57        117.80         4.52 o                         
  -7   7  13        354.83        399.82         6.04 o                         
  -5   7  13       2400.16       2499.96        14.17 o                         
  -3   7  13       5202.56       5236.06        21.27 o                         
  -1   7  13       6005.87       6034.14        25.06 o                         
   1   7  13       1904.16       1884.72        10.48 o                         
   3   7  13         51.09         52.28         3.16 o                         
   5   7  13        295.97        305.63         6.09 o                         
  -8   8  13        168.03        188.11         5.12 o                         
  -6   8  13        400.50        402.28         5.73 o                         
  -4   8  13       5096.92       5174.24        24.98 o                         
  -2   8  13        231.91        229.91         3.96 o                         
   0   8  13        310.45        298.38         4.61 o                         
   2   8  13          2.44          2.22         2.72 o                         
   4   8  13        443.36        452.41         8.20 o                         
  -7   9  13       1126.47       1173.12         9.95 o                         
  -5   9  13        504.09        538.60         6.39 o                         
  -3   9  13       1513.39       1508.65         8.88 o                         
  -1   9  13        140.42        139.60         3.67 o                         
   1   9  13          3.90          5.97         2.30 o                         
   3   9  13       2361.81       2398.57        15.55 o                         
  -6  10  13       1221.89       1255.26         9.72 o                         
  -4  10  13       1603.05       1623.86        10.45 o                         
  -2  10  13        718.43        736.41         6.60 o                         
   0  10  13       1553.84       1584.11         9.89 o                         
  -3  11  13        962.64       1005.59         8.75 o                         
  -1  11  13         33.82         38.40         2.77 o                         
 -10   0  14        856.65        839.47         9.06 o                         
  -8   0  14       1997.37       1924.59        16.01 o                         
  -6   0  14       5513.19       5504.17        31.97 o                         
  -4   0  14        405.21        417.10         6.04 o                         
  -2   0  14       4842.07       4880.18        28.69 o                         
   0   0  14      16559.46      16432.74        85.78 o                         
   2   0  14       2435.95       2410.66        18.45 o                         
   4   0  14       3412.78       3201.05        23.75 o                         
   6   0  14         44.45         33.51         4.08 o                         
 -11   1  14       1605.19       1603.47         9.45 o                         
  -9   1  14        664.62        662.85         5.91 o                         
  -7   1  14          1.60          1.91         2.23 o                         
  -5   1  14       1424.94       1405.85         7.72 o                         
  -3   1  14          3.38          1.38         1.58 o                         
  -1   1  14       5625.78       5670.31        24.27 o                         
   1   1  14       4004.38       3959.41        17.01 o                         
   3   1  14        133.52        155.70         4.06 o                         
   5   1  14       1307.00       1271.48         9.29 o                         
 -10   2  14         71.18         69.45         2.94 o                         
  -8   2  14        181.04        176.71         4.04 o                         
  -6   2  14       2923.41       2947.31        13.06 o                         
  -4   2  14          6.57          7.30         1.75 o                         
  -2   2  14       1468.38       1452.63         8.14 o                         
   0   2  14       1320.74       1314.60         7.18 o                         
   2   2  14         40.96         44.28         2.39 o                         
   4   2  14         21.25         27.85         2.36 o                         
   6   2  14        480.93        511.25         6.03 o                         
  -9   3  14         21.76         15.77         2.36 o                         
  -7   3  14       2996.20       3000.75        14.01 o                         
  -5   3  14        268.65        297.24         4.02 o                         
  -3   3  14        675.14        668.68         5.30 o                         
  -1   3  14       3046.42       2943.27        12.84 o                         
   1   3  14       1666.92       1663.52         8.56 o                         
   3   3  14        810.34        781.08         6.47 o                         
   5   3  14          9.40         17.31         2.65 o                         
 -10   4  14       1269.49       1288.26        11.18 o                         
  -8   4  14          1.13         -1.96         2.47 o                         
  -6   4  14         15.95         16.30         2.12 o                         
  -4   4  14        757.36        729.87         6.13 o                         
  -2   4  14        855.80        862.56         6.63 o                         
   0   4  14       1511.26       1460.86         8.07 o                         
   2   4  14       1773.90       1750.95        10.87 o                         
   4   4  14         37.75         46.94         2.90 o                         
  -9   5  14        130.12        144.04         4.85 o                         
  -7   5  14       6138.66       6104.62        28.75 o                         
  -5   5  14       5927.92       5915.09        27.71 o                         
  -3   5  14       2390.68       2390.52        13.66 o                         
  -1   5  14        164.16        160.01         3.70 o                         
   1   5  14         75.05         71.33         2.72 o                         
   3   5  14        431.82        432.31         5.68 o                         
   5   5  14       3165.62       3202.04        17.53 o                         
  -8   6  14        795.65        811.04         8.21 o                         
  -6   6  14       6480.27       6608.84        30.67 o                         
  -4   6  14       2872.54       2905.48        15.88 o                         
  -2   6  14        849.47        848.90         6.73 o                         
   0   6  14        899.44        871.56         6.71 o                         
   2   6  14        230.33        237.61         5.18 o                         
   4   6  14       1790.75       1794.11        12.79 o                         
  -7   7  14         61.05         61.92         3.48 o                         
  -5   7  14        186.14        199.02         4.87 o                         
  -3   7  14         38.66         37.23         2.79 o                         
  -1   7  14        117.84        121.68         3.11 o                         
   1   7  14         55.94         50.65         2.61 o                         
   3   7  14        297.81        314.19         8.05 o                         
  -6   8  14       1806.05       1814.89        11.98 o                         
  -4   8  14        923.83        937.34         8.23 o                         
  -2   8  14        151.77        139.13         3.61 o                         
   0   8  14       1898.64       1874.68        10.76 o                         
   2   8  14         47.04         53.02         3.37 o                         
  -5   9  14       2635.35       2697.20        15.69 o                         
  -3   9  14        604.47        622.18         7.04 o                         
  -1   9  14        398.75        382.48         5.55 o                         
   1   9  14          6.41          8.13         2.77 o                         
  -4  10  14        192.31        195.39         4.68 o                         
  -2  10  14        301.61        301.95         4.85 o                         
  -9   1  15        591.29        564.99         5.68 o                         
  -7   1  15        725.97        741.61         5.94 o                         
  -5   1  15       3251.86       3269.89        14.93 o                         
  -3   1  15        871.30        873.12         6.53 o                         
  -1   1  15       5517.57       5553.89        25.55 o                         
   1   1  15       1057.04       1087.83         6.96 o                         
   3   1  15        519.61        526.36         5.84 o                         
   5   1  15       1259.27       1193.18         9.22 o                         
 -10   2  15        291.97        303.13         5.11 o                         
  -8   2  15         88.05         81.96         2.95 o                         
  -6   2  15         43.69         41.93         2.29 o                         
  -4   2  15       1406.08       1427.88         8.31 o                         
  -2   2  15       5142.46       5089.32        21.33 o                         
   0   2  15       3971.85       3928.60        18.03 o                         
   2   2  15         33.15         45.56         2.54 o                         
   4   2  15        756.89        761.71         7.16 o                         
  -9   3  15        598.69        593.44         7.39 o                         
  -7   3  15       3259.08       3273.34        16.18 o                         
  -5   3  15          1.03         -0.58         2.06 o                         
  -3   3  15       1084.62       1076.69         7.66 o                         
  -1   3  15        233.86        234.96         4.37 o                         
   1   3  15        310.79        308.27         4.42 o                         
   3   3  15        693.87        718.02         7.11 o                         
  -8   4  15       5076.74       5104.24        28.72 o                         
  -6   4  15       2383.31       2397.40        13.98 o                         
  -4   4  15         40.34         40.96         2.47 o                         
  -2   4  15         12.81         13.74         2.15 o                         
   0   4  15        624.30        658.24         5.98 o                         
   2   4  15        772.00        770.50         7.00 o                         
   4   4  15        988.64       1025.13         8.56 o                         
  -9   5  15        914.01        920.56         9.62 o                         
  -7   5  15        762.42        769.05         8.09 o                         
  -5   5  15       1631.48       1578.05        10.78 o                         
  -3   5  15       1055.55       1058.19         8.51 o                         
  -1   5  15        612.07        625.75         6.64 o                         
   1   5  15       1961.32       1956.91        12.11 o                         
   3   5  15         39.67         46.47         3.20 o                         
  -8   6  15       1410.18       1396.11        11.21 o                         
  -6   6  15       2399.62       2309.47        13.97 o                         
  -4   6  15        135.98        134.90         4.31 o                         
  -2   6  15          2.12          2.78         2.56 o                         
   0   6  15        172.66        162.15         4.29 o                         
   2   6  15        290.52        310.32         5.82 o                         
  -7   7  15       3551.66       3665.88        21.01 o                         
  -5   7  15        785.15        815.03         7.88 o                         
  -3   7  15        376.11        346.09         5.73 o                         
  -1   7  15       1738.45       1744.58        11.37 o                         
   1   7  15       2317.44       2307.25        22.40 o                         
  -6   8  15        821.76        828.10         8.92 o                         
  -4   8  15         84.00         77.74         3.54 o                         
  -2   8  15        634.09        607.89         7.08 o                         
   0   8  15        319.07        296.88         6.24 o                         
  -3   9  15        546.37        565.12         7.08 o                         
  -1   9  15        269.92        272.10         4.86 o                         
  -8   0  16        397.25        380.54         7.59 o                         
  -6   0  16       7333.93       7244.35        41.38 o                         
  -4   0  16       6203.93       6201.97        40.23 o                         
  -2   0  16       4127.83       4159.65        28.78 o                         
   0   0  16         52.19         56.44         3.81 o                         
   2   0  16         10.28         20.06         4.88 o                         
   4   0  16       1952.96       1899.91        17.08 o                         
  -9   1  16         15.86         13.07         2.45 o                         
  -7   1  16        898.11        900.22         6.90 o                         
  -5   1  16         21.61         27.24         2.51 o                         
  -3   1  16       1396.18       1385.12         9.24 o                         
  -1   1  16        133.91        184.34         4.22 o                         
   1   1  16         22.49         33.32         2.35 o                         
   3   1  16         12.73         25.75         3.06 o                         
  -8   2  16        560.39        560.19         6.58 o                         
  -6   2  16          8.60          9.10         2.07 o                         
  -4   2  16        183.90        179.98         3.82 o                         
  -2   2  16         13.07         16.77         2.14 o                         
   0   2  16       3652.53       3637.50        18.33 o                         
   2   2  16        223.70        228.87         4.53 o                         
  -9   3  16         84.41         75.02         3.70 o                         
  -7   3  16       1563.94       1556.76        10.00 o                         
  -5   3  16        194.63        189.35         4.35 o                         
  -3   3  16       1305.20       1321.82         8.84 o                         
  -1   3  16       1028.37       1029.73         8.12 o                         
   1   3  16         33.82         34.58         2.93 o                         
   3   3  16        446.97        444.91         6.42 o                         
  -8   4  16        477.55        500.42         7.48 o                         
  -6   4  16        626.05        601.96         6.86 o                         
  -4   4  16       2060.95       2023.41        12.62 o                         
  -2   4  16        655.78        658.52         6.31 o                         
   0   4  16        410.27        420.98         8.01 o                         
   2   4  16        217.03        236.22         5.86 o                         
  -7   5  16        743.61        742.13         8.22 o                         
  -5   5  16        232.47        220.54         5.22 o                         
  -3   5  16         17.41         12.91         2.74 o                         
  -1   5  16       2714.95       2786.76        16.90 o                         
   1   5  16       3790.23       3855.62        25.53 o                         
  -6   6  16         27.03         36.49         3.19 o                         
  -4   6  16          8.16          7.43         2.76 o                         
  -2   6  16       1456.39       1512.50        10.85 o                         
   0   6  16       4267.45       4313.77        24.03 o                         
   2   6  16       2504.35       2521.55        19.26 o                         
  -5   7  16        141.48        128.72         4.09 o                         
  -3   7  16        194.38        194.97         5.31 o                         
  -1   7  16         39.51         40.48         3.28 o                         
   1   7  16         53.90         64.92         4.35 o                         
  -4   8  16         56.40         56.64         3.50 o                         
  -2   8  16        238.81        244.63         5.73 o                         
  -7   1  17       1004.51       1003.67         7.74 o                         
  -5   1  17       3963.81       3924.35        19.03 o                         
  -3   1  17        376.96        377.61         5.29 o                         
  -1   1  17        471.78        495.26         7.71 o                         
   1   1  17        894.80        891.60         8.64 o                         
  -8   2  17       1607.92       1627.01        12.61 o                         
  -6   2  17       2509.08       2501.27        15.62 o                         
  -4   2  17        278.29        283.91         5.22 o                         
  -2   2  17         13.95         20.15         2.69 o                         
   0   2  17        155.02        186.61         5.88 o                         
   2   2  17        443.32        451.92         6.92 o                         
  -7   3  17        761.90        771.41         7.17 o                         
  -5   3  17         48.19         47.23         3.07 o                         
  -3   3  17        596.44        617.77         6.69 o                         
  -1   3  17       2626.58       2609.39        15.85 o                         
   1   3  17        912.36        893.91         9.91 o                         
  -6   4  17        202.19        208.14         5.31 o                         
  -4   4  17        356.89        383.46         6.80 o                         
  -2   4  17       4364.10       4411.41        23.92 o                         
   0   4  17       1454.35       1483.61        12.33 o                         
  -5   5  17       1236.88       1232.82         9.90 o                         
  -3   5  17        724.28        741.82         7.76 o                         
  -1   5  17       1341.76       1348.05        12.00 o                         
   1   5  17        112.33        101.07         6.79 o                         
  -4   6  17       1077.38       1069.11         9.34 o                         
  -2   6  17       1268.78       1260.14        10.27 o                         
  -6   0  18        896.90        875.77        10.95 o                         
  -4   0  18       3512.76       3420.00        25.42 o                         
  -2   0  18        109.99        119.04         5.14 o                         
   0   0  18       1911.19       1943.27        17.13 o                         
  -7   1  18        254.03        271.87         7.35 o                         
  -5   1  18        220.62        213.32         4.83 o                         
  -3   1  18        667.14        644.87         6.69 o                         
  -1   1  18        181.79        200.29         4.78 o                         
   1   1  18       1539.22       1561.09        20.64 o                         
  -6   2  18        442.98        460.94         6.20 o                         
  -4   2  18       1026.07       1030.85         9.24 o                         
  -2   2  18        135.88        147.75         4.64 o                         
   0   2  18        212.56        217.64         5.46 o                         
  -5   3  18        318.17        334.85         5.73 o                         
  -3   3  18       1242.34       1252.49         9.62 o                         
  -1   3  18         90.77        114.62         9.91 o                         
  -4   4  18         92.18         92.27         4.57 o                         
  -2   4  18          0.40          2.71         4.49 o                         
  -3   5  18       3092.76       3147.34        19.21 o                         
  -3   1  19        808.05        846.85         8.57 o                         
                                                                                
